# Supplementary material for: Topological and Functional Properties of the Small GTPases Protein Interaction Network
Source: PLoS One. 2012 Sep 13;7(9):e44882. doi: 10.1371/journal.pone.0044882 (PMC3441499; doi:10.1371/journal.pone.0044882)
Supplement: Graph S1 — GTPase network. (ZIP) [file pone.0044882.s006.zip]

Archive with 2 entries (2 files):
- GTPase_network.sif
- GTPase_network.gml
