# Supplementary material for: Topological and Functional Properties of the Small GTPases Protein Interaction Network
Source: PLoS One. 2012 Sep 13;7(9):e44882. doi: 10.1371/journal.pone.0044882 (PMC3441499; doi:10.1371/journal.pone.0044882)
Supplement: Graph S1 — GTPase network. (ZIP) [file pone.0044882.s006.zip › GTPase_network.sif]

XPOT	6	NUP153
XPOT	6	RANBP2
PRAF2	6	RHOB
VAV3	6	RAC1
VAV3	6	PIK3R1
VAV3	4	PLCG1
EPB42	6	KRAS
DOCK1	6	PTK2
DOCK1	6	RAC1
DOCK1	6	ELMO1
RPL7	6	IPO5
RRAD	6	PRKCA
RRAD	6	CSNK2A1
RRAD	6	NME1
RHOJ	6	DOCK10
RHOJ	6	PAK1
RHOJ	6	DOCK8
RHOJ	4	CDC42
RHOQ	6	PFN1
RHOQ	6	PARD6A
RHOQ	6	WASL
AP1G1	6	RABEP1
AP1G1	6	AP1B1
AP1G1	6	RAB14
AP1G1	6	ARF1
AP1G1	6	RAB5A
XPO5	6	NUP153
PIP5K1C	6	ARF6
PIP5K1A	6	PLD1
PIP5K1A	6	ARF5
PIP5K1A	6	PLD2
PIP5K1A	6	ARF6
PIP5K1A	6	ARF1
CDC25A	6	RAF1
CDC25C	6	HRAS
FBN1	6	RHOB
GGA2	6	ARF1
GGA2	6	RABEP1
GGA2	6	RAB5A
GGA2	6	ARF3
GGA1	6	ARF3
GGA1	6	RABEP1
GGA1	6	RAB5A
GGA1	6	ARF1
TRAF3	6	RRAS2
TEC	4	VAV1
TEC	4	PLCG1
TEC	6	RAC1
TEC	6	GNA12
TEC	6	PIP4K2A
TEC	6	WAS
TEC	6	PIK3R1
RHOB	6	EIF1B
RHOB	6	NGEF
RHOB	6	TNFAIP1
RHOB	6	PPIG
RHOB	6	ARHGDIG
RHOB	6	KCTD10
RHOB	6	ARHGDIA
RHOB	6	RHPN2
RHOB	6	CIT
RHOC	6	RTKN
RHOC	6	CIT
RHOD	6	PLXNA1
RHOD	6	ARHGAP29
KDM5B	6	RHOBTB2
RAB3IP	6	RAB3A
RAB3IP	6	RAB8B
RAB3IP	6	RAB19
RAB3IP	6	RAB3IL1
RAB3IP	6	RAB8A
RAB3IP	6	RAB3D
CDC42	6	CDC42EP5
CDC42	6	DOCK8
CDC42	6	RPS6KB1
CDC42	6	ARHGDIG
CDC42	6	IQGAP2
CDC42	6	PRKCA
CDC42	6	BCR
CDC42	6	PAK2
CDC42	6	IQGAP1
CDC42	6	MAP3K11
CDC42	6	ACTR3
CDC42	6	VAV1
CDC42	6	MARK4
CDC42	6	CDC42EP3
CDC42	6	ARHGAP1
CDC42	6	CASP3
CDC42	6	ARHGAP17
CDC42	6	ARHGAP32
CDC42	6	ARHGAP29
CDC42	6	CNTNAP1
CDC42	6	NGEF
CDC42	6	PRKCI
CDC42	6	CDC42EP2
CDC42	6	EIF2AK2
CDC42	4	RAB35
CDC42	6	SYNE1
CDC42	6	FNBP1L
CDC42	6	PAK6
CDC42	6	PRKCG
CDC42	6	PRKCB
CDC42	6	PARD6A
CDC42	6	PAK1
CDC42	6	ARHGEF6
CDC42	6	CASP7
CDC42	4	RAC2
CDC42	6	WASL
CDC42	6	ARHGDIB
CDC42	6	BNIP2
CDC42	6	PTPN2
CDC42	6	CDC42EP1
CDC42	6	SH3D19
CDC42	6	PIK3R1
CDC42	6	ARHGAP26
CDC42	6	ARHGDIA
CDC42	6	ARHGAP31
CDC42	6	MAP3K10
CDC42	6	CSPG4
VAV2	6	RAC1
VAV2	6	ARHGDIA
DOCK8	6	RHOQ
RASSF2	6	HRAS
RASSF2	6	KRAS
RASSF2	4	RASSF3
RASSF2	4	RASSF5
RASSF2	4	RASSF1
AP1G2	6	RAB5A
AP1G2	6	RABEP1
GCC1	6	ARL1
GCC2	6	ARL1
DGKZ	6	RASGRP1
DGKZ	6	PIK3CA
DGKZ	6	HRAS
TCEB3	6	RAP1A
STAT3	6	IL1RAP
STAT3	6	EIF2AK2
STAT1	6	AKT1
STAT1	4	STAT3
STAT1	6	PTK2
STAT1	6	EIF2AK2
STAT1	6	PRKCD
STAT1	6	RAC1
EIF2C4	6	ARF4
NAV2	6	RRAS
ERBB2IP	6	HRAS
ERBB2IP	6	RAF1
ERBB2IP	4	SHOC2
TJP1	6	VIM
RAP1GDS1	6	CDC42
RAP1GDS1	6	HRAS
RAP1GDS1	6	KRAS
MUC12	6	CDC42
MTNR1A	6	RAB10
XPO7	6	RAN
XPO7	6	XPOT
XPO7	6	NUP153
RHOA	6	CNTNAP1
RHOA	6	ARHGAP5
RHOA	6	ROCK1
RHOA	6	DPYSL2
RHOA	6	BID
RHOA	6	TGM2
RHOA	6	DEF6
RHOA	6	VAV1
RHOA	6	VAV2
RHOA	6	HSPA1A
RHOA	6	MSN
RHOA	6	ICMT
RHOA	6	GNA12
RHOA	6	ARHGEF2
RHOA	6	ARHGAP1
RHOA	6	RHPN1
RHOA	6	DOCK7
RHOA	6	GMIP
RHOA	6	FLNA
RHOA	6	ARHGAP10
RHOA	6	MCF2
RHOA	6	RGNEF
RHOA	6	SH3BP1
RHOA	6	TNFRSF1A
RHOA	6	OPHN1
RHOA	6	ARHGEF4
RHOA	6	FAS
RHOA	6	EZR
RHOA	6	ARHGEF3
RHOA	6	PRKACA
RHOA	6	PLXNB1
RHOA	6	TEC
RHOA	6	PKN2
RHOA	6	RABAC1
RHOA	6	MAPK8
RHOA	6	PLD1
RHOA	6	ARHGAP21
RHOA	6	FADD
RHOA	6	CRMP1
RHOA	6	ARHGEF11
RHOA	6	AGER
RHOA	6	PKN1
RHOA	6	SMURF1
RHOA	6	GRLF1
RHOA	6	UBB
RHOA	6	ARHGAP32
RHOA	6	CASP8
RHOA	6	AKAP13
RHOA	6	ARHGDIA
RHOA	6	PRKCA
RHOA	6	ARHGEF1
RHOA	6	DGKQ
RHOA	6	PITPNM1
RHOA	6	TRIO
RHOA	6	KTN1
RHOA	6	KCNA2
RHOA	6	TNFRSF10B
RHOA	6	VAV3
RHOA	6	CNKSR1
RHOA	6	BPGAP1
RHOA	6	PRKCZ
RHOA	6	BCR
RHOA	6	SRGAP1
RHOA	6	ARHGEF18
RHOA	6	MPRIP
RHOA	6	FASLG
RHOA	6	ARHGDIB
RHOA	6	NET1
RHOA	6	UBC
RHOA	6	ARHGEF12
RHOA	6	ARHGAP26
RHOA	6	ARHGEF19
RHOA	6	CASP10
RHOA	6	RIPK4
RHOA	6	PDE6D
RHOA	6	DIAPH1
RHOA	6	ROCK2
RHOA	6	RAP1GDS1
RHOA	6	SPRED2
RHOA	6	RHPN2
RHOA	6	ARHGEF5
RHOA	6	DVL2
RHOA	6	SMURF2
RHOA	6	OTUB1
RHOA	6	RTKN
RHOA	6	CAV1
RHOA	6	CIT
RHOA	6	DAAM1
RHOA	6	ARHGEF25
RHOA	6	NGEF
RHOA	6	TRPC1
RHOA	6	PPP1R12A
RHOA	6	PLCG1
RHOA	6	ARHGDIG
TUBB	6	RAB8B
TUBB	6	TJP1
PDE6D	6	RHOB
PDE6D	6	RHEB
PDE6D	6	RASA1
PDE6D	6	ARL3
PDE6D	6	ARL2
RHOU	6	PAK1
RHOU	6	NCK1
RHOU	6	PAK3
RHOU	6	NOXA1
RHOU	6	NCK2
RHOU	6	PTK2
RHOU	6	PTK2B
RHOU	6	PLCG1
RHOU	6	GRB2
MRAS	6	BRAF
MRAS	6	RASIP1
MRAS	6	RAF1
MRAS	6	PIK3CA
RASSF1	6	HRAS
RASSF1	4	RASSF5
RASSF5	6	MRAS
RASSF5	6	RALA
RASSF5	6	RAP2A
RASSF5	6	RRAS
RASSF5	6	KRAS
RASSF5	6	HRAS
RASSF5	6	RAP1B
RASSF5	6	RRAS2
RASSF5	4	RASSF3
EIF6	6	RAP1A
EIF6	6	PPP2R1A
KCNA2	6	CNTNAP1
CDC42SE1	6	CDC42
RAPGEF6	6	RAP2A
RAPGEF6	6	MRAS
NF1	6	HRAS
NR3C1	6	RANBP9
RAPGEF3	6	RRAS2
RAPGEF3	6	RAP2A
RAPGEF3	6	RAP1A
RAPGEF3	6	RAP1B
ASAP2	6	ARF5
ASAP2	6	ARF1
AKAP13	6	GNA12
NUP50	6	XPO1
NUP50	6	KPNB1
NUP50	6	NUP153
NUP50	6	CDKN1B
LCK	4	PIK3R1
LCK	6	ARHGAP17
LCK	4	PRKCA
LCK	6	WASL
LCK	6	DEF6
LCK	6	CDC42
LCK	4	PAK2
LCK	6	VAV1
RANGRF	6	NUTF2
SMAD2	6	NUP153
ARFIP1	6	ARF3
ARFIP1	6	ARF5
ARFIP1	6	ARF1
ITPR1	6	PRKACA
ITPR1	6	ARHGAP1
ITPR1	6	RHOA
ITPR1	6	TRPC1
GCH1	6	RAB26
STAU1	6	RAC1
STAU1	6	ACTB
STAU1	6	IQGAP1
STAU1	6	CDC42
ARFIP2	6	RAC2
ARFIP2	6	ARF5
TRIO	6	RAC3
RAPGEF4	6	RRAS2
RAPGEF4	6	RAP1A
RAPGEF4	6	RAP2A
RAPGEF5	6	RAP2B
RAPGEF5	6	MRAS
RAPGEF5	6	RAP2A
RHEB	6	TSC2
RHEB	6	RAF1
AP1B1	6	ARF5
AP1B1	6	ARF1
AP1B1	6	ARRB2
AP1B1	6	ARF6
AP1B1	6	PIP5K1C
RAPGEF1	6	RHOQ
RAPGEF1	6	RRAS2
RAPGEF1	6	RAP1B
RAPGEF1	6	HRAS
RAPGEF1	6	GRB2
SH3D20	6	RAC1
SH3D20	6	CDC42
PAK3	6	GRB2
PAK3	6	NCK1
PAK3	6	PAK1
PAK3	6	NCK2
PAK3	6	RAC1
KTN1	6	CDC42
KTN1	6	AKT1
KTN1	6	RAC1
BBS1	6	ARL6
RHOH	6	ARHGDIB
RHOH	6	ARHGDIA
RHOH	6	ARHGDIG
RHOH	6	CNKSR1
CDK1	6	PIN1
IFNGR1	6	RAC1
IFNGR1	6	STAT1
TM9SF4	6	RAB5A
KPNB1	6	NUTF2
KPNB1	6	RANBP2
KPNB1	6	NUP153
KPNB1	4	CSE1L
PAK1	6	NCK2
PAK1	6	PLCG1
PAK1	6	ARHGEF6
PAK1	4	AKT1
GOPC	6	CDC42
GOPC	6	RHOQ
PAK4	6	RAC1
PAK4	6	CDC42
NCKIPSD	6	NCK1
SIN3A	6	PTMA
SIN3A	6	SMARCA2
SIN3A	6	TAF2E
SIN3A	6	SMARCB1
WASF2	6	CDC42
WASF2	6	ACTR3
WASF2	6	BAIAP2
WASF1	6	BAIAP2
WASF1	6	CDC42
WASF1	6	ABI2
WASF1	6	ACTB
WASF1	6	ARHGEF2
WASF1	6	NCF1
WASF1	6	CYFIP1
WASF1	6	NCK1
WASF1	6	RAC1
ASAP3	6	ARF6
ASAP1	6	ARF1
RRAS2	6	RAF1
RRAS2	6	FNTB
RRAS2	6	RABAC1
RRAS2	6	RASIP1
DEF6	6	RAC2
DEF6	6	CDC42
DEF6	6	RND2
IPO7	6	KPNB1
PDLIM7	6	GEM
SNRPE	6	HRAS
SRC	4	PRKCI
SRC	6	TIAM1
SRC	6	CAV1
SRC	6	DGKZ
SRC	6	CDC25C
SRC	6	RAF1
SRC	6	HRAS
SRC	4	RASA1
SRC	6	GRB2
SRC	4	INSR
SRC	6	PIK3R1
PSMA7	6	RAB7A
PARD6B	6	CDC42
PARD6B	6	PARD6G
PARD6B	6	RHOQ
PARD6B	6	RAC1
PARD6B	4	PARD6A
PARD6B	6	PRKCG
PARD6B	6	PRKCI
AP3B1	6	ARF5
TBC1D3F	6	CDC42
TBC1D3F	6	RAB5A
TBC1D3G	6	RAB5A
USO1	6	RAB1A
PARD6A	6	DVL2
BTF3	6	ARF6
MYO6	6	CDC42
MAP4K4	6	RAP2A
TLR9	6	HRAS
TIAM1	6	NME1
TIAM1	6	PRKCA
SPRED2	6	UBC
NQO2	6	RHOB
CBX1	4	CBX5
CBX3	4	CBX5
CBX3	4	CBX1
CBX3	6	ARL5A
CALM1	6	CAMK2G
CALM1	6	RALA
CALM1	6	RALB
CALM1	6	CSNK2A1
CALM1	6	RRAD
CALM1	6	KRAS
MAP3K11	6	AKT1
MAP3K11	6	SH3RF1
RAB11FIP1	6	RAB11A
RIN1	6	RRAS2
RIN1	6	HRAS
RIN1	6	RAB5A
AKT2	6	RAB3D
AKT2	6	AKT1
MYO5A	6	RAB11A
MYO5A	6	RAB27A
MYO5A	6	MLPH
BID	6	CASP10
BID	6	TNFRSF1A
BID	6	TNFRSF10B
BID	6	ARHGDIA
BID	6	FADD
SET	6	ARHGDIA
SET	6	NME1
SET	6	RAC1
CHM	6	RAB3A
CHM	6	RABGGTA
CHM	6	RAB3D
CHM	6	RAB5A
CHM	6	RAB1B
CHM	6	RAB18
CHM	6	RAB6A
CHM	6	RAB7A
RPH3AL	6	RAB26
RPH3AL	6	RAB3D
RPH3AL	6	RAB3A
RPH3AL	6	RAB8A
RPH3AL	6	RAB3C
AP3D1	6	AP3S2
AP3D1	6	ARF6
AP3D1	6	ARF1
NOS1	6	RASD1
ATP6V1C1	6	ARF6
MCF2	6	CDC42
MCF2	6	TNK2
MCF2	6	UBC
TNFRSF10B	4	TNFRSF1A
TNFRSF10B	6	ARHGDIA
PSEN1	6	RAB11A
BLZF1	6	GORASP2
BLZF1	6	RAB2A
SH2D1A	6	LCK
SH2D1A	6	CDC42
SH2D1A	6	ARHGEF6
PSEN2	6	PSEN1
PSEN2	6	RAB11A
NXT1	6	XPO1
NOS2	6	RAC2
TNPO1	6	NXF1
TNPO1	6	RGPD5
TNPO1	6	RANBP2
TNPO1	6	NUP153
TNPO2	6	RAN
TNPO2	6	NXF1
RABIF	6	RAB8A
RABIF	6	RAB15
RABIF	6	RAB3A
PTPN2	6	WASL
RACGAP1	6	RND2
RUFY1	6	RAB4A
C19orf62	6	ARF4
ACTB	6	PRKCD
ACTB	6	RAB35
ACTB	6	PPP2R2B
ACTB	6	RAC2
ACTB	6	STX4
ACTB	6	NOS2
ACTB	6	NCF1
ACTB	6	RAB8B
ACTB	6	RAC1
ACTB	6	PLD1
ACTB	6	TJP1
RASGRP1	6	HRAS
RASGRP4	6	HRAS
RASGRP4	6	RAP1A
CASP10	6	TNFRSF10B
CASP10	6	ARHGDIA
CASP10	6	TNFRSF1A
RGS14	6	RAP1A
RGS14	6	PRKACA
RGS14	6	RAP2A
FAM71C	6	RAB2A
PLCD1	6	RALB
PLCD1	6	CALM1
PLCD1	6	RALA
ZNF709	6	ARF6
RGS12	6	HRAS
KPNA6	6	RAC1
KPNA6	6	STAT3
KPNA6	6	STAT1
RASGRP2	6	KRAS
TPM2	6	RRAD
MINK1	6	RAP2A
RAB11FIP3	6	ARF5
RAB11FIP3	6	RAB11A
RAB5A	6	RABAC1
RAB5A	6	APPL2
RAB5A	6	TSC2
RAB5A	6	GGA3
RAB5A	6	RIN2
RAB5A	6	SDCBP
RAB5A	6	RIN3
RAB5A	6	ZFYVE20
KPNA2	6	ARL5A
MGC189703	6	RAB19
BSND	6	ARL2
BSND	6	ARL3
RAB11FIP2	6	RAB11FIP5
RAB11FIP2	6	RAB11A
RAB11FIP2	6	RAB11FIP4
RAB11FIP2	6	RAB11FIP1
RAB11FIP2	6	RAB11B
RAB11FIP2	6	MYO5B
RASGRF1	6	RRAS2
RASGRF1	6	RHOA
RASGRF1	6	HRAS
RASGRF1	6	PRKACA
RASGRF1	6	UBC
RASGRF1	6	RAC1
COPG2	6	ARL1
CAPON	6	NOS1
CAPON	6	RASD1
INSR	6	RHOB
INSR	6	VAV1
INSR	6	ARF1
INSR	6	RASA1
INSR	6	PIK3R1
INSR	6	RAF1
EGFR	6	RAB7A
SLC2A4	6	ARFIP1
SLC2A4	6	RAB7A
SLC2A4	6	ARF3
RRAS	6	RASIP1
FASLG	6	BID
FASLG	6	TNFRSF1A
FASLG	6	ARHGDIA
FASLG	6	MAPK8
FASLG	6	MSN
FASLG	6	FAS
FASLG	6	UBC
FASLG	6	CASP10
FASLG	6	CASP8
FASLG	6	FADD
FASLG	6	TNFRSF10B
FASLG	6	EZR
ARHGAP5	6	RND1
ARHGAP5	6	RND2
ARHGAP5	6	RND3
PAK2	6	SH3RF1
PAK2	6	RAC2
PAK2	6	ARHGEF6
PAK2	6	NCK1
PAK2	6	KIAA0209
PAK2	6	CASP3
PAK2	6	SH3RF3
ARHGAP1	6	RHOC
ARHGAP1	6	RHOQ
ARHGAP1	4	PIK3R1
ARHGAP1	6	RND2
ARHGAP1	6	TUBA4A
ARHGAP1	4	BNIP2
PAK7	6	CDC42
PLCG2	6	RAC2
PARD6G	6	PRKCI
PARD6G	6	CDC42
PARD6G	6	MARK4
PARD6G	6	RHOBTB1
PLCG1	6	ARHGEF5
AKT1	6	RPS6KB1
AKT1	6	RAB3D
AKT1	6	CHN2
AKT1	6	ARFIP2
PTPN1	6	INSR
PTPN1	6	RHOB
PTPN1	6	RRAS2
OBOE	6	RAB3C
OBOE	6	RAB8A
OBOE	6	RAB3D
OBOE	6	RABAC1
OBOE	6	RAB3B
OBOE	6	RAB27A
OBOE	6	RPH3AL
OBOE	6	RAB3A
RAB33B	6	RABGEF1
RAB33B	6	RABEP1
RAB33A	6	RABAC1
MYO5B	6	RAB11A
BCL2	6	HRAS
BCL2	6	RRAS
BCL2	6	KRAS
BCL2	6	RAF1
GDI1	6	RAB3B
GDI1	6	RAB1B
GDI1	6	RAB27A
GDI1	6	CDC42
GDI1	6	RAB6A
GDI1	6	RABAC1
GDI1	6	RAC2
GDI1	6	RHOH
RAB2A	6	ZFYVE20
RAB2A	6	GAPDH
RAB2A	6	GORASP2
MLLT4	6	SRC
MLLT4	6	RALGDS
MLLT4	6	RRAS
MLLT4	6	EPHB2
MLLT4	6	RAP2A
MLLT4	6	RRAS2
MLLT4	6	HRAS
MLLT4	6	RIN1
MLLT4	6	RIT2
MLLT4	6	RAP1A
MLLT4	6	RAP1GAP
MLLT4	6	NRAS
MLLT4	6	MRAS
TES	6	RAB8B
RAB32	6	CHM
RAB32	6	PRKAR2A
YWHAB	6	GEM
GDI2	6	RAB8A
GDI2	6	RAB5A
GDI2	6	RAB11A
GDI2	6	RAB2A
GDI2	6	RAB4A
RAB37	6	RAB5A
RAB37	6	RIMS1
MEOX2	6	RND2
BIRC6	6	RAB8A
YWHAE	6	REM1
YWHAE	6	YWHAH
CHN1	6	RAC1
RAB34	6	RILP
RAB34	6	RABGAP1
CHML	6	RAB6A
CHML	6	RAB5A
CHML	6	RAB3A
CHML	6	RABGGTA
CHML	6	RABGGTB
YWHAH	6	REM1
YWHAH	6	YWHAQ
YWHAQ	6	REM1
PHGDH	6	RHOB
FYN	6	PIK3R1
FYN	6	CAV1
FYN	6	GRB2
FYN	4	RAF1
FYN	6	HRAS
FYN	4	SRC
FYN	4	VAV1
OCLN	6	TJP1
OCLN	6	RAB8B
KIF20A	6	RAB6B
KIF20A	6	RAB6A
KRT81	6	RAB24
DSTYK	6	RAB5C
CASK	6	RAB3A
PDGFB	6	HRAS
ARL11	6	TRIP13
DMXL2	6	RAB3A
RABGEF1	6	RABEP1
RABGEF1	6	RAB21
ERAS	6	PIK3R1
ERAS	6	RAF1
PRKACA	6	YWHAZ
PRKACA	6	RRAD
PRKACA	6	RAP1B
PRKACA	4	BRAF
PRKACA	4	RAF1
PLXNB1	6	RND2
PLXNB1	6	PLCG1
PLXNB1	6	RND3
PLXNB1	4	PLXNA1
PLXNB1	6	AKT1
PICK1	6	ARF3
PICK1	6	ARF1
PLXNB2	6	RND1
CAV1	6	PRKACA
CAV1	6	TRPC1
CAV1	6	NOS2
CAV1	6	RASA1
CAV1	6	INSR
CAV1	6	HRAS
ERC1	6	RAB6A
ERC1	6	RAB6B
ANKFY1	6	RAB5A
OPHN1	6	CDC42
CLIP1	6	RAC1
CLIP1	6	IQGAP1
CLIP1	6	CDC42
CLIP1	6	TUBA4A
FNBP1L	6	WASL
NDEL1	6	CDC42
NPM1	6	ARF1
ITGB1	6	RAB21
ITGB1	6	PXN
ITGB1	6	RAB25
ITGB1	6	RAB8B
ITGB1	6	RAB5A
RHOBTB3	6	RAB9B
RHOBTB3	6	HGS
RHOBTB3	6	PLIN3
RGNEF	6	GNA12
GRB2	6	INSR
GRB2	6	HRAS
GRB2	6	SOS2
GRB2	6	VAV1
GRB2	6	PAK1
GRB2	6	PLCG1
GRB2	6	PTK2B
GRB2	4	RASA1
GRB2	6	PIK3R1
DIAPH1	6	RHOC
DIAPH1	6	RAC1
DIAPH1	6	BAIAP2
DIAPH2	6	RHOD
ARFRP1	6	PITX2
PIP4K2A	6	RAC1
MTOR	6	RAP1A
MTOR	6	RHEB
RANBP3	6	XPO1
PGGT1B	6	KRAS
PGGT1B	6	RHOB
PGGT1B	6	FNTA
PGGT1B	6	CDC42
PGGT1B	6	RRAS2
GRB7	6	RND1
ARHGAP10	6	CDC42
ARHGAP10	6	PAK2
IRAK1	6	HRAS
IRAK1	6	PRKCI
IRAK1	6	IRAK2
IRAK1	6	TLR2
RALBP1	6	RALA
CYFIP1	6	ABI2
RAP1A	6	RASA3
RAP1A	6	RAP1GDS1
RAP1A	6	TNFRSF10C
RAP1A	6	MTNR1A
RAP1A	6	ZHX2
RAP1A	6	FADD
RAP1A	6	BIN1
RAP1A	6	RASIP1
RAP1A	6	TSC2
RAP1A	6	PRKACA
RAP1A	6	RAPGEF6
RAP1A	6	RASSF5
RAP1A	6	PPP2R1A
RAP1A	6	PDE6D
RAP1A	6	GABARAPL2
RAP1A	6	RASGRP2
RAP1A	6	RAPGEF5
RAP1A	6	BRAF
RAP1A	6	RABAC1
RAP1A	6	BMX
RAP1A	6	RAPGEF2
RAP1A	6	RGL4
RAP1A	6	FAS
RAP1A	6	KRIT1
RAP1A	6	RAF1
RAP1A	6	ARHGEF1
RAP1A	6	RASA1
RAP1A	6	RHEB
ARHGAP21	6	RND2
ARHGAP21	6	ARF1
PRKCD	6	PAK1
PRKCD	6	TIAM1
PRKCD	6	STAT3
PRKCD	6	NCF1
ALK	6	RAB35
METAP2	6	CDC42
METAP2	6	EIF2AK2
DUT	6	RHOB
ARHGAP17	6	PIK3R1
RP1L1	6	ARL3
PRKCA	6	RALBP1
PRKCA	6	GNA12
PRKCA	6	DVL2
NKIRAS1	6	NFKBIB
NKIRAS1	6	NFKBIA
COPG	6	RHOQ
COPG	6	COPB1
COPG	6	ARF1
COPG	6	COPE
MSN	6	CASP10
MSN	4	EZR
MSN	6	BID
MSN	6	FAS
MSN	6	TNFRSF10B
MSN	6	CASP8
MSN	6	ARHGDIA
MSN	6	FADD
MSN	6	TNFRSF1A
TUBA1A	6	ARL3
RANBP1	6	XPO1
RANBP1	6	KPNB1
RANBP1	6	RANGRF
RANBP2	6	XPO1
RANBP2	6	IPO5
PRKCB	6	RRAD
ARHGAP29	6	RAP2A
ARHGAP24	6	CDC42
TGM2	6	UBC
TGM2	6	AKAP13
COPE	6	COPB1
NKIRAS2	6	NFKBIA
PRKCI	6	GAPDH
PRKCI	6	PARD6A
PRKCI	6	RAB2A
PRKCI	6	RHOQ
PRKCG	6	PARD6A
MDM4	6	ARF1
TNF	6	RAC1
TNF	6	RALBP1
FRK	6	RAC1
ARHGAP44	6	CDC42
ARHGAP44	6	RAC1
DTNBP1	6	RAB11A
ARHGAP32	6	NCK1
ARHGAP32	6	AKT1
ARHGAP32	6	PLCG1
ARHGAP32	4	PIK3R1
PIK3R1	6	AKT1
PIK3R1	6	TLR2
PIK3R1	6	RRAS2
PIK3R1	6	PIK3CA
PIK3R1	6	IL1RAP
NCF2	6	RAC2
NCF2	6	ACTB
NCF2	6	NCF1
NCF2	6	CDC42
NCF2	6	RAC1
NCF2	6	CYBA
TNIK	6	RAP2A
EXOC6B	6	RALA
PRKCZ	6	PARD3
PRKCZ	6	PARD6B
PRKCZ	6	FADD
PRKCZ	6	PARD6G
PRKCZ	6	CASP8
PRKCZ	6	PARD6A
PRKCZ	6	CASP7
PRKCZ	4	SRC
PRKCZ	6	TIAM1
PRKCZ	4	MAP2K1
PRKCZ	6	CDC42
PRKCZ	6	CASP3
PRKCZ	4	IRAK1
PRKCZ	6	HRAS
PRKCZ	6	FYN
PRKCZ	6	RPS6KB1
PRKCZ	6	RAF1
PRKCZ	4	PRKCA
PRKCZ	4	PRKCI
NUP153	6	XPO1
NUP153	6	NUTF2
NUP153	6	IPO5
MAP1A	6	RHOB
SH3BP1	6	RAC1
CYTH1	6	ARFRP1
CYTH1	6	ARF1
CAMK2G	6	RRAD
MAGI1	6	RAC1
ROCK1	6	PPP1R12A
ROCK1	6	RND3
ROCK1	4	MSN
ROCK1	6	EZR
ROCK1	6	RHOC
ROCK1	6	DPYSL2
ROCK1	6	CRMP1
RALGDS	6	RRAS2
RALGDS	6	RRAS
RALGDS	6	KRAS
RALGDS	6	RAF1
RALGDS	6	RAP1A
RALGDS	6	HRAS
RALGDS	6	RAP2B
RALGDS	6	MRAS
RALGDS	6	RIT2
RALGDS	6	RIN1
RALGDS	6	RAP2A
RALGDS	4	RAPGEF2
SCOC	6	ARL1
ZHX2	6	HRAS
ZHX2	6	RAF1
ZHX2	6	RRAS
GNAI2	6	RASD1
TUBB2A	6	TUBA1A
TUBB2A	6	RAB8B
ROCK2	6	PPP1R12A
NCF1	6	CYBA
NCF1	6	PRKCA
NCF1	6	AKT1
NCF1	6	PAK1
BPGAP1	6	RND2
CTNNB1	6	JUP
CTNNB1	6	CDH2
CTNNB1	6	CDH1
CTNNB1	6	RAB8B
CYTH2	6	ARFGAP1
CYTH2	6	ARRB1
CYTH2	6	ARL16
CYTH2	6	ARF6
CYTH2	6	ARRB2
CYTH2	6	ARF1
KIAA0209	6	RAC2
GNAI1	6	RASD1
ENSG00000204366	6	HRAS
FAS	6	ARHGDIA
FAS	6	FADD
FAS	6	CASP10
FAS	6	KRIT1
FAS	6	BID
FAS	4	TNFRSF1A
FAS	6	PRKCA
FAS	6	EZR
FAS	6	TNFRSF10B
RUNDC3A	6	RAP2A
RUNDC3A	6	RAP1A
RUNDC3A	6	RAP2B
HSPA1A	6	BRAF
HSPA1A	6	RAP1A
HSPA1A	6	PRKCA
HSPA1A	6	RAPGEF2
DVL1	6	ARHGEF19
DVL1	6	ACTA1
DVL1	6	RAC1
DAAM1	6	DVL2
ATP6V0C	6	ARF6
NM23-H2	6	RHOB
RANGAP1	6	RANBP2
RANGAP1	6	XPO1
RUSC2	6	RAB1B
RUSC2	6	RAB19
MAP2K1	4	BRAF
MAP2K1	6	VAV1
MAP2K1	4	RAF1
MAP2K1	4	PRKCI
GRB10	6	RAF1
GRB10	6	NRAS
TNK2	6	CDC42
TNK2	6	CSPG4
TNK2	6	PAK2
SYTL3	6	RAB27A
SYTL3	6	RAB10
SYTL2	6	RAB27A
SYTL5	6	RAB3A
MCF2L2	6	CDC42
MCF2L2	6	RND2
CDC42EP2	6	RHOQ
PITPNM2	6	RND2
CDC42EP3	6	RHOQ
CDC42EP4	6	RHOQ
MEPCE	6	ARF6
MEPCE	6	RUVBL2
SERTAD1	6	RHOB
ARHGEF3	6	CDC42
ARHGEF3	6	RHOB
ARHGEF2	6	RRAS2
ARHGEF2	6	PLCG1
ARHGEF2	6	PAK1
STX4	6	RAB11A
STX4	6	RAB5A
ARHGEF1	6	GNA12
ARHGEF1	6	PRKCA
ARHGEF1	6	PIK3CA
ARHGEF1	6	RHOB
ACTA1	6	PLD1
ACTA1	6	IQGAP1
ACTA1	6	CYFIP1
ACTA1	6	PRKCA
ACTA1	6	PRKCD
ACTA1	6	FHOD1
ACTA1	6	RPS6KB1
ACTA1	6	VAV1
ACTA1	6	AKT1
ACTA1	6	PAK1
ACTA1	6	RAC1
CDC42EP1	6	RHOQ
AP3S2	6	AP3B1
AP3S2	6	ARF6
AP3S2	6	ARF1
RTN4	6	RAB33A
SH3RF1	6	MAP3K10
SH3RF1	6	AKT1
MICAL1	6	RAB19
MICAL1	6	RAB1B
MYC	6	ARF1
PLEKHG2	6	RAC1
PLEKHG2	6	CDC42
APBB1IP	6	RAP1A
APBB1IP	6	RAP2B
SRGAP1	6	CDC42
REPS1	6	RALA
REPS1	6	RALBP1
REPS2	6	RALB
REPS2	6	RALBP1
REPS2	6	REPS1
NCK1	6	RRAS
NCK1	6	PAK1
NCK1	6	PLCG1
ENSG00000206525	6	SMAD2
ZNF212	6	CREB3L2
ZNF212	6	RND1
SYTL4	6	STX1A
SYTL4	6	RAB3A
FNBP1	6	CDC42
FNBP1	6	RND2
FNBP1	6	WASL
FNBP1	6	WAS
FNBP1	6	ARHGAP17
FNBP1	4	TRIP10
ARHGEF7	6	CDC42
ARHGEF7	6	SH2D1A
ARHGEF7	6	PAK3
ARHGEF7	6	PAK2
ARHGEF7	6	NCK1
ARHGEF7	6	PAK1
ARHGEF7	6	RAC1
ARHGEF7	6	PIK3R1
ARHGEF7	4	ARHGEF6
ARHGEF7	6	NCKIPSD
RASA1	4	PIK3R1
RASA1	6	RAB5A
TRIP10	6	ARHGAP17
TRIP10	6	CDC42
TRIP10	6	RHOQ
RAB11B	6	MYO5B
RAB11B	6	RAB11FIP5
RAB11B	6	RAB11FIP3
RAB11B	6	RAB11FIP1
RAB11B	6	OPTN
RAB11A	6	WDR44
RAB11A	6	RAB11FIP5
SYNJ2	6	NCK1
COPB1	6	RHOQ
RTKN	6	RND2
RTKN	6	RAC2
EEA1	6	RAB5A
EEA1	6	RABEP1
EEA1	6	RAB22A
EEA1	6	RAB20
BNIPL	6	CDC42
BNIPL	6	BNIP2
BNIPL	4	ARHGAP1
OPRM1	6	PLD2
OPRM1	6	ARF1
RAP2B	6	PDE6D
RAP2B	6	RAPGEF2
RAP2B	6	RAF1
ALS2CL	6	RAB5A
ARHGEF12	6	PLXNB1
ARHGEF12	6	GNA12
ARHGEF12	6	TEC
ARL5A	6	CBX1
ARL5A	6	CBX5
ARL5A	6	NMT1
GNB1	6	RASD1
ELMO3	6	RHOBTB2
WAS	6	ARHGEF7
WAS	6	RAC1
WAS	6	CDC42
WAS	6	ARHGAP1
WAS	6	ACTR3
WAS	6	PIK3R1
WAS	6	RHOJ
WAS	6	TRIP10
WAS	6	ITSN2
WAS	6	NCKIPSD
WAS	6	NCK1
RASSF3	6	HRAS
FLNA	6	TRIO
FLNA	6	ARHGAP24
FLNA	6	CAV1
FLNA	6	RALA
FLNA	6	MTNR1A
FLNA	6	RAC1
FLNA	6	CDC42
FLNA	6	PAK1
FLNA	6	PRKCA
DOCK9	6	CDC42
DOCK7	6	CDC42
DOCK7	6	MARK4
S100A9	6	PPP2R2B
S100A9	6	CDC42
CHMP6	6	RAB17
VAV1	6	ARHGDIA
VAV1	6	TUBA4A
VAV1	6	ARHGDIB
VAV1	6	KIAA0209
VAV1	4	PLCG1
VAV1	6	RAF1
VAV1	6	PIK3R1
CDC42SE2	6	CDC42
CDC42SE2	6	RAC1
TSC2	6	RALA
SEC13	6	WDR44
SEC13	6	RAB11A
SOS1	6	HRAS
SOS1	6	CAV1
SOS1	6	NCK1
SOS1	6	RIT2
SOS1	6	FYN
SOS1	6	RRAS
SOS1	6	GRB2
SOS1	6	ITSN1
PPP2CA	6	TBCD
PPP2CA	6	PPP2R5D
PPP2CA	6	BCL2
PPP2CA	6	RRAS
PPP2CA	6	RHOB
PPP2CA	6	ARL2
PPP2CA	6	PPP2R2C
ANXA2	6	PRKCB
ANXA2	6	CDC42
ANXA2	6	PPP2R2B
ANXA2	6	PRKCA
ERRFI1	6	CDC42
KDELR1	6	ARF1
KDELR1	6	ARFGAP1
KDELR1	6	COPB1
EZR	6	TNFRSF1A
EZR	6	BID
EZR	6	PRKCA
EZR	6	CASP10
EZR	6	ARHGDIA
EZR	6	TNFRSF10B
EZR	6	ARHGDIB
EZR	6	ARF6
EZR	6	FADD
EXOC1	6	EXOC2
EXOC1	6	RALA
EXOC1	6	EXOC4
IL3	6	PIK3CA
MARK4	6	PRKCG
BRAP	6	HRAS
JUP	6	CDH2
JUP	6	CDH1
UNC13D	pp	RAB27B
PIK3CA	6	KRAS
PIK3CA	6	RASD2
VPS4A	6	RND2
SFPQ	6	RAC1
BAIAP2	6	CDC42
BAIAP2	6	PAK1
BAIAP2	6	NCKIPSD
FADD	6	ARHGDIA
FADD	6	TNFRSF1A
FADD	6	TNFRSF10B
FADD	6	CASP10
PKIG	6	KPTN
SSRP1	6	NEK9
APPL1	6	RAB5A
APPL1	4	APPL2
APPL1	6	RAB22A
APPL1	6	RAB21
ARF6	6	SPAG9
ARF6	6	ARRB2
ARF6	6	RUVBL2
ARF6	6	CAPN1
ARF6	6	MPP5
ARF6	6	ARFIP2
ARF6	6	RAB11FIP3
ARF6	6	AP3B1
ARF6	6	ASAP2
ARF6	6	CHRM3
ARF6	6	RALA
CACNB4	6	REM1
ARFGAP1	6	ARF1
ARFGAP1	6	TMED2
SMARCA4	6	RAP1A
SMARCA2	6	NR3C1
SMARCA2	6	SMARCB1
ARRB1	6	AP3B1
ARRB1	6	ARF6
ARRB1	6	ARRB2
CUL1	6	RAC2
RAB27B	pp	SYTL1
RAB27B	pp	SYTL4
RAB27B	pp	RPH3AL
RAB27B	pp	MLPH
RAB27B	pp	RPH3A
RAB27B	pp	SYTL2
RAB27B	pp	CAV1
PIK3CG	6	ERAS
PIK3CG	6	HRAS
PIK3CG	6	KRAS
PIK3CG	6	GRB2
RAB27A	6	EXPH5
RAB27A	6	SYTL4
RAB27A	6	RPH3AL
RAB27A	6	MYRIP
RAB27A	6	SYTL1
RAB27A	6	RIMS1
RAB27A	6	UNC13D
RAB27A	6	RABGGTB
RAB27A	6	GZMB
RAB27A	6	STX1A
RAB27A	6	SYTL5
RAB27A	6	MLPH
NOXA1	6	RAC2
NOXA1	6	NCF1
BRAF	6	RHEB
BRAF	4	RAF1
BRAF	6	FNTB
BRAF	6	RRAS2
CACNB2	6	REM1
ARF4	6	RAB11FIP3
ARF4	6	EGFR
CDC42BPA	6	RHOQ
CDC42BPA	6	CDC42
GEM	6	TRIM23
GEM	6	GMIP
BSN	6	RIMS1
BSN	6	RAB3A
RAC3	6	VAV1
RAC3	6	NRBP1
RAC3	6	PLCB2
RAC3	6	HNF1A
RAC3	6	ARHGDIA
RAC3	6	ANKRD11
RAC1	6	DEF6
RAC1	6	BCR
RAC1	6	KIAA0209
RAC1	6	DOCK8
RAC1	6	CASP7
RAC1	6	OPHN1
RAC1	6	ARHGAP17
RAC1	6	BAIAP2
RAC1	6	TNFRSF12A
RAC1	6	PLCB2
RAC1	6	NOXA1
RAC1	6	ARHGEF25
RAC1	6	PAK2
RAC1	6	PPP2R2B
RAC1	6	ARHGDIB
RAC1	6	FMNL1
RAC1	6	PLXNB1
RAC1	6	ICMT
RAC1	6	AKT1
RAC1	6	PTPLAD1
RAC1	6	MTNR1A
RAC1	6	ARHGEF4
RAC1	6	NOS2
RAC1	6	HPS4
RAC1	6	PRKCD
RAC1	6	CCDC104
RAC1	6	ARFIP1
RAC1	6	MAP3K11
RAC1	6	PTK2
RAC1	6	RAB35
RAC1	6	IQGAP1
RAC1	6	ELMO1
RAC1	6	SH3RF3
RAC1	6	ABI2
RAC1	6	CHN2
RAC1	6	CYFIP1
RAC1	6	DVL2
RAC1	6	ARHGAP33
RAC1	6	KPNA4
RAC1	6	IL1RAP
RAC1	6	SYNJ2
RAC1	6	RTKN
RAC1	6	DMPK
RAC1	6	CYBA
RAC1	6	NCF1
RAC1	6	ARHGEF2
RAC1	6	TLR2
RAC1	6	NME1
RAC1	6	ARL2BP
RAC1	6	RALBP1
RAC1	6	NCK1
RAC1	6	TIAM1
RAC1	6	FHOD1
RAC1	6	LATS1
RAC1	6	ARHGEF19
RAC1	6	ARHGAP15
RAC1	6	SH3RF1
RAC1	6	NCKIPSD
RAC1	6	TUBA4A
RAC1	6	CAV1
RAC1	6	STAT3
RAC1	6	ARFIP2
RAC1	6	CIT
RAC1	6	TRIO
RAC1	6	KALRN
RAC1	6	CASP3
RAC1	6	ARHGAP31
RAC1	6	ARHGAP32
RAC1	6	PLD1
RAC1	6	RPS6KB1
RAC1	6	ARHGDIG
RAC1	6	ARHGDIA
RAC1	6	PAK1
RAC1	6	PARD6A
RAC1	6	NGEF
RAC1	6	TBC1D3F
RAC1	6	IQGAP2
RAC1	6	ARHGAP1
RAC1	6	RAP1GDS1
RAC1	6	PRKCI
RAC1	6	METAP2
RAC1	6	CDC42BPG
RAC1	6	PAK7
RAC1	6	MAP3K10
RAC1	6	PARD6G
RAC1	6	CDC42SE1
RAC1	6	PIK3R1
RAC1	6	PRKCA
RAC1	6	CNTNAP1
RAC1	6	VAV1
RAC1	6	EIF2AK2
SMURF2	6	RAP1B
SMURF1	6	DVL2
SMURF1	6	SMURF2
SMURF1	6	UBC
BICD2	6	RAB6A
EP300	6	SMAD2
ARRB2	6	AP3B1
PIK3CD	4	PIK3CG
PIK3CD	6	IL3
PIK3CD	6	HRAS
PIK3CD	6	PIK3R1
PIK3CD	6	ERAS
VPS45	6	RAB5A
VPS45	6	ZFYVE20
CSDA	6	RALA
RPH3A	6	RAB3B
RPH3A	6	RAB26
RPH3A	6	RAB8A
RPH3A	6	RAB3C
RPH3A	6	RAB27A
RPH3A	6	CASK
RPH3A	6	RAB3D
RPH3A	6	GCH1
RPH3A	6	RAB3A
RPH3A	6	RAB15
RPH3A	4	MLPH
RAC2	6	ARHGDIB
PFN1	6	WASL
ARHGEF19	6	DAAM1
MAPK8	6	CASP8
MAPK8	6	FAS
MAPK8	6	TNFRSF1A
MAPK8	6	MSN
MAPK8	6	BID
MAPK8	6	CASP10
MAPK8	6	FADD
MAPK8	6	PIK3R1
MAPK8	6	EZR
MAPK8	6	ARHGDIA
MAPK8	6	BCL2
MAPK8	6	HRAS
MAPK8	6	RASSF1
MAPK8	6	TNFRSF10B
RCC1	6	VRK1
RCC1	6	PTMA
RCC1	6	H2AFY
RCC1	6	RANBP1
RCC1	6	XPO1
RCC1	6	RANBP3
KIF3B	6	RAB4A
KIF3B	6	RAB5A
UNC119	6	ARL3
UNC119	6	ARL2
PPP2R2C	6	ARL2
PPP2R2B	6	KPNB1
PPP2R2B	6	IQGAP1
PPP2R2B	6	CDC42
RAP2A	6	RASIP1
RAP2A	6	GABARAPL2
AR	6	EP300
AR	6	RAC3
AR	4	NR3C1
AR	6	RANBP9
AR	6	SMARCA2
NXF1	6	NXT1
NXF1	6	NUP153
TAF2E	6	SMARCB1
TAF2E	6	SMARCA2
ARL4A	6	KPNA2
RABGAP1	6	RAB6B
RABGAP1	6	RAB6A
EXOC7	6	EXOC4
EXOC7	6	EXOC2
EXOC7	6	RHOQ
EXOC7	6	RALA
EXOC8	6	RALB
EXOC8	6	EXOC2
EXOC8	6	RALA
TMF1	6	RAB6A
MBP	6	NEK9
FOXC1	6	ARFRP1
ABL2	6	RIN1
ABL2	6	HRAS
KIF23	6	ARF3
CASP3	6	AKT1
CASP3	6	ARHGDIB
CASP3	6	VAV1
CASP3	6	EIF2AK2
CASP7	6	ARHGDIB
CASP7	6	EIF2AK2
PKN1	6	ARHGAP26
PKN1	6	ARHGAP10
PKN1	6	PLD1
PKN1	6	RAC2
PKN2	6	PLCG1
ATL2	6	ARL6
PTMA	6	KPNB1
PTMA	6	EP300
PTMA	6	NUTF2
RAB1A	6	CHM
RAB1A	6	RABGGTA
RAB1A	6	RABGGTB
RAB1A	6	CHML
RAB1A	6	GORASP2
RAB1A	6	MICAL1
RAB1A	6	MICALL1
RAB1A	6	RABAC1
RAB1A	6	RABEP1
RAB1A	6	RABIF
RAB1A	6	OCRL
RAB1A	6	GOLGA5
RAB1A	6	RUSC2
MYD88	6	TLR2
MYD88	6	IL1RAP
MYD88	6	RAC1
ID3	6	RND1
RAB1B	6	MICALCL
RAB1B	6	RNF139
ELMO1	6	KIAA0209
CREB3L2	6	RND1
ARHGEF11	6	PLXNB1
ARHGEF11	6	CDC42
ARHGEF11	6	GNA12
LRPAP1	6	RALA
EXOC4	6	RALA
RAB9A	6	PLIN3
RAB9A	6	GDI2
RAB9A	6	PLEKHM2
RAB9A	6	BCL3
RAB9A	6	GDI1
RAB9A	6	RABEPK
RAB9A	6	TM9SF2
RAB9A	4	RHEB
TUBG1	6	PXN
RALB	6	EXOC2
RALB	6	REPS1
RALB	6	RALBP1
FNTA	6	RAP2A
FNTA	6	KRAS
FNTA	6	FNTB
FNTA	6	RHOB
RAB25	6	RAB11FIP1
RAB25	6	MED31
RAB25	6	RAB11FIP3
RAB25	6	MYO5B
RAB25	6	PKIG
RAB25	6	KPTN
RAB25	6	RAB11FIP5
RAB25	6	RAB11FIP2
RAB25	6	D2HGDH
RAB24	6	VPS13C
RAB24	6	GOSR1
EXOC2	6	RALA
C2	6	KRAS
EXOC5	6	ARF6
EXOC5	6	EXOC3
EXOC5	6	RALA
EXOC3	6	RALA
EXOC3	6	EXOC4
EXOC3	6	EXOC2
FAF1	6	FADD
FAF1	6	RAP1A
FAF1	6	FAS
VPS24	6	RAB11A
RAB22A	6	RABAC1
ARAF	6	HRAS
ARAF	6	PIK3R1
ARAF	6	MAP2K1
ARAF	6	RGS12
ARAF	6	RRAS2
ARAF	6	RRAS
ARAF	6	BRAF
APPL2	6	RAB22A
NRAS	6	PIK3CA
NRAS	6	RASGRP2
NRAS	6	GRB14
NRAS	6	RAF1
NRAS	6	RACGAP1
NRAS	6	RAP1GDS1
NRAS	6	RASSF5
NRAS	6	BCL2
NRAS	6	SHOC2
NRAS	6	ARHGAP4
NRAS	6	PIK3CG
TP73	6	HRAS
TP73	6	MAPK8
FNTB	6	RAP2A
RGL2	6	RALA
RGL2	6	RAC1
RGL2	6	HRAS
RGL2	6	RAP1B
RGL4	6	RALA
RGL4	6	RALB
RABGGTB	6	RAB5A
RABGGTB	6	RAB6A
RABGGTB	6	RAB7A
RABGGTB	6	RABGGTA
RABGGTB	6	RAB3A
RABGGTB	6	RAB11A
FGD1	6	CDC42
RAB7A	6	RABAC1
RAB7A	6	RHEB
CIB1	6	RAC3
RIMS1	6	RAB10
RIMS1	6	RAB3A
RIMS1	6	RAB3D
RIMS1	6	RAB26
RIMS1	6	STX1A
OCRL	6	CDC42
OCRL	6	RAB5A
OCRL	6	RAB6A
OCRL	6	RAB8A
OCRL	6	GOLGA5
OCRL	6	RAC1
KRAS	6	FNTB
KRAS	6	RAF1
KRT28	6	RAB24
RAB10	6	MLPH
RAB13	6	PDE6D
MPRIP	6	PPP1R12A
HDAC1	6	RAP1A
HDAC1	6	SMARCA4
CDKN1B	6	XPO1
CDKN1B	6	NUTF2
IKBKG	6	RAB11B
ABL1	6	EP300
ABL1	6	CDKN1B
TBXA2R	6	RAB11A
FBXO42	6	RHOB
ARHGDIA	6	TNFRSF1A
ARHGDIA	6	RND2
ARHGDIA	6	RAC2
RILP	6	RAB7A
UBXN11	6	RND1
UBXN11	6	RND2
UBXN11	6	RND3
RAB8A	6	PDE6D
RAB8A	6	OPTN
RAB8A	4	RAB10
RAB8A	6	MAP4K2
RAB8A	6	SYTL4
RAB8B	6	CDH2
RAB8B	6	PXN
RAB8B	6	TJP1
RAB8B	6	VIM
RAB8B	6	TUBA4A
RAB8B	6	CDH1
RAB8B	6	TUBG1
RAB8B	6	JUP
RAB8B	6	TUBA1A
ICMT	6	RAC2
ICMT	6	HRAS
SNUPN	6	KPNB1
SNUPN	6	XPO1
RAB4A	6	MAPK3
RAB4A	6	RAB11FIP1
RAB4A	6	PRKCI
RAB4A	6	CD2AP
RAB4A	6	DYNC1LI1
RAB4A	6	RABEP1
RAB4A	6	ZFYVE20
RAB4A	4	RAB5A
RAB4A	6	STX4
RAB4A	6	SOD2
RAB4A	6	CDK1
RAB4A	6	PIN1
RAB4A	6	RABAC1
RAB4A	6	DYNLL1
RAB4A	6	ACTB
RAB4A	6	RABGEF1
RAB4A	6	CHM
GOLGA2	6	USO1
GOLGA2	6	RUSC2
GOLGA2	6	RAB33B
GOLGA2	6	RAB6A
GOLGA2	6	RAB1A
GOLGA2	6	RAB1B
GOLGA2	6	RAB2A
GOLGA2	6	GORASP2
GOLGA1	6	RAB6A
GOLGA1	6	ARL1
MCF2L	6	RAC1
MCF2L	6	CDC42
PTK2	6	NCK1
PTK2	6	GRB2
PTK2	6	PLCG1
PTK2	6	PIK3R1
PTK2	4	PTK2B
PTK2	6	NCK2
PTK2	4	TRIO
PTK2	6	STAT3
SMARCB1	6	NR3C1
SMARCB1	6	XPO1
RAB11FIP4	6	RAB11A
RAB11FIP4	6	RAB11FIP3
RAB11FIP4	6	RAB11FIP5
SHOC2	6	KRAS
SHOC2	6	RAF1
SHOC2	6	HRAS
RAB4B	6	RABAC1
USP6NL	6	RAB5A
RAF1	6	RAP2A
RAF1	6	RRAS
RAF1	6	CDC25B
RAF1	6	RASD2
ARL6	6	SEC61B
ARL6	6	ARL6IP6
ARL6	6	ARL6IP5
ARL6	6	ARL6IP4
ARL6	6	ARL6IP1
RNF115	6	RAB7A
CYBB	6	RAC1
CYBB	6	NCF1
CYBB	6	NCF2
CYBB	6	CYBA
CYBB	6	IQGAP1
UBC	6	OTUB1
UBC	6	PRKCA
UBC	6	SMURF2
UBC	6	RAP1B
UBC	6	PLCG1
ARL3	6	ARL2BP
ARL3	6	RP2
TBCD	6	ARL3
TBCD	6	ARL2
PPP2R1B	6	RALA
PPP2R1B	6	RAB11A
PPP2R1B	6	RAB7A
ARL1	6	ARFIP2
UBB	6	SMURF2
RAB3IL1	6	RAB3A
RAB3IL1	6	RAB11A
PPP2R1A	6	RAF1
PPP2R1A	6	RAB11A
PPP2R1A	6	RAB7A
PPP2R1A	4	PPP2R1B
CASP8	6	UBB
CASP8	6	FAS
CASP8	6	TNFRSF10B
CASP8	6	BID
CASP8	6	ARHGDIA
CASP8	6	EZR
CASP8	6	FADD
CASP8	6	TNFRSF1A
CASP8	6	CASP10
ARL2	6	ARL2BP
ARL2	6	PPP2CB
RAB3C	6	RIMS1
YWHAZ	4	YWHAH
YWHAZ	6	PRKCA
YWHAZ	6	REM1
YWHAZ	6	YWHAE
YWHAZ	6	RRAD
PARD3	6	PRKCI
PARD3	6	PARD6B
PARD3	6	PARD6A
PARD3	6	CDC42
PARD3	6	PRKCG
PARD3	6	PARD6G
ENSG00000237441	6	RAP1B
ENSG00000237441	6	HRAS
PLIN2	6	ARF1
RAP1GAP	6	PRKACA
RAP1GAP	6	BRAF
RAP1GAP	6	RAP1B
RAP1GAP	6	RAP1A
RAP1GAP	6	RALGDS
RAP1GAP	6	RRAS2
RND3	6	CIT
RAB3B	6	CALM1
RAB3B	6	RPH3AL
RAB3B	6	RIMS1
RAB3B	6	PIGR
RAB3B	6	CHM
RAB3A	6	RABAC1
NEK2	6	RHOB
RAB14	6	ZFYVE20
RAB14	6	CHM
RAB14	6	EEA1
RAB14	6	HGS
RAB14	6	OCRL
RAB14	6	DSTYK
RND1	6	FRS3
RND1	6	PLXNB1
RND1	6	PLXNA1
RND1	6	FRS2
RND1	6	PDE6D
RAB18	6	PPP2R1A
RAB18	6	PPP2R1B
RAB19	6	OPTN
RAB19	6	MICALCL
RAB17	6	RABAC1
DCTN1	4	BICD2
DCTN1	6	RAB6A
DCTN1	6	BICD1
HRAS	6	TIAM1
HRAS	6	PLCE1
HRAS	4	RHOD
HRAS	6	CDC25A
HRAS	6	RARRES3
HRAS	6	VAV1
HRAS	6	PDE6D
HRAS	6	TTC1
HRAS	6	FNTB
HRAS	6	RABAC1
HRAS	6	BRAF
HRAS	6	PIK3R1
HRAS	6	RAF1
HRAS	6	SOS2
HRAS	6	PRKCI
HRAS	6	AGTR1
HRAS	6	GPSM2
HRAS	6	RGL1
HRAS	6	RASA1
HRAS	6	FHOD1
HRAS	6	HGF
HRAS	6	TLR2
HRAS	6	FNTA
HRAS	6	IL3
HRAS	6	INSR
HRAS	6	PIK3CA
HRAS	6	MAP2K1
HRAS	6	CDC25B
HRAS	6	IRAK2
HRAS	6	RGL4
HRAS	6	LGALS1
HRAS	6	RASIP1
PLD1	6	ARF6
PLD1	6	CDC42
PLD1	6	ARF1
PLD1	6	PRKCA
PLD1	6	CAV1
PLD1	6	RALA
BCR	6	VAV1
BCR	6	PLCG1
BCR	4	PIK3R1
AP4M1	6	AP1B1
AP4M1	6	ARF1
AP4M1	6	AP4E1
RAN	6	ABL1
RAN	6	IPO7
RAN	6	RANGAP1
RAN	6	RPTOR
RAN	6	NUTF2
RAN	6	RANBP2
RAN	6	XPOT
RAN	6	H2AFY
RAN	6	AR
RAN	6	XPO4
RAN	6	RANBP3
RAN	6	IPO11
RAN	6	XPO1
RAN	6	ENSG00000206525
RAN	6	PPP2R2B
RAN	6	CDKN1B
RAN	6	RCC1
RAN	6	VRK3
RAN	6	SMARCB1
RAN	6	TNPO1
RAN	6	RANGRF
RAN	6	SSRP1
RAN	6	TAF2E
RAN	6	VRK2
RAN	6	RANBP10
RAN	6	XPO5
RAN	6	RANBP9
RAN	6	XPO6
RAN	6	ASAP2
RAN	6	VRK1
RAN	6	NXT1
RAN	6	MIP
RAN	6	KPNB1
RAN	6	RGPD5
RAN	6	EP300
RAN	6	RPL7
RAN	6	PTMA
RAN	6	NXF1
RAN	6	NR3C1
RAN	6	RANBP1
RAN	6	SIN3A
RAN	6	NUP153
RAN	6	NEK9
RAN	6	CSE1L
RAN	6	IPO5
RAN	6	MBP
RAN	6	SMARCA2
RAN	6	NUP50
RAN	6	SNUPN
RAN	6	SPAG8
RAN	6	SMAD2
TRAK1	6	RHOT2
MAP3K4	6	RAC1
MAP3K4	6	ANXA2
MAP3K4	6	CDC42
DIRAS2	6	KRIT1
AGTR1	6	RAF1
AGTR1	6	RAB5A
ITSN1	6	HRAS
ITSN1	6	ARHGAP31
ITSN1	6	HGF
ITSN1	6	WASL
ITSN1	6	CDC42
ITSN2	6	CDC42
PPP2R5D	6	PPP2CB
PPP2R5D	6	ARL2
NTRK1	6	RAP1A
NTRK1	6	RASA1
RABEP1	6	TSC2
RABEP1	6	GGA3
GOLGA4	6	RAB6A
GOLGA4	6	ARL3
GOLGA4	6	ARL1
RAB6B	6	PMM1
RAB6A	6	RABAC1
RAB6A	6	GCC2
RAB6A	6	PMM1
RAB6A	6	BICD1
RAB6A	6	SYTL5
Miro	6	blw
VRK3	6	VRK1
CRMP1	6	DPYSL2
RAB5B	6	CHM
RAB5B	6	RIN3
RAB5B	6	EEA1
RAB5B	6	TFRC
RAB5B	6	RIN1
RAB5B	6	RIN2
RAB5B	6	CDK1
RAB5C	6	RABAC1
RAB5C	6	RIN3
RAB5C	6	RIN2
RAB5C	4	RAB5A
RAB5C	6	EEA1
RAB5C	6	ZFYVE20
PLAU	6	HGF
PLAU	6	MAP2K1
PLAU	6	HRAS
RIT2	6	RGL1
RIT2	6	HRAS
AHSG	6	RRAS2
EPHB2	6	RRAS
EPHB2	6	BCL2
EPHB2	6	NCK1
NCKAP1	6	NCK1
NCKAP1	6	CYFIP1
NCKAP1	6	WASF1
NCKAP1	6	RAC1
NCKAP1	6	ABI2
IKZF3	6	HRAS
CNKSR1	6	RHPN2
CNKSR1	6	RHOD
CNKSR1	6	RND2
CNKSR1	6	ARHGEF1
CNKSR1	6	RHOC
CNKSR1	6	RHPN1
TMED10	6	TMED2
TMED10	6	ARF1
CNKSR2	6	RALA
KIAA2026	6	CDC42
CDC42BPG	6	CDC42
CDC42BPG	6	RHOQ
ARHGEF25	6	CDC42
RALGPS1	6	RALA
CACNB1	6	GEM
CACNB1	6	REM1
NFKBIB	6	NKIRAS2
RCC2	6	RAC1
ARF1	6	GOSR2
ARF1	6	COPB1
ARF1	6	AP4E1
ARF1	6	COPE
ARF1	6	ARFIP2
ARF1	6	AP3B1
ARF1	6	PLEKHA8
ARF1	6	GGA3
ARF1	6	TMED2
ARF1	6	RALA
ARF1	6	PLD2
ARF1	6	CHRM3
ARF3	6	ARFIP2
ARF3	6	GGA3
