# Supplementary material for: Topological and Functional Properties of the Small GTPases Protein Interaction Network
Source: PLoS One. 2012 Sep 13;7(9):e44882. doi: 10.1371/journal.pone.0044882 (PMC3441499; doi:10.1371/journal.pone.0044882)
Supplement: Graph S1 — GTPase network. (ZIP) [file pone.0044882.s006.zip › GTPase_network.gml]

Creator	"Cytoscape"
Version	1.0
graph	[
	node	[
		root_index	-778
		id	-778
		graphics	[
			x	463.6186828613281
			y	1296.975341796875
			w	76.408203125
			h	1.0
			fill	"#000000"
			type	"ellipse"
			outline	"#666666"
			outline_width	1.0
		]
		label	"XPOT"
	]
	node	[
		root_index	-777
		id	-777
		graphics	[
			x	4771.93310546875
			y	8975.2373046875
			w	1.0
			h	1.0
			fill	"#000000"
			type	"ellipse"
			outline	"#666666"
			outline_width	1.0
		]
		label	"PRAF2"
	]
	node	[
		root_index	-770
		id	-770
		graphics	[
			x	4322.970703125
			y	4886.65625
			w	77.72265625
			h	1.0
			fill	"#ffcc00"
			type	"ellipse"
			outline	"#666666"
			outline_width	1.0
		]
		label	"RHOJ"
	]
	node	[
		root_index	-769
		id	-769
		graphics	[
			x	5759.2509765625
			y	4707.5009765625
			w	96.138671875
			h	91.3154296875
			fill	"#ffcc00"
			type	"ellipse"
			outline	"#666666"
			outline_width	1.0
		]
		label	"RHOQ"
	]
	node	[
		root_index	-772
		id	-772
		graphics	[
			x	5436.80126953125
			y	5425.5068359375
			w	77.72265625
			h	1.0
			fill	"#000000"
			type	"ellipse"
			outline	"#666666"
			outline_width	1.0
		]
		label	"RPS6KB1"
	]
	node	[
		root_index	-771
		id	-771
		graphics	[
			x	5618.80810546875
			y	4365.76708984375
			w	82.984375
			h	77.9521484375
			fill	"#0000ff"
			type	"ellipse"
			outline	"#666666"
			outline_width	1.0
		]
		label	"RRAD"
	]
	node	[
		root_index	-774
		id	-774
		graphics	[
			x	4312.1943359375
			y	4775.9111328125
			w	75.091796875
			h	1.0
			fill	"#000000"
			type	"ellipse"
			outline	"#666666"
			outline_width	1.0
		]
		label	"DOCK1"
	]
	node	[
		root_index	-773
		id	-773
		graphics	[
			x	633.6881103515625
			y	931.1705932617188
			w	1.0
			h	1.0
			fill	"#000000"
			type	"ellipse"
			outline	"#666666"
			outline_width	1.0
		]
		label	"RPL7"
	]
	node	[
		root_index	-776
		id	-776
		graphics	[
			x	4817.6796875
			y	6202.517578125
			w	76.4091796875
			h	1.0
			fill	"#000000"
			type	"ellipse"
			outline	"#666666"
			outline_width	1.0
		]
		label	"VAV3"
	]
	node	[
		root_index	-775
		id	-775
		graphics	[
			x	7001.97998046875
			y	8014.935546875
			w	1.0
			h	1.0
			fill	"#000000"
			type	"ellipse"
			outline	"#666666"
			outline_width	1.0
		]
		label	"EPB42"
	]
	node	[
		root_index	-569
		id	-569
		graphics	[
			x	4430.0947265625
			y	4460.7568359375
			w	75.091796875
			h	1.0
			fill	"#000000"
			type	"ellipse"
			outline	"#666666"
			outline_width	1.0
		]
		label	"KPNA6"
	]
	node	[
		root_index	-570
		id	-570
		graphics	[
			x	5876.6064453125
			y	7229.453125
			w	75.091796875
			h	1.0
			fill	"#000000"
			type	"ellipse"
			outline	"#666666"
			outline_width	1.0
		]
		label	"KRIT1"
	]
	node	[
		root_index	-571
		id	-571
		graphics	[
			x	6348.767578125
			y	7751.81201171875
			w	1.0
			h	1.0
			fill	"#000000"
			type	"ellipse"
			outline	"#666666"
			outline_width	1.0
		]
		label	"RGS12"
	]
	node	[
		root_index	-572
		id	-572
		graphics	[
			x	6861.1787109375
			y	1703.2020263671875
			w	1.0
			h	1.0
			fill	"#000000"
			type	"ellipse"
			outline	"#666666"
			outline_width	1.0
		]
		label	"ZNF709"
	]
	node	[
		root_index	-573
		id	-573
		graphics	[
			x	7208.94091796875
			y	4479.95263671875
			w	75.091796875
			h	1.0
			fill	"#000000"
			type	"ellipse"
			outline	"#666666"
			outline_width	1.0
		]
		label	"PLCD1"
	]
	node	[
		root_index	-574
		id	-574
		graphics	[
			x	9486.138671875
			y	6679.9130859375
			w	1.0
			h	1.0
			fill	"#000000"
			type	"ellipse"
			outline	"#666666"
			outline_width	1.0
		]
		label	"FAM71C"
	]
	node	[
		root_index	-575
		id	-575
		graphics	[
			x	6755.33984375
			y	6069.1708984375
			w	75.091796875
			h	1.0
			fill	"#000000"
			type	"ellipse"
			outline	"#666666"
			outline_width	1.0
		]
		label	"RGS14"
	]
	node	[
		root_index	-576
		id	-576
		graphics	[
			x	4986.7568359375
			y	6004.31103515625
			w	86.931640625
			h	81.9609375
			fill	"#000000"
			type	"ellipse"
			outline	"#666666"
			outline_width	1.0
		]
		label	"CASP10"
	]
	node	[
		root_index	-561
		id	-561
		graphics	[
			x	8796.7265625
			y	5497.62109375
			w	121.1328125
			h	116.705078125
			fill	"#33ff00"
			type	"ellipse"
			outline	"#666666"
			outline_width	1.0
		]
		label	"RAB5A"
	]
	node	[
		root_index	-562
		id	-562
		graphics	[
			x	8862.5693359375
			y	3088.67724609375
			w	80.353515625
			h	75.279296875
			fill	"#000000"
			type	"ellipse"
			outline	"#666666"
			outline_width	1.0
		]
		label	"RAB11FIP3"
	]
	node	[
		root_index	-563
		id	-563
		graphics	[
			x	9019.654296875
			y	4073.833251953125
			w	1.0
			h	1.0
			fill	"#000000"
			type	"ellipse"
			outline	"#666666"
			outline_width	1.0
		]
		label	"PIGR"
	]
	node	[
		root_index	-564
		id	-564
		graphics	[
			x	7933.9677734375
			y	6743.48193359375
			w	1.0
			h	1.0
			fill	"#000000"
			type	"ellipse"
			outline	"#666666"
			outline_width	1.0
		]
		label	"MINK1"
	]
	node	[
		root_index	-565
		id	-565
		graphics	[
			x	5025.15576171875
			y	5944.759765625
			w	86.931640625
			h	81.9609375
			fill	"#000000"
			type	"ellipse"
			outline	"#666666"
			outline_width	1.0
		]
		label	"TNFRSF1A"
	]
	node	[
		root_index	-566
		id	-566
		graphics	[
			x	5298.52685546875
			y	3297.08203125
			w	1.0
			h	1.0
			fill	"#000000"
			type	"ellipse"
			outline	"#666666"
			outline_width	1.0
		]
		label	"TPM2"
	]
	node	[
		root_index	-567
		id	-567
		graphics	[
			x	6582.46728515625
			y	7397.39892578125
			w	75.091796875
			h	1.0
			fill	"#000000"
			type	"ellipse"
			outline	"#666666"
			outline_width	1.0
		]
		label	"RASGRP2"
	]
	node	[
		root_index	-568
		id	-568
		graphics	[
			x	3338.978515625
			y	5976.5458984375
			w	76.4072265625
			h	1.0
			fill	"#000000"
			type	"ellipse"
			outline	"#666666"
			outline_width	1.0
		]
		label	"PPP1R12A"
	]
	node	[
		root_index	-554
		id	-554
		graphics	[
			x	4596.07275390625
			y	4613.91552734375
			w	80.353515625
			h	75.279296875
			fill	"#000000"
			type	"ellipse"
			outline	"#666666"
			outline_width	1.0
		]
		label	"IQGAP1"
	]
	node	[
		root_index	-553
		id	-553
		graphics	[
			x	12019.0185546875
			y	5363.07080078125
			w	1.0
			h	1.0
			fill	"#000000"
			type	"ellipse"
			outline	"#666666"
			outline_width	1.0
		]
		label	"PRKAR2A"
	]
	node	[
		root_index	-556
		id	-556
		graphics	[
			x	7464.97998046875
			y	8640.671875
			w	1.0
			h	1.0
			fill	"#000000"
			type	"ellipse"
			outline	"#666666"
			outline_width	1.0
		]
		label	"BSND"
	]
	node	[
		root_index	-555
		id	-555
		graphics	[
			x	10516.42578125
			y	3374.49267578125
			w	80.353515625
			h	75.2802734375
			fill	"#000000"
			type	"ellipse"
			outline	"#666666"
			outline_width	1.0
		]
		label	"RAB11FIP2"
	]
	node	[
		root_index	-558
		id	-558
		graphics	[
			x	6415.84521484375
			y	1665.578125
			w	1.0
			h	1.0
			fill	"#000000"
			type	"ellipse"
			outline	"#666666"
			outline_width	1.0
		]
		label	"MPP5"
	]
	node	[
		root_index	-557
		id	-557
		graphics	[
			x	10993.8974609375
			y	3364.78955078125
			w	1.0
			h	1.0
			fill	"#000000"
			type	"ellipse"
			outline	"#666666"
			outline_width	1.0
		]
		label	"MGC189703"
	]
	node	[
		root_index	-560
		id	-560
		graphics	[
			x	3753.575439453125
			y	5847.08837890625
			w	1.0
			h	1.0
			fill	"#000000"
			type	"ellipse"
			outline	"#666666"
			outline_width	1.0
		]
		label	"KPNA4"
	]
	node	[
		root_index	-559
		id	-559
		graphics	[
			x	135.96034240722656
			y	9623.4755859375
			w	1.0
			h	1.0
			fill	"#000000"
			type	"ellipse"
			outline	"#666666"
			outline_width	1.0
		]
		label	"KPNA2"
	]
	node	[
		root_index	-546
		id	-546
		graphics	[
			x	7981.9111328125
			y	4403.166015625
			w	75.091796875
			h	1.0
			fill	"#000000"
			type	"ellipse"
			outline	"#666666"
			outline_width	1.0
		]
		label	"SLC2A4"
	]
	node	[
		root_index	-545
		id	-545
		graphics	[
			x	6246.17919921875
			y	7217.97119140625
			w	88.24609375
			h	83.2978515625
			fill	"#ff0000"
			type	"ellipse"
			outline	"#666666"
			outline_width	1.0
		]
		label	"RRAS"
	]
	node	[
		root_index	-548
		id	-548
		graphics	[
			x	6077.9833984375
			y	5935.27099609375
			w	85.615234375
			h	80.625
			fill	"#000000"
			type	"ellipse"
			outline	"#666666"
			outline_width	1.0
		]
		label	"INSR"
	]
	node	[
		root_index	-547
		id	-547
		graphics	[
			x	9803.578125
			y	3708.486572265625
			w	1.0
			h	1.0
			fill	"#000000"
			type	"ellipse"
			outline	"#666666"
			outline_width	1.0
		]
		label	"EGFR"
	]
	node	[
		root_index	-550
		id	-550
		graphics	[
			x	9402.6748046875
			y	7191.62109375
			w	1.0
			h	1.0
			fill	"#000000"
			type	"ellipse"
			outline	"#666666"
			outline_width	1.0
		]
		label	"COPG2"
	]
	node	[
		root_index	-549
		id	-549
		graphics	[
			x	267.5921936035156
			y	9615.0478515625
			w	1.0
			h	1.0
			fill	"#000000"
			type	"ellipse"
			outline	"#666666"
			outline_width	1.0
		]
		label	"CAPON"
	]
	node	[
		root_index	-552
		id	-552
		graphics	[
			x	5489.306640625
			y	6284.453125
			w	79.037109375
			h	1.0
			fill	"#000000"
			type	"ellipse"
			outline	"#666666"
			outline_width	1.0
		]
		label	"RASGRF1"
	]
	node	[
		root_index	-551
		id	-551
		graphics	[
			x	4445.72412109375
			y	8971.8720703125
			w	1.0
			h	1.0
			fill	"#000000"
			type	"ellipse"
			outline	"#666666"
			outline_width	1.0
		]
		label	"TNFAIP1"
	]
	node	[
		root_index	-539
		id	-539
		graphics	[
			x	3919.260498046875
			y	6533.021484375
			w	1.0
			h	1.0
			fill	"#000000"
			type	"ellipse"
			outline	"#666666"
			outline_width	1.0
		]
		label	"PAK6"
	]
	node	[
		root_index	-540
		id	-540
		graphics	[
			x	4760.474609375
			y	5474.08251953125
			w	88.24609375
			h	83.2978515625
			fill	"#000000"
			type	"ellipse"
			outline	"#666666"
			outline_width	1.0
		]
		label	"PAK2"
	]
	node	[
		root_index	-537
		id	-537
		graphics	[
			x	4245.3828125
			y	5945.4833984375
			w	1.0
			h	1.0
			fill	"#000000"
			type	"ellipse"
			outline	"#666666"
			outline_width	1.0
		]
		label	"PAK7"
	]
	node	[
		root_index	-538
		id	-538
		graphics	[
			x	4838.79296875
			y	5347.9892578125
			w	86.9296875
			h	81.9609375
			fill	"#000000"
			type	"ellipse"
			outline	"#666666"
			outline_width	1.0
		]
		label	"ARHGAP1"
	]
	node	[
		root_index	-543
		id	-543
		graphics	[
			x	4867.91162109375
			y	5952.24755859375
			w	88.24609375
			h	83.2978515625
			fill	"#000000"
			type	"ellipse"
			outline	"#666666"
			outline_width	1.0
		]
		label	"FASLG"
	]
	node	[
		root_index	-544
		id	-544
		graphics	[
			x	4878.6435546875
			y	8047.39990234375
			w	1.0
			h	1.0
			fill	"#000000"
			type	"ellipse"
			outline	"#666666"
			outline_width	1.0
		]
		label	"ARHGAP4"
	]
	node	[
		root_index	-541
		id	-541
		graphics	[
			x	3608.46875
			y	6744.6748046875
			w	76.40625
			h	1.0
			fill	"#000000"
			type	"ellipse"
			outline	"#666666"
			outline_width	1.0
		]
		label	"ARHGAP5"
	]
	node	[
		root_index	-542
		id	-542
		graphics	[
			x	3661.19775390625
			y	4943.4267578125
			w	1.0
			h	1.0
			fill	"#000000"
			type	"ellipse"
			outline	"#666666"
			outline_width	1.0
		]
		label	"HPS4"
	]
	node	[
		root_index	-531
		id	-531
		graphics	[
			x	9236.755859375
			y	4515.05126953125
			w	77.72265625
			h	1.0
			fill	"#000000"
			type	"ellipse"
			outline	"#666666"
			outline_width	1.0
		]
		label	"MLPH"
	]
	node	[
		root_index	-532
		id	-532
		graphics	[
			x	11099.4521484375
			y	2226.043701171875
			w	1.0
			h	1.0
			fill	"#000000"
			type	"ellipse"
			outline	"#666666"
			outline_width	1.0
		]
		label	"D2HGDH"
	]
	node	[
		root_index	-529
		id	-529
		graphics	[
			x	5685.392578125
			y	7066.912109375
			w	75.091796875
			h	1.0
			fill	"#000000"
			type	"ellipse"
			outline	"#666666"
			outline_width	1.0
		]
		label	"PTPN1"
	]
	node	[
		root_index	-530
		id	-530
		graphics	[
			x	5828.65576171875
			y	5259.62841796875
			w	93.5078125
			h	88.642578125
			fill	"#000000"
			type	"ellipse"
			outline	"#666666"
			outline_width	1.0
		]
		label	"AKT1"
	]
	node	[
		root_index	-535
		id	-535
		graphics	[
			x	5746.36279296875
			y	5674.29443359375
			w	81.66796875
			h	76.6162109375
			fill	"#000000"
			type	"ellipse"
			outline	"#666666"
			outline_width	1.0
		]
		label	"PARD6G"
	]
	node	[
		root_index	-536
		id	-536
		graphics	[
			x	6017.21435546875
			y	4242.64306640625
			w	1.0
			h	1.0
			fill	"#000000"
			type	"ellipse"
			outline	"#666666"
			outline_width	1.0
		]
		label	"PLCG2"
	]
	node	[
		root_index	-533
		id	-533
		graphics	[
			x	4694.9208984375
			y	5948.4736328125
			w	92.19140625
			h	87.306640625
			fill	"#000000"
			type	"ellipse"
			outline	"#666666"
			outline_width	1.0
		]
		label	"PLCG1"
	]
	node	[
		root_index	-534
		id	-534
		graphics	[
			x	4155.31982421875
			y	8767.7607421875
			w	1.0
			h	1.0
			fill	"#000000"
			type	"ellipse"
			outline	"#666666"
			outline_width	1.0
		]
		label	"KCTD10"
	]
	node	[
		root_index	-524
		id	-524
		graphics	[
			x	9803.654296875
			y	4941.3037109375
			w	75.091796875
			h	1.0
			fill	"#33cc00"
			type	"ellipse"
			outline	"#666666"
			outline_width	1.0
		]
		label	"RAB33B"
	]
	node	[
		root_index	-523
		id	-523
		graphics	[
			x	7517.56396484375
			y	7638.36328125
			w	1.0
			h	1.0
			fill	"#000000"
			type	"ellipse"
			outline	"#666666"
			outline_width	1.0
		]
		label	"RAB33A"
	]
	node	[
		root_index	-522
		id	-522
		graphics	[
			x	10325.0966796875
			y	7411.26171875
			w	1.0
			h	1.0
			fill	"#000000"
			type	"ellipse"
			outline	"#666666"
			outline_width	1.0
		]
		label	"BCL3"
	]
	node	[
		root_index	-521
		id	-521
		graphics	[
			x	10713.8837890625
			y	3272.89599609375
			w	76.408203125
			h	1.0
			fill	"#000000"
			type	"ellipse"
			outline	"#666666"
			outline_width	1.0
		]
		label	"MYO5B"
	]
	node	[
		root_index	-528
		id	-528
		graphics	[
			x	10506.5771484375
			y	4426.5361328125
			w	1.0
			h	1.0
			fill	"#000000"
			type	"ellipse"
			outline	"#666666"
			outline_width	1.0
		]
		label	"MICALCL"
	]
	node	[
		root_index	-527
		id	-527
		graphics	[
			x	3349.0341796875
			y	6555.22314453125
			w	1.0
			h	1.0
			fill	"#000000"
			type	"ellipse"
			outline	"#666666"
			outline_width	1.0
		]
		label	"GRLF1"
	]
	node	[
		root_index	-526
		id	-526
		graphics	[
			x	4319.05322265625
			y	6780.056640625
			w	1.0
			h	1.0
			fill	"#000000"
			type	"ellipse"
			outline	"#666666"
			outline_width	1.0
		]
		label	"SH3D19"
	]
	node	[
		root_index	-525
		id	-525
		graphics	[
			x	8864.298828125
			y	5162.97021484375
			w	81.66796875
			h	76.6162109375
			fill	"#000000"
			type	"ellipse"
			outline	"#666666"
			outline_width	1.0
		]
		label	"OBOE"
	]
	node	[
		root_index	-516
		id	-516
		graphics	[
			x	6645.662109375
			y	6913.41357421875
			w	88.24609375
			h	83.2978515625
			fill	"#000000"
			type	"ellipse"
			outline	"#666666"
			outline_width	1.0
		]
		label	"MLLT4"
	]
	node	[
		root_index	-515
		id	-515
		graphics	[
			x	8694.0400390625
			y	2934.9052734375
			w	1.0
			h	1.0
			fill	"#000000"
			type	"ellipse"
			outline	"#666666"
			outline_width	1.0
		]
		label	"TES"
	]
	node	[
		root_index	-514
		id	-514
		graphics	[
			x	10091.8310546875
			y	5391.23095703125
			w	1.0
			h	1.0
			fill	"#000000"
			type	"ellipse"
			outline	"#666666"
			outline_width	1.0
		]
		label	"SOD2"
	]
	node	[
		root_index	-513
		id	-513
		graphics	[
			x	10981.8603515625
			y	5414.177734375
			w	1.0
			h	1.0
			fill	"#000000"
			type	"ellipse"
			outline	"#666666"
			outline_width	1.0
		]
		label	"RAB32"
	]
	node	[
		root_index	-520
		id	-520
		graphics	[
			x	6018.71435546875
			y	7327.24267578125
			w	81.66796875
			h	76.6162109375
			fill	"#000000"
			type	"ellipse"
			outline	"#666666"
			outline_width	1.0
		]
		label	"BCL2"
	]
	node	[
		root_index	-519
		id	-519
		graphics	[
			x	10768.947265625
			y	7220.30908203125
			w	1.0
			h	1.0
			fill	"#000000"
			type	"ellipse"
			outline	"#666666"
			outline_width	1.0
		]
		label	"PLIN3"
	]
	node	[
		root_index	-518
		id	-518
		graphics	[
			x	7730.93212890625
			y	5674.29638671875
			w	82.984375
			h	77.9521484375
			fill	"#000000"
			type	"ellipse"
			outline	"#666666"
			outline_width	1.0
		]
		label	"GDI1"
	]
	node	[
		root_index	-517
		id	-517
		graphics	[
			x	8702.4931640625
			y	6025.62109375
			w	81.669921875
			h	76.6162109375
			fill	"#33ff00"
			type	"ellipse"
			outline	"#666666"
			outline_width	1.0
		]
		label	"RAB2A"
	]
	node	[
		root_index	-637
		id	-637
		graphics	[
			x	9754.9111328125
			y	5854.55810546875
			w	1.0
			h	1.0
			fill	"#000000"
			type	"ellipse"
			outline	"#666666"
			outline_width	1.0
		]
		label	"SDCBP"
	]
	node	[
		root_index	-638
		id	-638
		graphics	[
			x	10343.2431640625
			y	5681.07861328125
			w	1.0
			h	1.0
			fill	"#000000"
			type	"ellipse"
			outline	"#666666"
			outline_width	1.0
		]
		label	"USO1"
	]
	node	[
		root_index	-639
		id	-639
		graphics	[
			x	9271.45703125
			y	5571.78173828125
			w	1.0
			h	1.0
			fill	"#000000"
			type	"ellipse"
			outline	"#666666"
			outline_width	1.0
		]
		label	"MAP4K2"
	]
	node	[
		root_index	-640
		id	-640
		graphics	[
			x	10848.3955078125
			y	5989.81787109375
			w	1.0
			h	1.0
			fill	"#000000"
			type	"ellipse"
			outline	"#666666"
			outline_width	1.0
		]
		label	"TBC1D3G"
	]
	node	[
		root_index	-633
		id	-633
		graphics	[
			x	5521.7451171875
			y	6435.3896484375
			w	77.72265625
			h	1.0
			fill	"#000000"
			type	"ellipse"
			outline	"#666666"
			outline_width	1.0
		]
		label	"TLR2"
	]
	node	[
		root_index	-634
		id	-634
		graphics	[
			x	4139.34375
			y	6830.15576171875
			w	1.0
			h	1.0
			fill	"#000000"
			type	"ellipse"
			outline	"#666666"
			outline_width	1.0
		]
		label	"MYO6"
	]
	node	[
		root_index	-635
		id	-635
		graphics	[
			x	6162.95166015625
			y	1739.63623046875
			w	1.0
			h	1.0
			fill	"#000000"
			type	"ellipse"
			outline	"#666666"
			outline_width	1.0
		]
		label	"BTF3"
	]
	node	[
		root_index	-636
		id	-636
		graphics	[
			x	5554.71044921875
			y	5526.3779296875
			w	82.984375
			h	77.9521484375
			fill	"#000000"
			type	"ellipse"
			outline	"#666666"
			outline_width	1.0
		]
		label	"PARD6A"
	]
	node	[
		root_index	-629
		id	-629
		graphics	[
			x	5683.34765625
			y	5754.63330078125
			w	80.353515625
			h	75.279296875
			fill	"#000000"
			type	"ellipse"
			outline	"#666666"
			outline_width	1.0
		]
		label	"TIAM1"
	]
	node	[
		root_index	-630
		id	-630
		graphics	[
			x	6105.1923828125
			y	8078.2861328125
			w	1.0
			h	1.0
			fill	"#000000"
			type	"ellipse"
			outline	"#666666"
			outline_width	1.0
		]
		label	"TLR9"
	]
	node	[
		root_index	-631
		id	-631
		graphics	[
			x	6815.65087890625
			y	8104.6591796875
			w	1.0
			h	1.0
			fill	"#000000"
			type	"ellipse"
			outline	"#666666"
			outline_width	1.0
		]
		label	"PLCE1"
	]
	node	[
		root_index	-632
		id	-632
		graphics	[
			x	7914.9052734375
			y	6429.37939453125
			w	1.0
			h	1.0
			fill	"#000000"
			type	"ellipse"
			outline	"#666666"
			outline_width	1.0
		]
		label	"MAP4K4"
	]
	node	[
		root_index	-625
		id	-625
		graphics	[
			x	160.3162384033203
			y	9606.78515625
			w	75.09176635742188
			h	1.0
			fill	"#000000"
			type	"ellipse"
			outline	"#666666"
			outline_width	1.0
		]
		label	"CBX1"
	]
	node	[
		root_index	-626
		id	-626
		graphics	[
			x	3731.87255859375
			y	4590.482421875
			w	1.0
			h	1.0
			fill	"#000000"
			type	"ellipse"
			outline	"#666666"
			outline_width	1.0
		]
		label	"PLCB2"
	]
	node	[
		root_index	-627
		id	-627
		graphics	[
			x	4409.56640625
			y	8856.6376953125
			w	1.0
			h	1.0
			fill	"#000000"
			type	"ellipse"
			outline	"#666666"
			outline_width	1.0
		]
		label	"NQO2"
	]
	node	[
		root_index	-628
		id	-628
		graphics	[
			x	3791.4912109375
			y	6576.1630859375
			w	1.0
			h	1.0
			fill	"#000000"
			type	"ellipse"
			outline	"#666666"
			outline_width	1.0
		]
		label	"SPRED2"
	]
	node	[
		root_index	-622
		id	-622
		graphics	[
			x	3809.546142578125
			y	4693.6904296875
			w	1.0
			h	1.0
			fill	"#000000"
			type	"ellipse"
			outline	"#666666"
			outline_width	1.0
		]
		label	"DMPK"
	]
	node	[
		root_index	-621
		id	-621
		graphics	[
			x	2206.71923828125
			y	4152.43994140625
			w	1.0
			h	1.0
			fill	"#000000"
			type	"ellipse"
			outline	"#666666"
			outline_width	1.0
		]
		label	"NRBP1"
	]
	node	[
		root_index	-624
		id	-624
		graphics	[
			x	153.3526153564453
			y	9607.919921875
			w	75.091796875
			h	1.0
			fill	"#000000"
			type	"ellipse"
			outline	"#666666"
			outline_width	1.0
		]
		label	"CBX3"
	]
	node	[
		root_index	-623
		id	-623
		graphics	[
			x	161.84361267089844
			y	9613.8779296875
			w	75.091796875
			h	1.0
			fill	"#000000"
			type	"ellipse"
			outline	"#666666"
			outline_width	1.0
		]
		label	"CBX5"
	]
	node	[
		root_index	-618
		id	-618
		graphics	[
			x	5311.8408203125
			y	5123.6083984375
			w	76.408203125
			h	1.0
			fill	"#000000"
			type	"ellipse"
			outline	"#666666"
			outline_width	1.0
		]
		label	"MAP3K11"
	]
	node	[
		root_index	-617
		id	-617
		graphics	[
			x	9478.0634765625
			y	6178.1650390625
			w	75.091796875
			h	1.0
			fill	"#000000"
			type	"ellipse"
			outline	"#666666"
			outline_width	1.0
		]
		label	"RIN3"
	]
	node	[
		root_index	-620
		id	-620
		graphics	[
			x	4093.1181640625
			y	6557.310546875
			w	1.0
			h	1.0
			fill	"#000000"
			type	"ellipse"
			outline	"#666666"
			outline_width	1.0
		]
		label	"CSPG4"
	]
	node	[
		root_index	-619
		id	-619
		graphics	[
			x	6824.9453125
			y	4973.3623046875
			w	81.66796875
			h	76.615234375
			fill	"#000000"
			type	"ellipse"
			outline	"#666666"
			outline_width	1.0
		]
		label	"CALM1"
	]
	node	[
		root_index	-614
		id	-614
		graphics	[
			x	7134.97705078125
			y	5007.3232421875
			w	1.0
			h	1.0
			fill	"#000000"
			type	"ellipse"
			outline	"#666666"
			outline_width	1.0
		]
		label	"AKT2"
	]
	node	[
		root_index	-613
		id	-613
		graphics	[
			x	10141.6015625
			y	7633.51708984375
			w	1.0
			h	1.0
			fill	"#000000"
			type	"ellipse"
			outline	"#666666"
			outline_width	1.0
		]
		label	"TM9SF2"
	]
	node	[
		root_index	-616
		id	-616
		graphics	[
			x	10018.5869140625
			y	3867.64453125
			w	77.72265625
			h	1.0
			fill	"#000000"
			type	"ellipse"
			outline	"#666666"
			outline_width	1.0
		]
		label	"RAB11FIP1"
	]
	node	[
		root_index	-615
		id	-615
		graphics	[
			x	7699.416015625
			y	6608.23583984375
			w	80.353515625
			h	75.279296875
			fill	"#000000"
			type	"ellipse"
			outline	"#666666"
			outline_width	1.0
		]
		label	"RIN1"
	]
	node	[
		root_index	-610
		id	-610
		graphics	[
			x	4517.91455078125
			y	4932.9072265625
			w	75.091796875
			h	1.0
			fill	"#000000"
			type	"ellipse"
			outline	"#666666"
			outline_width	1.0
		]
		label	"SET"
	]
	node	[
		root_index	-609
		id	-609
		graphics	[
			x	9433.693359375
			y	5454.1123046875
			w	89.5625
			h	84.6337890625
			fill	"#000000"
			type	"ellipse"
			outline	"#666666"
			outline_width	1.0
		]
		label	"CHM"
	]
	node	[
		root_index	-612
		id	-612
		graphics	[
			x	10094.06640625
			y	4279.2333984375
			w	75.091796875
			h	1.0
			fill	"#000000"
			type	"ellipse"
			outline	"#666666"
			outline_width	1.0
		]
		label	"MYO5A"
	]
	node	[
		root_index	-611
		id	-611
		graphics	[
			x	4943.76025390625
			y	5848.27294921875
			w	86.9296875
			h	81.9609375
			fill	"#000000"
			type	"ellipse"
			outline	"#666666"
			outline_width	1.0
		]
		label	"BID"
	]
	node	[
		root_index	-607
		id	-607
		graphics	[
			x	6835.654296875
			y	7045.51025390625
			w	79.0390625
			h	1.0
			fill	"#000000"
			type	"ellipse"
			outline	"#666666"
			outline_width	1.0
		]
		label	"RASIP1"
	]
	node	[
		root_index	-608
		id	-608
		graphics	[
			x	9030.6826171875
			y	4807.94287109375
			w	82.984375
			h	77.9521484375
			fill	"#000000"
			type	"ellipse"
			outline	"#666666"
			outline_width	1.0
		]
		label	"RPH3AL"
	]
	node	[
		root_index	-605
		id	-605
		graphics	[
			x	9388.7802734375
			y	6192.3212890625
			w	75.091796875
			h	1.0
			fill	"#000000"
			type	"ellipse"
			outline	"#666666"
			outline_width	1.0
		]
		label	"RIN2"
	]
	node	[
		root_index	-606
		id	-606
		graphics	[
			x	4772.70361328125
			y	6008.72021484375
			w	75.091796875
			h	1.0
			fill	"#000000"
			type	"ellipse"
			outline	"#666666"
			outline_width	1.0
		]
		label	"MAP3K10"
	]
	node	[
		root_index	-603
		id	-603
		graphics	[
			x	264.8796691894531
			y	9615.126953125
			w	1.0
			h	1.0
			fill	"#000000"
			type	"ellipse"
			outline	"#666666"
			outline_width	1.0
		]
		label	"NOS1"
	]
	node	[
		root_index	-604
		id	-604
		graphics	[
			x	6527.05517578125
			y	2361.1201171875
			w	75.091796875
			h	1.0
			fill	"#000000"
			type	"ellipse"
			outline	"#666666"
			outline_width	1.0
		]
		label	"AP3D1"
	]
	node	[
		root_index	-601
		id	-601
		graphics	[
			x	7838.24609375
			y	7134.18359375
			w	1.0
			h	1.0
			fill	"#000000"
			type	"ellipse"
			outline	"#666666"
			outline_width	1.0
		]
		label	"TNFRSF10C"
	]
	node	[
		root_index	-602
		id	-602
		graphics	[
			x	6053.49267578125
			y	1849.4912109375
			w	1.0
			h	1.0
			fill	"#000000"
			type	"ellipse"
			outline	"#666666"
			outline_width	1.0
		]
		label	"ATP6V1C1"
	]
	node	[
		root_index	-599
		id	-599
		graphics	[
			x	7958.53271484375
			y	6112.310546875
			w	93.5078125
			h	88.642578125
			fill	"#000000"
			type	"ellipse"
			outline	"#666666"
			outline_width	1.0
		]
		label	"RABAC1"
	]
	node	[
		root_index	-600
		id	-600
		graphics	[
			x	4025.949951171875
			y	6007.51953125
			w	75.091796875
			h	1.0
			fill	"#000000"
			type	"ellipse"
			outline	"#666666"
			outline_width	1.0
		]
		label	"ACTR3"
	]
	node	[
		root_index	-597
		id	-597
		graphics	[
			x	4253.0439453125
			y	6405.91943359375
			w	76.4072265625
			h	1.0
			fill	"#000000"
			type	"ellipse"
			outline	"#666666"
			outline_width	1.0
		]
		label	"MCF2"
	]
	node	[
		root_index	-598
		id	-598
		graphics	[
			x	609.038818359375
			y	730.1685791015625
			w	1.0
			h	1.0
			fill	"#000000"
			type	"ellipse"
			outline	"#666666"
			outline_width	1.0
		]
		label	"IPO11"
	]
	node	[
		root_index	-595
		id	-595
		graphics	[
			x	13063.6767578125
			y	4575.90283203125
			w	1.0
			h	1.0
			fill	"#000000"
			type	"ellipse"
			outline	"#666666"
			outline_width	1.0
		]
		label	"PSEN1"
	]
	node	[
		root_index	-596
		id	-596
		graphics	[
			x	4962.22412109375
			y	5905.48974609375
			w	86.931640625
			h	81.9609375
			fill	"#000000"
			type	"ellipse"
			outline	"#666666"
			outline_width	1.0
		]
		label	"TNFRSF10B"
	]
	node	[
		root_index	-593
		id	-593
		graphics	[
			x	4514.78173828125
			y	6062.021484375
			w	76.4072265625
			h	1.0
			fill	"#000000"
			type	"ellipse"
			outline	"#666666"
			outline_width	1.0
		]
		label	"SH2D1A"
	]
	node	[
		root_index	-594
		id	-594
		graphics	[
			x	9578.5830078125
			y	6530.8603515625
			w	1.0
			h	1.0
			fill	"#000000"
			type	"ellipse"
			outline	"#666666"
			outline_width	1.0
		]
		label	"BLZF1"
	]
	node	[
		root_index	-592
		id	-592
		graphics	[
			x	1267.5015869140625
			y	1434.9747314453125
			w	1.0
			h	1.0
			fill	"#000000"
			type	"ellipse"
			outline	"#666666"
			outline_width	1.0
		]
		label	"CSE1L"
	]
	node	[
		root_index	-591
		id	-591
		graphics	[
			x	3564.16845703125
			y	3788.376708984375
			w	1.0
			h	1.0
			fill	"#000000"
			type	"ellipse"
			outline	"#666666"
			outline_width	1.0
		]
		label	"GMIP"
	]
	node	[
		root_index	-590
		id	-590
		graphics	[
			x	11360.74609375
			y	3894.800537109375
			w	1.0
			h	1.0
			fill	"#000000"
			type	"ellipse"
			outline	"#666666"
			outline_width	1.0
		]
		label	"PSEN2"
	]
	node	[
		root_index	-589
		id	-589
		graphics	[
			x	225.4779052734375
			y	1296.262939453125
			w	75.091796875
			h	1.0
			fill	"#000000"
			type	"ellipse"
			outline	"#666666"
			outline_width	1.0
		]
		label	"NXT1"
	]
	node	[
		root_index	-588
		id	-588
		graphics	[
			x	5898.53076171875
			y	4984.23486328125
			w	76.40625
			h	1.0
			fill	"#000000"
			type	"ellipse"
			outline	"#666666"
			outline_width	1.0
		]
		label	"NOS2"
	]
	node	[
		root_index	-587
		id	-587
		graphics	[
			x	2187.223876953125
			y	4269.83740234375
			w	1.0
			h	1.0
			fill	"#000000"
			type	"ellipse"
			outline	"#666666"
			outline_width	1.0
		]
		label	"ANKRD11"
	]
	node	[
		root_index	-586
		id	-586
		graphics	[
			x	331.5382385253906
			y	1314.263916015625
			w	77.72265625
			h	1.0
			fill	"#000000"
			type	"ellipse"
			outline	"#666666"
			outline_width	1.0
		]
		label	"TNPO1"
	]
	node	[
		root_index	-585
		id	-585
		graphics	[
			x	414.7981262207031
			y	952.0755615234375
			w	1.0
			h	1.0
			fill	"#000000"
			type	"ellipse"
			outline	"#666666"
			outline_width	1.0
		]
		label	"TNPO2"
	]
	node	[
		root_index	-584
		id	-584
		graphics	[
			x	9624.2490234375
			y	4975.79150390625
			w	76.408203125
			h	1.0
			fill	"#000000"
			type	"ellipse"
			outline	"#666666"
			outline_width	1.0
		]
		label	"RABIF"
	]
	node	[
		root_index	-583
		id	-583
		graphics	[
			x	5603.7939453125
			y	5212.451171875
			w	1.0
			h	1.0
			fill	"#000000"
			type	"ellipse"
			outline	"#666666"
			outline_width	1.0
		]
		label	"PTPN2"
	]
	node	[
		root_index	-582
		id	-582
		graphics	[
			x	4509.91552734375
			y	6911.31103515625
			w	1.0
			h	1.0
			fill	"#000000"
			type	"ellipse"
			outline	"#666666"
			outline_width	1.0
		]
		label	"RACGAP1"
	]
	node	[
		root_index	-581
		id	-581
		graphics	[
			x	10147.0322265625
			y	5505.44482421875
			w	1.0
			h	1.0
			fill	"#000000"
			type	"ellipse"
			outline	"#666666"
			outline_width	1.0
		]
		label	"RUFY1"
	]
	node	[
		root_index	-580
		id	-580
		graphics	[
			x	10621.71484375
			y	1669.619873046875
			w	1.0
			h	1.0
			fill	"#000000"
			type	"ellipse"
			outline	"#666666"
			outline_width	1.0
		]
		label	"C19orf62"
	]
	node	[
		root_index	-579
		id	-579
		graphics	[
			x	6359.99560546875
			y	4562.4462890625
			w	90.876953125
			h	85.9697265625
			fill	"#000000"
			type	"ellipse"
			outline	"#666666"
			outline_width	1.0
		]
		label	"ACTB"
	]
	node	[
		root_index	-578
		id	-578
		graphics	[
			x	6284.0830078125
			y	7948.50048828125
			w	1.0
			h	1.0
			fill	"#000000"
			type	"ellipse"
			outline	"#666666"
			outline_width	1.0
		]
		label	"RASGRP1"
	]
	node	[
		root_index	-577
		id	-577
		graphics	[
			x	7067.0927734375
			y	7308.1103515625
			w	1.0
			h	1.0
			fill	"#000000"
			type	"ellipse"
			outline	"#666666"
			outline_width	1.0
		]
		label	"RASGRP4"
	]
	node	[
		root_index	-690
		id	-690
		graphics	[
			x	6753.14892578125
			y	4558.71875
			w	81.66796875
			h	76.6162109375
			fill	"#000000"
			type	"ellipse"
			outline	"#666666"
			outline_width	1.0
		]
		label	"ARFIP2"
	]
	node	[
		root_index	-689
		id	-689
		graphics	[
			x	4383.47802734375
			y	5065.3544921875
			w	77.72265625
			h	1.0
			fill	"#000000"
			type	"ellipse"
			outline	"#666666"
			outline_width	1.0
		]
		label	"TRIO"
	]
	node	[
		root_index	-692
		id	-692
		graphics	[
			x	10014.2734375
			y	4022.971923828125
			w	1.0
			h	1.0
			fill	"#000000"
			type	"ellipse"
			outline	"#666666"
			outline_width	1.0
		]
		label	"GCH1"
	]
	node	[
		root_index	-691
		id	-691
		graphics	[
			x	5276.17919921875
			y	4759.90185546875
			w	76.408203125
			h	1.0
			fill	"#000000"
			type	"ellipse"
			outline	"#666666"
			outline_width	1.0
		]
		label	"STAU1"
	]
	node	[
		root_index	-694
		id	-694
		graphics	[
			x	5136.60595703125
			y	5427.8310546875
			w	76.40625
			h	1.0
			fill	"#000000"
			type	"ellipse"
			outline	"#666666"
			outline_width	1.0
		]
		label	"ITPR1"
	]
	node	[
		root_index	-693
		id	-693
		graphics	[
			x	10494.3173828125
			y	5518.947265625
			w	1.0
			h	1.0
			fill	"#000000"
			type	"ellipse"
			outline	"#666666"
			outline_width	1.0
		]
		label	"MICALL1"
	]
	node	[
		root_index	-696
		id	-696
		graphics	[
			x	546.4527587890625
			y	1432.337646484375
			w	76.408203125
			h	1.0
			fill	"#000000"
			type	"ellipse"
			outline	"#666666"
			outline_width	1.0
		]
		label	"SMAD2"
	]
	node	[
		root_index	-695
		id	-695
		graphics	[
			x	6609.00146484375
			y	4115.07763671875
			w	77.72265625
			h	1.0
			fill	"#000000"
			type	"ellipse"
			outline	"#666666"
			outline_width	1.0
		]
		label	"ARFIP1"
	]
	node	[
		root_index	-698
		id	-698
		graphics	[
			x	10946.572265625
			y	2084.025634765625
			w	1.0
			h	1.0
			fill	"#000000"
			type	"ellipse"
			outline	"#666666"
			outline_width	1.0
		]
		label	"KPTN"
	]
	node	[
		root_index	-697
		id	-697
		graphics	[
			x	4364.88916015625
			y	6619.69384765625
			w	77.72265625
			h	1.0
			fill	"#000000"
			type	"ellipse"
			outline	"#666666"
			outline_width	1.0
		]
		label	"CIT"
	]
	node	[
		root_index	-700
		id	-700
		graphics	[
			x	8185.2783203125
			y	2956.560546875
			w	1.0
			h	1.0
			fill	"#000000"
			type	"ellipse"
			outline	"#666666"
			outline_width	1.0
		]
		label	"VIM"
	]
	node	[
		root_index	-699
		id	-699
		graphics	[
			x	840.5154418945312
			y	1187.0594482421875
			w	75.091796875
			h	1.0
			fill	"#000000"
			type	"ellipse"
			outline	"#666666"
			outline_width	1.0
		]
		label	"RANGRF"
	]
	node	[
		root_index	-702
		id	-702
		graphics	[
			x	4987.22119140625
			y	5679.3662109375
			w	82.984375
			h	77.9521484375
			fill	"#000000"
			type	"ellipse"
			outline	"#666666"
			outline_width	1.0
		]
		label	"LCK"
	]
	node	[
		root_index	-701
		id	-701
		graphics	[
			x	523.9305419921875
			y	1195.7357177734375
			w	76.408203125
			h	1.0
			fill	"#000000"
			type	"ellipse"
			outline	"#666666"
			outline_width	1.0
		]
		label	"IPO5"
	]
	node	[
		root_index	-704
		id	-704
		graphics	[
			x	911.9736938476562
			y	1584.1566162109375
			w	77.72265625
			h	1.0
			fill	"#000000"
			type	"ellipse"
			outline	"#666666"
			outline_width	1.0
		]
		label	"NUP50"
	]
	node	[
		root_index	-703
		id	-703
		graphics	[
			x	75.22827911376953
			y	1293.341796875
			w	1.0
			h	1.0
			fill	"#000000"
			type	"ellipse"
			outline	"#666666"
			outline_width	1.0
		]
		label	"RGPD5"
	]
	node	[
		root_index	-673
		id	-673
		graphics	[
			x	9852.921875
			y	5770.1171875
			w	1.0
			h	1.0
			fill	"#000000"
			type	"ellipse"
			outline	"#666666"
			outline_width	1.0
		]
		label	"TM9SF4"
	]
	node	[
		root_index	-674
		id	-674
		graphics	[
			x	4427.7294921875
			y	4334.5458984375
			w	1.0
			h	1.0
			fill	"#000000"
			type	"ellipse"
			outline	"#666666"
			outline_width	1.0
		]
		label	"IFNGR1"
	]
	node	[
		root_index	-675
		id	-675
		graphics	[
			x	10380.5615234375
			y	6301.06298828125
			w	75.091796875
			h	1.0
			fill	"#000000"
			type	"ellipse"
			outline	"#666666"
			outline_width	1.0
		]
		label	"CDK1"
	]
	node	[
		root_index	-676
		id	-676
		graphics	[
			x	5692.296875
			y	6074.17626953125
			w	79.0390625
			h	1.0
			fill	"#ffcc00"
			type	"ellipse"
			outline	"#666666"
			outline_width	1.0
		]
		label	"RHOH"
	]
	node	[
		root_index	-677
		id	-677
		graphics	[
			x	21.52098846435547
			y	9625.0068359375
			w	1.0
			h	1.0
			fill	"#000000"
			type	"ellipse"
			outline	"#666666"
			outline_width	1.0
		]
		label	"BBS1"
	]
	node	[
		root_index	-678
		id	-678
		graphics	[
			x	4975.0927734375
			y	5305.7626953125
			w	76.408203125
			h	1.0
			fill	"#000000"
			type	"ellipse"
			outline	"#666666"
			outline_width	1.0
		]
		label	"KTN1"
	]
	node	[
		root_index	-679
		id	-679
		graphics	[
			x	8507.041015625
			y	2727.916259765625
			w	75.091796875
			h	1.0
			fill	"#000000"
			type	"ellipse"
			outline	"#666666"
			outline_width	1.0
		]
		label	"CDH2"
	]
	node	[
		root_index	-680
		id	-680
		graphics	[
			x	8700.0009765625
			y	2731.189453125
			w	75.091796875
			h	1.0
			fill	"#000000"
			type	"ellipse"
			outline	"#666666"
			outline_width	1.0
		]
		label	"CDH1"
	]
	node	[
		root_index	-681
		id	-681
		graphics	[
			x	5087.34765625
			y	5655.18212890625
			w	80.353515625
			h	75.279296875
			fill	"#000000"
			type	"ellipse"
			outline	"#666666"
			outline_width	1.0
		]
		label	"PAK3"
	]
	node	[
		root_index	-682
		id	-682
		graphics	[
			x	4188.0107421875
			y	5741.71240234375
			w	1.0
			h	1.0
			fill	"#000000"
			type	"ellipse"
			outline	"#666666"
			outline_width	1.0
		]
		label	"SH3D20"
	]
	node	[
		root_index	-683
		id	-683
		graphics	[
			x	6190.060546875
			y	6008.29296875
			w	77.72265625
			h	1.0
			fill	"#000000"
			type	"ellipse"
			outline	"#666666"
			outline_width	1.0
		]
		label	"RAPGEF1"
	]
	node	[
		root_index	-684
		id	-684
		graphics	[
			x	9820.046875
			y	0.0
			w	1.0
			h	1.0
			fill	"#000000"
			type	"ellipse"
			outline	"#666666"
			outline_width	1.0
		]
		label	"PITX2"
	]
	node	[
		root_index	-685
		id	-685
		graphics	[
			x	7268.2666015625
			y	2936.69775390625
			w	80.353515625
			h	75.279296875
			fill	"#000000"
			type	"ellipse"
			outline	"#666666"
			outline_width	1.0
		]
		label	"AP1B1"
	]
	node	[
		root_index	-686
		id	-686
		graphics	[
			x	7827.52099609375
			y	6378.845703125
			w	82.984375
			h	77.9521484375
			fill	"#000000"
			type	"ellipse"
			outline	"#666666"
			outline_width	1.0
		]
		label	"RHEB"
	]
	node	[
		root_index	-687
		id	-687
		graphics	[
			x	7364.97900390625
			y	6806.96875
			w	76.408203125
			h	1.0
			fill	"#000000"
			type	"ellipse"
			outline	"#666666"
			outline_width	1.0
		]
		label	"RAPGEF5"
	]
	node	[
		root_index	-688
		id	-688
		graphics	[
			x	7206.18798828125
			y	6931.02880859375
			w	75.091796875
			h	1.0
			fill	"#000000"
			type	"ellipse"
			outline	"#666666"
			outline_width	1.0
		]
		label	"RAPGEF4"
	]
	node	[
		root_index	-660
		id	-660
		graphics	[
			x	10117.6435546875
			y	5862.9765625
			w	1.0
			h	1.0
			fill	"#000000"
			type	"ellipse"
			outline	"#666666"
			outline_width	1.0
		]
		label	"PIN1"
	]
	node	[
		root_index	-659
		id	-659
		graphics	[
			x	8959.1259765625
			y	3284.253173828125
			w	75.091796875
			h	1.0
			fill	"#000000"
			type	"ellipse"
			outline	"#666666"
			outline_width	1.0
		]
		label	"PXN"
	]
	node	[
		root_index	-658
		id	-658
		graphics	[
			x	6542.72998046875
			y	6632.74462890625
			w	98.76953125
			h	93.98828125
			fill	"#ff0000"
			type	"ellipse"
			outline	"#666666"
			outline_width	1.0
		]
		label	"RRAS2"
	]
	node	[
		root_index	-657
		id	-657
		graphics	[
			x	4636.61865234375
			y	5428.31982421875
			w	79.0380859375
			h	1.0
			fill	"#000000"
			type	"ellipse"
			outline	"#666666"
			outline_width	1.0
		]
		label	"DEF6"
	]
	node	[
		root_index	-664
		id	-664
		graphics	[
			x	3918.451416015625
			y	5967.89013671875
			w	75.091796875
			h	1.0
			fill	"#000000"
			type	"ellipse"
			outline	"#666666"
			outline_width	1.0
		]
		label	"WASF2"
	]
	node	[
		root_index	-663
		id	-663
		graphics	[
			x	5182.14404296875
			y	5107.83837890625
			w	84.298828125
			h	79.2890625
			fill	"#000000"
			type	"ellipse"
			outline	"#666666"
			outline_width	1.0
		]
		label	"WASF1"
	]
	node	[
		root_index	-662
		id	-662
		graphics	[
			x	6260.423828125
			y	1835.4775390625
			w	1.0
			h	1.0
			fill	"#000000"
			type	"ellipse"
			outline	"#666666"
			outline_width	1.0
		]
		label	"ASAP3"
	]
	node	[
		root_index	-661
		id	-661
		graphics	[
			x	7076.09619140625
			y	2055.4736328125
			w	1.0
			h	1.0
			fill	"#000000"
			type	"ellipse"
			outline	"#666666"
			outline_width	1.0
		]
		label	"ASAP1"
	]
	node	[
		root_index	-668
		id	-668
		graphics	[
			x	4349.7890625
			y	6068.98779296875
			w	1.0
			h	1.0
			fill	"#000000"
			type	"ellipse"
			outline	"#666666"
			outline_width	1.0
		]
		label	"PAK4"
	]
	node	[
		root_index	-667
		id	-667
		graphics	[
			x	4482.3798828125
			y	5709.48291015625
			w	77.72265625
			h	1.0
			fill	"#000000"
			type	"ellipse"
			outline	"#666666"
			outline_width	1.0
		]
		label	"NCKIPSD"
	]
	node	[
		root_index	-666
		id	-666
		graphics	[
			x	10026.8310546875
			y	5157.96826171875
			w	1.0
			h	1.0
			fill	"#000000"
			type	"ellipse"
			outline	"#666666"
			outline_width	1.0
		]
		label	"CD2AP"
	]
	node	[
		root_index	-665
		id	-665
		graphics	[
			x	415.436767578125
			y	1841.8189697265625
			w	77.72265625
			h	1.0
			fill	"#000000"
			type	"ellipse"
			outline	"#666666"
			outline_width	1.0
		]
		label	"SIN3A"
	]
	node	[
		root_index	-672
		id	-672
		graphics	[
			x	4061.88818359375
			y	5695.59228515625
			w	76.4072265625
			h	1.0
			fill	"#000000"
			type	"ellipse"
			outline	"#666666"
			outline_width	1.0
		]
		label	"CNTNAP1"
	]
	node	[
		root_index	-671
		id	-671
		graphics	[
			x	1527.6640625
			y	2124.0400390625
			w	85.615234375
			h	80.625
			fill	"#000000"
			type	"ellipse"
			outline	"#666666"
			outline_width	1.0
		]
		label	"KPNB1"
	]
	node	[
		root_index	-670
		id	-670
		graphics	[
			x	5060.83740234375
			y	5430.4150390625
			w	94.82421875
			h	89.978515625
			fill	"#000000"
			type	"ellipse"
			outline	"#666666"
			outline_width	1.0
		]
		label	"PAK1"
	]
	node	[
		root_index	-669
		id	-669
		graphics	[
			x	5487.943359375
			y	4864.779296875
			w	1.0
			h	1.0
			fill	"#000000"
			type	"ellipse"
			outline	"#666666"
			outline_width	1.0
		]
		label	"GOPC"
	]
	node	[
		root_index	-643
		id	-643
		graphics	[
			x	6696.54052734375
			y	2457.937255859375
			w	79.037109375
			h	1.0
			fill	"#000000"
			type	"ellipse"
			outline	"#666666"
			outline_width	1.0
		]
		label	"AP3B1"
	]
	node	[
		root_index	-644
		id	-644
		graphics	[
			x	3519.431884765625
			y	4052.554443359375
			w	1.0
			h	1.0
			fill	"#000000"
			type	"ellipse"
			outline	"#666666"
			outline_width	1.0
		]
		label	"DOCK10"
	]
	node	[
		root_index	-641
		id	-641
		graphics	[
			x	6697.15625
			y	5611.98193359375
			w	75.091796875
			h	1.0
			fill	"#000000"
			type	"ellipse"
			outline	"#666666"
			outline_width	1.0
		]
		label	"TBC1D3F"
	]
	node	[
		root_index	-642
		id	-642
		graphics	[
			x	3777.899658203125
			y	6058.88671875
			w	1.0
			h	1.0
			fill	"#000000"
			type	"ellipse"
			outline	"#666666"
			outline_width	1.0
		]
		label	"KALRN"
	]
	node	[
		root_index	-647
		id	-647
		graphics	[
			x	10310.3935546875
			y	4990.0771484375
			w	1.0
			h	1.0
			fill	"#000000"
			type	"ellipse"
			outline	"#666666"
			outline_width	1.0
		]
		label	"PSMA7"
	]
	node	[
		root_index	-648
		id	-648
		graphics	[
			x	6231.48779296875
			y	6442.82177734375
			w	89.5625
			h	84.6337890625
			fill	"#000000"
			type	"ellipse"
			outline	"#666666"
			outline_width	1.0
		]
		label	"SRC"
	]
	node	[
		root_index	-645
		id	-645
		graphics	[
			x	7570.22412109375
			y	6980.6748046875
			w	1.0
			h	1.0
			fill	"#000000"
			type	"ellipse"
			outline	"#666666"
			outline_width	1.0
		]
		label	"GABARAPL2"
	]
	node	[
		root_index	-646
		id	-646
		graphics	[
			x	5740.24462890625
			y	5498.08837890625
			w	82.984375
			h	77.9521484375
			fill	"#000000"
			type	"ellipse"
			outline	"#666666"
			outline_width	1.0
		]
		label	"PARD6B"
	]
	node	[
		root_index	-651
		id	-651
		graphics	[
			x	6507.32666015625
			y	8110.4033203125
			w	1.0
			h	1.0
			fill	"#000000"
			type	"ellipse"
			outline	"#666666"
			outline_width	1.0
		]
		label	"RARRES3"
	]
	node	[
		root_index	-652
		id	-652
		graphics	[
			x	8093.033203125
			y	4214.75634765625
			w	76.40625
			h	1.0
			fill	"#000000"
			type	"ellipse"
			outline	"#666666"
			outline_width	1.0
		]
		label	"GGA3"
	]
	node	[
		root_index	-649
		id	-649
		graphics	[
			x	3268.43896484375
			y	6375.54150390625
			w	1.0
			h	1.0
			fill	"#000000"
			type	"ellipse"
			outline	"#666666"
			outline_width	1.0
		]
		label	"RIPK4"
	]
	node	[
		root_index	-650
		id	-650
		graphics	[
			x	6696.72705078125
			y	8120.10595703125
			w	1.0
			h	1.0
			fill	"#000000"
			type	"ellipse"
			outline	"#666666"
			outline_width	1.0
		]
		label	"SNRPE"
	]
	node	[
		root_index	-655
		id	-655
		graphics	[
			x	6820.33251953125
			y	2451.54296875
			w	1.0
			h	1.0
			fill	"#000000"
			type	"ellipse"
			outline	"#666666"
			outline_width	1.0
		]
		label	"CHRM3"
	]
	node	[
		root_index	-656
		id	-656
		graphics	[
			x	1255.199951171875
			y	1557.0655517578125
			w	1.0
			h	1.0
			fill	"#000000"
			type	"ellipse"
			outline	"#666666"
			outline_width	1.0
		]
		label	"IPO7"
	]
	node	[
		root_index	-653
		id	-653
		graphics	[
			x	2496.920166015625
			y	909.6277465820312
			w	1.0
			h	1.0
			fill	"#000000"
			type	"ellipse"
			outline	"#666666"
			outline_width	1.0
		]
		label	"PDLIM7"
	]
	node	[
		root_index	-654
		id	-654
		graphics	[
			x	10110.103515625
			y	5224.095703125
			w	1.0
			h	1.0
			fill	"#000000"
			type	"ellipse"
			outline	"#666666"
			outline_width	1.0
		]
		label	"DYNC1LI1"
	]
	node	[
		root_index	-758
		id	-758
		graphics	[
			x	8059.837890625
			y	4258.259765625
			w	76.40625
			h	1.0
			fill	"#000000"
			type	"ellipse"
			outline	"#666666"
			outline_width	1.0
		]
		label	"GGA2"
	]
	node	[
		root_index	-757
		id	-757
		graphics	[
			x	8131.5390625
			y	4173.5966796875
			w	76.40625
			h	1.0
			fill	"#000000"
			type	"ellipse"
			outline	"#666666"
			outline_width	1.0
		]
		label	"GGA1"
	]
	node	[
		root_index	-760
		id	-760
		graphics	[
			x	3336.4228515625
			y	5790.73583984375
			w	75.091796875
			h	1.0
			fill	"#000000"
			type	"ellipse"
			outline	"#666666"
			outline_width	1.0
		]
		label	"DPYSL2"
	]
	node	[
		root_index	-759
		id	-759
		graphics	[
			x	4307.880859375
			y	8908.3720703125
			w	1.0
			h	1.0
			fill	"#000000"
			type	"ellipse"
			outline	"#666666"
			outline_width	1.0
		]
		label	"FBN1"
	]
	node	[
		root_index	-754
		id	-754
		graphics	[
			x	4910.9462890625
			y	7794.91943359375
			w	106.662109375
			h	102.005859375
			fill	"#ffcc00"
			type	"ellipse"
			outline	"#666666"
			outline_width	1.0
		]
		label	"RHOB"
	]
	node	[
		root_index	-753
		id	-753
		graphics	[
			x	4140.1806640625
			y	5976.10595703125
			w	79.037109375
			h	1.0
			fill	"#ffcc00"
			type	"ellipse"
			outline	"#666666"
			outline_width	1.0
		]
		label	"RHOC"
	]
	node	[
		root_index	-756
		id	-756
		graphics	[
			x	7264.42138671875
			y	7313.5634765625
			w	1.0
			h	1.0
			fill	"#000000"
			type	"ellipse"
			outline	"#666666"
			outline_width	1.0
		]
		label	"TRAF3"
	]
	node	[
		root_index	-755
		id	-755
		graphics	[
			x	4514.1962890625
			y	5947.013671875
			w	82.984375
			h	77.9521484375
			fill	"#000000"
			type	"ellipse"
			outline	"#666666"
			outline_width	1.0
		]
		label	"TEC"
	]
	node	[
		root_index	-766
		id	-766
		graphics	[
			x	4537.92529296875
			y	6127.33447265625
			w	1.0
			h	1.0
			fill	"#000000"
			type	"ellipse"
			outline	"#666666"
			outline_width	1.0
		]
		label	"IQGAP2"
	]
	node	[
		root_index	-765
		id	-765
		graphics	[
			x	0.0
			y	1574.002685546875
			w	1.0
			h	1.0
			fill	"#000000"
			type	"ellipse"
			outline	"#666666"
			outline_width	1.0
		]
		label	"XPO4"
	]
	node	[
		root_index	-768
		id	-768
		graphics	[
			x	8188.974609375
			y	4264.29248046875
			w	77.72265625
			h	1.0
			fill	"#000000"
			type	"ellipse"
			outline	"#666666"
			outline_width	1.0
		]
		label	"AP1G1"
	]
	node	[
		root_index	-767
		id	-767
		graphics	[
			x	782.430908203125
			y	1032.5687255859375
			w	1.0
			h	1.0
			fill	"#000000"
			type	"ellipse"
			outline	"#666666"
			outline_width	1.0
		]
		label	"XPO5"
	]
	node	[
		root_index	-762
		id	-762
		graphics	[
			x	6923.658203125
			y	7467.12060546875
			w	1.0
			h	1.0
			fill	"#000000"
			type	"ellipse"
			outline	"#666666"
			outline_width	1.0
		]
		label	"CDC25A"
	]
	node	[
		root_index	-761
		id	-761
		graphics	[
			x	6451.17431640625
			y	7373.36181640625
			w	1.0
			h	1.0
			fill	"#000000"
			type	"ellipse"
			outline	"#666666"
			outline_width	1.0
		]
		label	"CDC25C"
	]
	node	[
		root_index	-764
		id	-764
		graphics	[
			x	6921.72998046875
			y	2211.8525390625
			w	1.0
			h	1.0
			fill	"#000000"
			type	"ellipse"
			outline	"#666666"
			outline_width	1.0
		]
		label	"PIP5K1C"
	]
	node	[
		root_index	-763
		id	-763
		graphics	[
			x	6296.0751953125
			y	3255.822265625
			w	77.72265625
			h	1.0
			fill	"#000000"
			type	"ellipse"
			outline	"#666666"
			outline_width	1.0
		]
		label	"PIP5K1A"
	]
	node	[
		root_index	-741
		id	-741
		graphics	[
			x	9521.205078125
			y	6943.02294921875
			w	1.0
			h	1.0
			fill	"#000000"
			type	"ellipse"
			outline	"#666666"
			outline_width	1.0
		]
		label	"GCC2"
	]
	node	[
		root_index	-742
		id	-742
		graphics	[
			x	9329.9580078125
			y	7298.27783203125
			w	1.0
			h	1.0
			fill	"#000000"
			type	"ellipse"
			outline	"#666666"
			outline_width	1.0
		]
		label	"GCC1"
	]
	node	[
		root_index	-743
		id	-743
		graphics	[
			x	9300.3115234375
			y	5026.154296875
			w	1.0
			h	1.0
			fill	"#000000"
			type	"ellipse"
			outline	"#666666"
			outline_width	1.0
		]
		label	"AP1G2"
	]
	node	[
		root_index	-744
		id	-744
		graphics	[
			x	293.0081481933594
			y	943.9957275390625
			w	1.0
			h	1.0
			fill	"#000000"
			type	"ellipse"
			outline	"#666666"
			outline_width	1.0
		]
		label	"XPO6"
	]
	node	[
		root_index	-737
		id	-737
		graphics	[
			x	4883.232421875
			y	4773.12939453125
			w	81.66796875
			h	76.6162109375
			fill	"#000000"
			type	"ellipse"
			outline	"#666666"
			outline_width	1.0
		]
		label	"STAT1"
	]
	node	[
		root_index	-738
		id	-738
		graphics	[
			x	4672.4443359375
			y	4953.84375
			w	80.353515625
			h	75.279296875
			fill	"#000000"
			type	"ellipse"
			outline	"#666666"
			outline_width	1.0
		]
		label	"STAT3"
	]
	node	[
		root_index	-739
		id	-739
		graphics	[
			x	7737.54931640625
			y	7235.9189453125
			w	1.0
			h	1.0
			fill	"#000000"
			type	"ellipse"
			outline	"#666666"
			outline_width	1.0
		]
		label	"TCEB3"
	]
	node	[
		root_index	-740
		id	-740
		graphics	[
			x	6252.64208984375
			y	7456.24462890625
			w	76.40625
			h	1.0
			fill	"#000000"
			type	"ellipse"
			outline	"#666666"
			outline_width	1.0
		]
		label	"DGKZ"
	]
	node	[
		root_index	-749
		id	-749
		graphics	[
			x	4944.64794921875
			y	5710.1943359375
			w	217.15625
			h	214.2548828125
			fill	"#ffcc00"
			type	"ellipse"
			outline	"#666666"
			outline_width	1.0
		]
		label	"CDC42"
	]
	node	[
		root_index	-750
		id	-750
		graphics	[
			x	9078.6181640625
			y	4415.27294921875
			w	79.037109375
			h	1.0
			fill	"#000000"
			type	"ellipse"
			outline	"#666666"
			outline_width	1.0
		]
		label	"RAB3IP"
	]
	node	[
		root_index	-751
		id	-751
		graphics	[
			x	579.9701538085938
			y	9606.78515625
			w	1.0
			h	1.0
			fill	"#000000"
			type	"ellipse"
			outline	"#666666"
			outline_width	1.0
		]
		label	"KDM5B"
	]
	node	[
		root_index	-752
		id	-752
		graphics	[
			x	5052.8173828125
			y	7490.93701171875
			w	77.72265625
			h	1.0
			fill	"#ffcc00"
			type	"ellipse"
			outline	"#666666"
			outline_width	1.0
		]
		label	"RHOD"
	]
	node	[
		root_index	-745
		id	-745
		graphics	[
			x	4057.297607421875
			y	4964.9453125
			w	1.0
			h	1.0
			fill	"#000000"
			type	"ellipse"
			outline	"#666666"
			outline_width	1.0
		]
		label	"SH3RF3"
	]
	node	[
		root_index	-746
		id	-746
		graphics	[
			x	6548.77783203125
			y	7252.79345703125
			w	77.72265625
			h	1.0
			fill	"#000000"
			type	"ellipse"
			outline	"#666666"
			outline_width	1.0
		]
		label	"RASSF2"
	]
	node	[
		root_index	-747
		id	-747
		graphics	[
			x	4908.37939453125
			y	4819.685546875
			w	76.408203125
			h	1.0
			fill	"#000000"
			type	"ellipse"
			outline	"#666666"
			outline_width	1.0
		]
		label	"DOCK8"
	]
	node	[
		root_index	-748
		id	-748
		graphics	[
			x	4121.74267578125
			y	5448.3388671875
			w	75.091796875
			h	1.0
			fill	"#000000"
			type	"ellipse"
			outline	"#666666"
			outline_width	1.0
		]
		label	"VAV2"
	]
	node	[
		root_index	-728
		id	-728
		graphics	[
			x	4557.57470703125
			y	5937.35302734375
			w	200.056640625
			h	196.8828125
			fill	"#ffcc00"
			type	"ellipse"
			outline	"#666666"
			outline_width	1.0
		]
		label	"RHOA"
	]
	node	[
		root_index	-727
		id	-727
		graphics	[
			x	3755.3515625
			y	4789.2890625
			w	1.0
			h	1.0
			fill	"#000000"
			type	"ellipse"
			outline	"#666666"
			outline_width	1.0
		]
		label	"CCDC104"
	]
	node	[
		root_index	-726
		id	-726
		graphics	[
			x	8221.25390625
			y	3044.703857421875
			w	1.0
			h	1.0
			fill	"#000000"
			type	"ellipse"
			outline	"#666666"
			outline_width	1.0
		]
		label	"TUBB"
	]
	node	[
		root_index	-725
		id	-725
		graphics	[
			x	6322.14013671875
			y	6900.17724609375
			w	86.931640625
			h	81.9609375
			fill	"#000000"
			type	"ellipse"
			outline	"#666666"
			outline_width	1.0
		]
		label	"PDE6D"
	]
	node	[
		root_index	-724
		id	-724
		graphics	[
			x	5119.55517578125
			y	5510.76171875
			w	82.984375
			h	77.9521484375
			fill	"#ffcc00"
			type	"ellipse"
			outline	"#666666"
			outline_width	1.0
		]
		label	"RHOU"
	]
	node	[
		root_index	-723
		id	-723
		graphics	[
			x	9231.4287109375
			y	5860.1064453125
			w	79.037109375
			h	1.0
			fill	"#000000"
			type	"ellipse"
			outline	"#666666"
			outline_width	1.0
		]
		label	"ZFYVE20"
	]
	node	[
		root_index	-722
		id	-722
		graphics	[
			x	4049.730224609375
			y	4403.04345703125
			w	1.0
			h	1.0
			fill	"#000000"
			type	"ellipse"
			outline	"#666666"
			outline_width	1.0
		]
		label	"TNFRSF12A"
	]
	node	[
		root_index	-721
		id	-721
		graphics	[
			x	6904.73388671875
			y	6994.126953125
			w	82.984375
			h	77.9521484375
			fill	"#ff0000"
			type	"ellipse"
			outline	"#666666"
			outline_width	1.0
		]
		label	"MRAS"
	]
	node	[
		root_index	-736
		id	-736
		graphics	[
			x	10505.986328125
			y	1596.713623046875
			w	1.0
			h	1.0
			fill	"#000000"
			type	"ellipse"
			outline	"#666666"
			outline_width	1.0
		]
		label	"EIF2C4"
	]
	node	[
		root_index	-735
		id	-735
		graphics	[
			x	6304.603515625
			y	8459.1025390625
			w	1.0
			h	1.0
			fill	"#000000"
			type	"ellipse"
			outline	"#666666"
			outline_width	1.0
		]
		label	"NAV2"
	]
	node	[
		root_index	-734
		id	-734
		graphics	[
			x	6815.87646484375
			y	7532.76513671875
			w	75.091796875
			h	1.0
			fill	"#000000"
			type	"ellipse"
			outline	"#666666"
			outline_width	1.0
		]
		label	"ERBB2IP"
	]
	node	[
		root_index	-733
		id	-733
		graphics	[
			x	7583.35888671875
			y	3454.249755859375
			w	77.72265625
			h	1.0
			fill	"#000000"
			type	"ellipse"
			outline	"#666666"
			outline_width	1.0
		]
		label	"TJP1"
	]
	node	[
		root_index	-732
		id	-732
		graphics	[
			x	5692.52001953125
			y	6403.671875
			w	80.353515625
			h	75.279296875
			fill	"#000000"
			type	"ellipse"
			outline	"#666666"
			outline_width	1.0
		]
		label	"RAP1GDS1"
	]
	node	[
		root_index	-731
		id	-731
		graphics	[
			x	4028.638427734375
			y	6737.134765625
			w	1.0
			h	1.0
			fill	"#000000"
			type	"ellipse"
			outline	"#666666"
			outline_width	1.0
		]
		label	"MUC12"
	]
	node	[
		root_index	-730
		id	-730
		graphics	[
			x	6624.76220703125
			y	5393.5302734375
			w	76.408203125
			h	1.0
			fill	"#000000"
			type	"ellipse"
			outline	"#666666"
			outline_width	1.0
		]
		label	"MTNR1A"
	]
	node	[
		root_index	-729
		id	-729
		graphics	[
			x	378.2915954589844
			y	1364.631103515625
			w	75.091796875
			h	1.0
			fill	"#000000"
			type	"ellipse"
			outline	"#666666"
			outline_width	1.0
		]
		label	"XPO7"
	]
	node	[
		root_index	-711
		id	-711
		graphics	[
			x	878.6810913085938
			y	2226.235595703125
			w	77.72265625
			h	1.0
			fill	"#000000"
			type	"ellipse"
			outline	"#666666"
			outline_width	1.0
		]
		label	"NR3C1"
	]
	node	[
		root_index	-712
		id	-712
		graphics	[
			x	6387.6240234375
			y	8082.0966796875
			w	1.0
			h	1.0
			fill	"#000000"
			type	"ellipse"
			outline	"#666666"
			outline_width	1.0
		]
		label	"NF1"
	]
	node	[
		root_index	-709
		id	-709
		graphics	[
			x	6830.0595703125
			y	6438.37841796875
			w	76.40625
			h	1.0
			fill	"#000000"
			type	"ellipse"
			outline	"#666666"
			outline_width	1.0
		]
		label	"RAPGEF2"
	]
	node	[
		root_index	-710
		id	-710
		graphics	[
			x	6736.3701171875
			y	6776.56103515625
			w	76.408203125
			h	1.0
			fill	"#000000"
			type	"ellipse"
			outline	"#666666"
			outline_width	1.0
		]
		label	"RAPGEF3"
	]
	node	[
		root_index	-707
		id	-707
		graphics	[
			x	3513.743896484375
			y	6336.271484375
			w	75.091796875
			h	1.0
			fill	"#000000"
			type	"ellipse"
			outline	"#666666"
			outline_width	1.0
		]
		label	"AKAP13"
	]
	node	[
		root_index	-708
		id	-708
		graphics	[
			x	4633.6630859375
			y	2468.362548828125
			w	76.408203125
			h	1.0
			fill	"#000000"
			type	"ellipse"
			outline	"#666666"
			outline_width	1.0
		]
		label	"ASAP2"
	]
	node	[
		root_index	-705
		id	-705
		graphics	[
			x	6593.34814453125
			y	8049.501953125
			w	1.0
			h	1.0
			fill	"#000000"
			type	"ellipse"
			outline	"#666666"
			outline_width	1.0
		]
		label	"LGALS1"
	]
	node	[
		root_index	-706
		id	-706
		graphics	[
			x	5378.9287109375
			y	5542.6796875
			w	75.091796875
			h	1.0
			fill	"#000000"
			type	"ellipse"
			outline	"#666666"
			outline_width	1.0
		]
		label	"TRPC1"
	]
	node	[
		root_index	-719
		id	-719
		graphics	[
			x	6565.806640625
			y	6592.2099609375
			w	88.24609375
			h	83.2978515625
			fill	"#000000"
			type	"ellipse"
			outline	"#666666"
			outline_width	1.0
		]
		label	"RASSF5"
	]
	node	[
		root_index	-720
		id	-720
		graphics	[
			x	6056.8974609375
			y	7005.8984375
			w	76.40625
			h	1.0
			fill	"#000000"
			type	"ellipse"
			outline	"#666666"
			outline_width	1.0
		]
		label	"RASSF1"
	]
	node	[
		root_index	-717
		id	-717
		graphics	[
			x	8001.7626953125
			y	6241.8515625
			w	1.0
			h	1.0
			fill	"#000000"
			type	"ellipse"
			outline	"#666666"
			outline_width	1.0
		]
		label	"EIF6"
	]
	node	[
		root_index	-718
		id	-718
		graphics	[
			x	496.6937255859375
			y	1562.88818359375
			w	86.931640625
			h	81.9609375
			fill	"#000000"
			type	"ellipse"
			outline	"#666666"
			outline_width	1.0
		]
		label	"XPO1"
	]
	node	[
		root_index	-715
		id	-715
		graphics	[
			x	4160.669921875
			y	5637.5498046875
			w	1.0
			h	1.0
			fill	"#000000"
			type	"ellipse"
			outline	"#666666"
			outline_width	1.0
		]
		label	"CDC42SE1"
	]
	node	[
		root_index	-716
		id	-716
		graphics	[
			x	3442.43115234375
			y	6044.55224609375
			w	1.0
			h	1.0
			fill	"#000000"
			type	"ellipse"
			outline	"#666666"
			outline_width	1.0
		]
		label	"KCNA2"
	]
	node	[
		root_index	-713
		id	-713
		graphics	[
			x	205.77259826660156
			y	1201.0015869140625
			w	1.0
			h	1.0
			fill	"#000000"
			type	"ellipse"
			outline	"#666666"
			outline_width	1.0
		]
		label	"H2AFY"
	]
	node	[
		root_index	-714
		id	-714
		graphics	[
			x	7398.8125
			y	7087.00830078125
			w	75.091796875
			h	1.0
			fill	"#000000"
			type	"ellipse"
			outline	"#666666"
			outline_width	1.0
		]
		label	"RAPGEF6"
	]
	node	[
		root_index	-270
		id	-270
		graphics	[
			x	4487.49853515625
			y	6954.6474609375
			w	1.0
			h	1.0
			fill	"#000000"
			type	"ellipse"
			outline	"#666666"
			outline_width	1.0
		]
		label	"ERRFI1"
	]
	node	[
		root_index	-269
		id	-269
		graphics	[
			x	6643.3271484375
			y	2630.193603515625
			w	75.091796875
			h	1.0
			fill	"#000000"
			type	"ellipse"
			outline	"#666666"
			outline_width	1.0
		]
		label	"KDELR1"
	]
	node	[
		root_index	-272
		id	-272
		graphics	[
			x	4332.64208984375
			y	4635.60791015625
			w	77.72265625
			h	1.0
			fill	"#000000"
			type	"ellipse"
			outline	"#666666"
			outline_width	1.0
		]
		label	"ANXA2"
	]
	node	[
		root_index	-271
		id	-271
		graphics	[
			x	6742.79296875
			y	7541.37646484375
			w	1.0
			h	1.0
			fill	"#000000"
			type	"ellipse"
			outline	"#666666"
			outline_width	1.0
		]
		label	"CDC25B"
	]
	node	[
		root_index	-266
		id	-266
		graphics	[
			x	7317.5673828125
			y	4020.648193359375
			w	75.091796875
			h	1.0
			fill	"#000000"
			type	"ellipse"
			outline	"#666666"
			outline_width	1.0
		]
		label	"EXOC1"
	]
	node	[
		root_index	-265
		id	-265
		graphics	[
			x	5944.5517578125
			y	7748.400390625
			w	75.091796875
			h	1.0
			fill	"#000000"
			type	"ellipse"
			outline	"#666666"
			outline_width	1.0
		]
		label	"IL3"
	]
	node	[
		root_index	-268
		id	-268
		graphics	[
			x	5483.87890625
			y	5371.22119140625
			w	75.091796875
			h	1.0
			fill	"#000000"
			type	"ellipse"
			outline	"#666666"
			outline_width	1.0
		]
		label	"PTK2B"
	]
	node	[
		root_index	-267
		id	-267
		graphics	[
			x	5163.55322265625
			y	5273.5771484375
			w	92.19140625
			h	87.306640625
			fill	"#000000"
			type	"ellipse"
			outline	"#666666"
			outline_width	1.0
		]
		label	"EZR"
	]
	node	[
		root_index	-262
		id	-262
		graphics	[
			x	8632.3974609375
			y	2832.310546875
			w	76.40625
			h	1.0
			fill	"#000000"
			type	"ellipse"
			outline	"#666666"
			outline_width	1.0
		]
		label	"JUP"
	]
	node	[
		root_index	-261
		id	-261
		graphics	[
			x	9363.9697265625
			y	4445.3896484375
			w	1.0
			h	1.0
			fill	"#000000"
			type	"ellipse"
			outline	"#666666"
			outline_width	1.0
		]
		label	"UNC13D"
	]
	node	[
		root_index	-264
		id	-264
		graphics	[
			x	5174.9736328125
			y	6280.28955078125
			w	76.408203125
			h	1.0
			fill	"#000000"
			type	"ellipse"
			outline	"#666666"
			outline_width	1.0
		]
		label	"MARK4"
	]
	node	[
		root_index	-263
		id	-263
		graphics	[
			x	6562.01123046875
			y	8198.2265625
			w	1.0
			h	1.0
			fill	"#000000"
			type	"ellipse"
			outline	"#666666"
			outline_width	1.0
		]
		label	"BRAP"
	]
	node	[
		root_index	-258
		id	-258
		graphics	[
			x	10241.1796875
			y	7084.44970703125
			w	1.0
			h	1.0
			fill	"#000000"
			type	"ellipse"
			outline	"#666666"
			outline_width	1.0
		]
		label	"TFRC"
	]
	node	[
		root_index	-257
		id	-257
		graphics	[
			x	3745.665771484375
			y	5945.50927734375
			w	1.0
			h	1.0
			fill	"#000000"
			type	"ellipse"
			outline	"#666666"
			outline_width	1.0
		]
		label	"SFPQ"
	]
	node	[
		root_index	-260
		id	-260
		graphics	[
			x	6068.2158203125
			y	7149.5615234375
			w	82.984375
			h	77.9521484375
			fill	"#000000"
			type	"ellipse"
			outline	"#666666"
			outline_width	1.0
		]
		label	"PIK3CA"
	]
	node	[
		root_index	-259
		id	-259
		graphics	[
			x	2634.21337890625
			y	5388.8427734375
			w	1.0
			h	1.0
			fill	"#000000"
			type	"ellipse"
			outline	"#666666"
			outline_width	1.0
		]
		label	"VPS4A"
	]
	node	[
		root_index	-285
		id	-285
		graphics	[
			x	6156.15625
			y	1894.9482421875
			w	1.0
			h	1.0
			fill	"#000000"
			type	"ellipse"
			outline	"#666666"
			outline_width	1.0
		]
		label	"CAPN1"
	]
	node	[
		root_index	-286
		id	-286
		graphics	[
			x	6791.95361328125
			y	7399.216796875
			w	75.091796875
			h	1.0
			fill	"#000000"
			type	"ellipse"
			outline	"#666666"
			outline_width	1.0
		]
		label	"RASSF3"
	]
	node	[
		root_index	-287
		id	-287
		graphics	[
			x	4638.03857421875
			y	5654.4404296875
			w	88.24609375
			h	83.2978515625
			fill	"#000000"
			type	"ellipse"
			outline	"#666666"
			outline_width	1.0
		]
		label	"WAS"
	]
	node	[
		root_index	-288
		id	-288
		graphics	[
			x	577.4580688476562
			y	9611.7578125
			w	1.0
			h	1.0
			fill	"#000000"
			type	"ellipse"
			outline	"#666666"
			outline_width	1.0
		]
		label	"ELMO3"
	]
	node	[
		root_index	-281
		id	-281
		graphics	[
			x	4596.00244140625
			y	6472.5849609375
			w	75.091796875
			h	1.0
			fill	"#000000"
			type	"ellipse"
			outline	"#666666"
			outline_width	1.0
		]
		label	"DOCK7"
	]
	node	[
		root_index	-282
		id	-282
		graphics	[
			x	4122.7421875
			y	6693.06640625
			w	1.0
			h	1.0
			fill	"#000000"
			type	"ellipse"
			outline	"#666666"
			outline_width	1.0
		]
		label	"DOCK9"
	]
	node	[
		root_index	-283
		id	-283
		graphics	[
			x	5587.1982421875
			y	5323.23583984375
			w	84.30078125
			h	79.2890625
			fill	"#000000"
			type	"ellipse"
			outline	"#666666"
			outline_width	1.0
		]
		label	"FLNA"
	]
	node	[
		root_index	-284
		id	-284
		graphics	[
			x	3645.052490234375
			y	5951.6708984375
			w	1.0
			h	1.0
			fill	"#000000"
			type	"ellipse"
			outline	"#666666"
			outline_width	1.0
		]
		label	"ARHGEF5"
	]
	node	[
		root_index	-277
		id	-277
		graphics	[
			x	4340.06787109375
			y	5971.142578125
			w	1.0
			h	1.0
			fill	"#000000"
			type	"ellipse"
			outline	"#666666"
			outline_width	1.0
		]
		label	"CDC42SE2"
	]
	node	[
		root_index	-278
		id	-278
		graphics	[
			x	5281.01513671875
			y	5770.13525390625
			w	98.76953125
			h	93.98828125
			fill	"#000000"
			type	"ellipse"
			outline	"#666666"
			outline_width	1.0
		]
		label	"VAV1"
	]
	node	[
		root_index	-279
		id	-279
		graphics	[
			x	9528.8427734375
			y	8164.177734375
			w	1.0
			h	1.0
			fill	"#000000"
			type	"ellipse"
			outline	"#666666"
			outline_width	1.0
		]
		label	"CHMP6"
	]
	node	[
		root_index	-280
		id	-280
		graphics	[
			x	4027.51904296875
			y	4542.4365234375
			w	1.0
			h	1.0
			fill	"#000000"
			type	"ellipse"
			outline	"#666666"
			outline_width	1.0
		]
		label	"S100A9"
	]
	node	[
		root_index	-273
		id	-273
		graphics	[
			x	6136.8994140625
			y	8385.8564453125
			w	80.353515625
			h	75.279296875
			fill	"#000000"
			type	"ellipse"
			outline	"#666666"
			outline_width	1.0
		]
		label	"PPP2CA"
	]
	node	[
		root_index	-274
		id	-274
		graphics	[
			x	6012.8193359375
			y	6594.5966796875
			w	81.669921875
			h	76.6162109375
			fill	"#000000"
			type	"ellipse"
			outline	"#666666"
			outline_width	1.0
		]
		label	"SOS1"
	]
	node	[
		root_index	-275
		id	-275
		graphics	[
			x	11332.7412109375
			y	3690.954833984375
			w	1.0
			h	1.0
			fill	"#000000"
			type	"ellipse"
			outline	"#666666"
			outline_width	1.0
		]
		label	"SEC13"
	]
	node	[
		root_index	-276
		id	-276
		graphics	[
			x	7915.6083984375
			y	5589.64501953125
			w	77.72265625
			h	1.0
			fill	"#000000"
			type	"ellipse"
			outline	"#666666"
			outline_width	1.0
		]
		label	"TSC2"
	]
	node	[
		root_index	-304
		id	-304
		graphics	[
			x	4693.35888671875
			y	6268.29248046875
			w	1.0
			h	1.0
			fill	"#000000"
			type	"ellipse"
			outline	"#666666"
			outline_width	1.0
		]
		label	"SYNJ2"
	]
	node	[
		root_index	-303
		id	-303
		graphics	[
			x	6254.56005859375
			y	3361.827880859375
			w	77.72265625
			h	1.0
			fill	"#000000"
			type	"ellipse"
			outline	"#666666"
			outline_width	1.0
		]
		label	"COPB1"
	]
	node	[
		root_index	-302
		id	-302
		graphics	[
			x	10092.2978515625
			y	5640.8291015625
			w	1.0
			h	1.0
			fill	"#000000"
			type	"ellipse"
			outline	"#666666"
			outline_width	1.0
		]
		label	"DYNLL1"
	]
	node	[
		root_index	-301
		id	-301
		graphics	[
			x	3886.42041015625
			y	4650.50732421875
			w	1.0
			h	1.0
			fill	"#000000"
			type	"ellipse"
			outline	"#666666"
			outline_width	1.0
		]
		label	"LATS1"
	]
	node	[
		root_index	-300
		id	-300
		graphics	[
			x	4495.13330078125
			y	5413.630859375
			w	77.72265625
			h	1.0
			fill	"#000000"
			type	"ellipse"
			outline	"#666666"
			outline_width	1.0
		]
		label	"RTKN"
	]
	node	[
		root_index	-299
		id	-299
		graphics	[
			x	9524.63671875
			y	5774.38623046875
			w	80.353515625
			h	75.279296875
			fill	"#000000"
			type	"ellipse"
			outline	"#666666"
			outline_width	1.0
		]
		label	"EEA1"
	]
	node	[
		root_index	-298
		id	-298
		graphics	[
			x	4181.7763671875
			y	5008.2177734375
			w	75.091796875
			h	1.0
			fill	"#000000"
			type	"ellipse"
			outline	"#666666"
			outline_width	1.0
		]
		label	"BNIPL"
	]
	node	[
		root_index	-297
		id	-297
		graphics	[
			x	6814.90576171875
			y	2308.3046875
			w	1.0
			h	1.0
			fill	"#000000"
			type	"ellipse"
			outline	"#666666"
			outline_width	1.0
		]
		label	"OPRM1"
	]
	node	[
		root_index	-296
		id	-296
		graphics	[
			x	7111.69921875
			y	6112.51708984375
			w	81.669921875
			h	76.6162109375
			fill	"#ff0000"
			type	"ellipse"
			outline	"#666666"
			outline_width	1.0
		]
		label	"RAP2B"
	]
	node	[
		root_index	-295
		id	-295
		graphics	[
			x	9731.544921875
			y	6096.3310546875
			w	1.0
			h	1.0
			fill	"#000000"
			type	"ellipse"
			outline	"#666666"
			outline_width	1.0
		]
		label	"ALS2CL"
	]
	node	[
		root_index	-294
		id	-294
		graphics	[
			x	3866.15478515625
			y	6368.25341796875
			w	76.40625
			h	1.0
			fill	"#000000"
			type	"ellipse"
			outline	"#666666"
			outline_width	1.0
		]
		label	"ARHGEF12"
	]
	node	[
		root_index	-293
		id	-293
		graphics	[
			x	4734.62109375
			y	8876.818359375
			w	1.0
			h	1.0
			fill	"#000000"
			type	"ellipse"
			outline	"#666666"
			outline_width	1.0
		]
		label	"EIF1B"
	]
	node	[
		root_index	-292
		id	-292
		graphics	[
			x	4751.16162109375
			y	5822.263671875
			w	76.4072265625
			h	1.0
			fill	"#000000"
			type	"ellipse"
			outline	"#666666"
			outline_width	1.0
		]
		label	"IL1RAP"
	]
	node	[
		root_index	-291
		id	-291
		graphics	[
			x	151.70799255371094
			y	9618.5634765625
			w	77.72259521484375
			h	1.0
			fill	"#00ffff"
			type	"ellipse"
			outline	"#666666"
			outline_width	1.0
		]
		label	"ARL5A"
	]
	node	[
		root_index	-290
		id	-290
		graphics	[
			x	4732.01171875
			y	5135.72607421875
			w	76.408203125
			h	1.0
			fill	"#000000"
			type	"ellipse"
			outline	"#666666"
			outline_width	1.0
		]
		label	"NCK2"
	]
	node	[
		root_index	-289
		id	-289
		graphics	[
			x	265.96160888671875
			y	9606.78515625
			w	1.0
			h	1.0
			fill	"#000000"
			type	"ellipse"
			outline	"#666666"
			outline_width	1.0
		]
		label	"GNB1"
	]
	node	[
		root_index	-319
		id	-319
		graphics	[
			x	9259.078125
			y	4843.89990234375
			w	77.72265625
			h	1.0
			fill	"#000000"
			type	"ellipse"
			outline	"#666666"
			outline_width	1.0
		]
		label	"SYTL4"
	]
	node	[
		root_index	-320
		id	-320
		graphics	[
			x	2860.11083984375
			y	8392.8544921875
			w	1.0
			h	1.0
			fill	"#000000"
			type	"ellipse"
			outline	"#666666"
			outline_width	1.0
		]
		label	"ZNF212"
	]
	node	[
		root_index	-317
		id	-317
		graphics	[
			x	4612.470703125
			y	6910.9267578125
			w	1.0
			h	1.0
			fill	"#000000"
			type	"ellipse"
			outline	"#666666"
			outline_width	1.0
		]
		label	"SYNE1"
	]
	node	[
		root_index	-318
		id	-318
		graphics	[
			x	4533.3896484375
			y	5323.283203125
			w	79.0380859375
			h	1.0
			fill	"#000000"
			type	"ellipse"
			outline	"#666666"
			outline_width	1.0
		]
		label	"FNBP1"
	]
	node	[
		root_index	-315
		id	-315
		graphics	[
			x	4856.6015625
			y	5839.666015625
			w	85.615234375
			h	80.625
			fill	"#000000"
			type	"ellipse"
			outline	"#666666"
			outline_width	1.0
		]
		label	"ARHGEF7"
	]
	node	[
		root_index	-316
		id	-316
		graphics	[
			x	4547.5908203125
			y	5721.46435546875
			w	77.72265625
			h	1.0
			fill	"#000000"
			type	"ellipse"
			outline	"#666666"
			outline_width	1.0
		]
		label	"ARHGEF6"
	]
	node	[
		root_index	-313
		id	-313
		graphics	[
			x	10822.98046875
			y	4923.09814453125
			w	1.0
			h	1.0
			fill	"#000000"
			type	"ellipse"
			outline	"#666666"
			outline_width	1.0
		]
		label	"EXPH5"
	]
	node	[
		root_index	-314
		id	-314
		graphics	[
			x	3287.07373046875
			y	6476.68408203125
			w	1.0
			h	1.0
			fill	"#000000"
			type	"ellipse"
			outline	"#666666"
			outline_width	1.0
		]
		label	"DGKQ"
	]
	node	[
		root_index	-311
		id	-311
		graphics	[
			x	881.2450561523438
			y	9606.78515625
			w	1.0
			h	1.0
			fill	"#000000"
			type	"ellipse"
			outline	"#666666"
			outline_width	1.0
		]
		label	"TRIP13"
	]
	node	[
		root_index	-312
		id	-312
		graphics	[
			x	6816.16162109375
			y	6163.111328125
			w	84.30078125
			h	79.2890625
			fill	"#000000"
			type	"ellipse"
			outline	"#666666"
			outline_width	1.0
		]
		label	"RASA1"
	]
	node	[
		root_index	-309
		id	-309
		graphics	[
			x	7653.85302734375
			y	7332.5810546875
			w	1.0
			h	1.0
			fill	"#000000"
			type	"ellipse"
			outline	"#666666"
			outline_width	1.0
		]
		label	"RASA3"
	]
	node	[
		root_index	-310
		id	-310
		graphics	[
			x	4998.21728515625
			y	5110.7900390625
			w	77.72265625
			h	1.0
			fill	"#000000"
			type	"ellipse"
			outline	"#666666"
			outline_width	1.0
		]
		label	"TRIP10"
	]
	node	[
		root_index	-307
		id	-307
		graphics	[
			x	10335.16015625
			y	4210.44775390625
			w	97.453125
			h	92.6513671875
			fill	"#33ff00"
			type	"ellipse"
			outline	"#666666"
			outline_width	1.0
		]
		label	"RAB11A"
	]
	node	[
		root_index	-308
		id	-308
		graphics	[
			x	10132.0224609375
			y	3186.47216796875
			w	80.353515625
			h	75.2802734375
			fill	"#33ff00"
			type	"ellipse"
			outline	"#666666"
			outline_width	1.0
		]
		label	"RAB11B"
	]
	node	[
		root_index	-305
		id	-305
		graphics	[
			x	5744.03857421875
			y	7118.4462890625
			w	1.0
			h	1.0
			fill	"#000000"
			type	"ellipse"
			outline	"#666666"
			outline_width	1.0
		]
		label	"SOS2"
	]
	node	[
		root_index	-306
		id	-306
		graphics	[
			x	6802.0625
			y	9506.78515625
			w	1.0
			h	1.0
			fill	"#000000"
			type	"ellipse"
			outline	"#666666"
			outline_width	1.0
		]
		label	"PPP2CB"
	]
	node	[
		root_index	-330
		id	-330
		graphics	[
			x	4427.4375
			y	6145.36181640625
			w	75.091796875
			h	1.0
			fill	"#000000"
			type	"ellipse"
			outline	"#666666"
			outline_width	1.0
		]
		label	"PLEKHG2"
	]
	node	[
		root_index	-329
		id	-329
		graphics	[
			x	7610.84765625
			y	6771.62451171875
			w	1.0
			h	1.0
			fill	"#000000"
			type	"ellipse"
			outline	"#666666"
			outline_width	1.0
		]
		label	"APBB1IP"
	]
	node	[
		root_index	-332
		id	-332
		graphics	[
			x	10083.03515625
			y	4791.8017578125
			w	75.091796875
			h	1.0
			fill	"#000000"
			type	"ellipse"
			outline	"#666666"
			outline_width	1.0
		]
		label	"MICAL1"
	]
	node	[
		root_index	-331
		id	-331
		graphics	[
			x	7246.87109375
			y	2255.91650390625
			w	1.0
			h	1.0
			fill	"#000000"
			type	"ellipse"
			outline	"#666666"
			outline_width	1.0
		]
		label	"MYC"
	]
	node	[
		root_index	-334
		id	-334
		graphics	[
			x	6509.15234375
			y	8511.650390625
			w	1.0
			h	1.0
			fill	"#000000"
			type	"ellipse"
			outline	"#666666"
			outline_width	1.0
		]
		label	"RTN4"
	]
	node	[
		root_index	-333
		id	-333
		graphics	[
			x	5199.48681640625
			y	5449.673828125
			w	77.72265625
			h	1.0
			fill	"#000000"
			type	"ellipse"
			outline	"#666666"
			outline_width	1.0
		]
		label	"SH3RF1"
	]
	node	[
		root_index	-336
		id	-336
		graphics	[
			x	2284.858154296875
			y	4084.0595703125
			w	1.0
			h	1.0
			fill	"#000000"
			type	"ellipse"
			outline	"#666666"
			outline_width	1.0
		]
		label	"HNF1A"
	]
	node	[
		root_index	-335
		id	-335
		graphics	[
			x	6632.05517578125
			y	2351.87109375
			w	76.40625
			h	1.0
			fill	"#000000"
			type	"ellipse"
			outline	"#666666"
			outline_width	1.0
		]
		label	"AP3S2"
	]
	node	[
		root_index	-322
		id	-322
		graphics	[
			x	11226.2783203125
			y	3725.484375
			w	1.0
			h	1.0
			fill	"#000000"
			type	"ellipse"
			outline	"#666666"
			outline_width	1.0
		]
		label	"WDR44"
	]
	node	[
		root_index	-321
		id	-321
		graphics	[
			x	533.6061401367188
			y	1048.3707275390625
			w	1.0
			h	1.0
			fill	"#000000"
			type	"ellipse"
			outline	"#666666"
			outline_width	1.0
		]
		label	"ENSG00000206525"
	]
	node	[
		root_index	-324
		id	-324
		graphics	[
			x	6385.09521484375
			y	1815.4412841796875
			w	1.0
			h	1.0
			fill	"#000000"
			type	"ellipse"
			outline	"#666666"
			outline_width	1.0
		]
		label	"RUVBL2"
	]
	node	[
		root_index	-323
		id	-323
		graphics	[
			x	5217.150390625
			y	6000.53125
			w	93.5078125
			h	88.642578125
			fill	"#000000"
			type	"ellipse"
			outline	"#666666"
			outline_width	1.0
		]
		label	"NCK1"
	]
	node	[
		root_index	-326
		id	-326
		graphics	[
			x	6658.353515625
			y	4222.80859375
			w	76.40625
			h	1.0
			fill	"#000000"
			type	"ellipse"
			outline	"#666666"
			outline_width	1.0
		]
		label	"REPS1"
	]
	node	[
		root_index	-325
		id	-325
		graphics	[
			x	6525.46044921875
			y	3960.50927734375
			w	75.091796875
			h	1.0
			fill	"#000000"
			type	"ellipse"
			outline	"#666666"
			outline_width	1.0
		]
		label	"REPS2"
	]
	node	[
		root_index	-328
		id	-328
		graphics	[
			x	4145.71142578125
			y	6380.4375
			w	1.0
			h	1.0
			fill	"#000000"
			type	"ellipse"
			outline	"#666666"
			outline_width	1.0
		]
		label	"SRGAP1"
	]
	node	[
		root_index	-327
		id	-327
		graphics	[
			x	266.1108093261719
			y	9611.162109375
			w	77.72265625
			h	1.0
			fill	"#ff0000"
			type	"ellipse"
			outline	"#666666"
			outline_width	1.0
		]
		label	"RASD1"
	]
	node	[
		root_index	-345
		id	-345
		graphics	[
			x	3688.08056640625
			y	5017.55126953125
			w	1.0
			h	1.0
			fill	"#000000"
			type	"ellipse"
			outline	"#666666"
			outline_width	1.0
		]
		label	"FMNL1"
	]
	node	[
		root_index	-346
		id	-346
		graphics	[
			x	4545.75439453125
			y	8929.244140625
			w	1.0
			h	1.0
			fill	"#000000"
			type	"ellipse"
			outline	"#666666"
			outline_width	1.0
		]
		label	"SERTAD1"
	]
	node	[
		root_index	-347
		id	-347
		graphics	[
			x	9342.548828125
			y	4351.65966796875
			w	1.0
			h	1.0
			fill	"#000000"
			type	"ellipse"
			outline	"#666666"
			outline_width	1.0
		]
		label	"SYTL1"
	]
	node	[
		root_index	-348
		id	-348
		graphics	[
			x	728.9405517578125
			y	742.4166870117188
			w	1.0
			h	1.0
			fill	"#000000"
			type	"ellipse"
			outline	"#666666"
			outline_width	1.0
		]
		label	"RANBP10"
	]
	node	[
		root_index	-349
		id	-349
		graphics	[
			x	6485.18603515625
			y	1755.3114013671875
			w	1.0
			h	1.0
			fill	"#000000"
			type	"ellipse"
			outline	"#666666"
			outline_width	1.0
		]
		label	"MEPCE"
	]
	node	[
		root_index	-350
		id	-350
		graphics	[
			x	3968.09423828125
			y	6636.4921875
			w	1.0
			h	1.0
			fill	"#000000"
			type	"ellipse"
			outline	"#666666"
			outline_width	1.0
		]
		label	"CDC42EP5"
	]
	node	[
		root_index	-351
		id	-351
		graphics	[
			x	5596.23486328125
			y	3625.3193359375
			w	1.0
			h	1.0
			fill	"#000000"
			type	"ellipse"
			outline	"#666666"
			outline_width	1.0
		]
		label	"CDC42EP4"
	]
	node	[
		root_index	-352
		id	-352
		graphics	[
			x	5324.19482421875
			y	4830.03466796875
			w	1.0
			h	1.0
			fill	"#000000"
			type	"ellipse"
			outline	"#666666"
			outline_width	1.0
		]
		label	"CDC42EP3"
	]
	node	[
		root_index	-337
		id	-337
		graphics	[
			x	5208.49462890625
			y	4604.4521484375
			w	1.0
			h	1.0
			fill	"#000000"
			type	"ellipse"
			outline	"#666666"
			outline_width	1.0
		]
		label	"CDC42EP1"
	]
	node	[
		root_index	-338
		id	-338
		graphics	[
			x	9577.91796875
			y	6111.56787109375
			w	76.40625
			h	1.0
			fill	"#000000"
			type	"ellipse"
			outline	"#666666"
			outline_width	1.0
		]
		label	"GORASP2"
	]
	node	[
		root_index	-339
		id	-339
		graphics	[
			x	5190.865234375
			y	5039.84814453125
			w	86.931640625
			h	81.9609375
			fill	"#000000"
			type	"ellipse"
			outline	"#666666"
			outline_width	1.0
		]
		label	"ACTA1"
	]
	node	[
		root_index	-340
		id	-340
		graphics	[
			x	5326.3291015625
			y	6629.67236328125
			w	81.669921875
			h	76.6162109375
			fill	"#000000"
			type	"ellipse"
			outline	"#666666"
			outline_width	1.0
		]
		label	"ARHGEF1"
	]
	node	[
		root_index	-341
		id	-341
		graphics	[
			x	8508.611328125
			y	4616.98486328125
			w	76.40625
			h	1.0
			fill	"#000000"
			type	"ellipse"
			outline	"#666666"
			outline_width	1.0
		]
		label	"STX4"
	]
	node	[
		root_index	-342
		id	-342
		graphics	[
			x	5365.12646484375
			y	5913.67578125
			w	79.037109375
			h	1.0
			fill	"#000000"
			type	"ellipse"
			outline	"#666666"
			outline_width	1.0
		]
		label	"ARHGEF2"
	]
	node	[
		root_index	-343
		id	-343
		graphics	[
			x	4698.033203125
			y	6857.7275390625
			w	75.091796875
			h	1.0
			fill	"#000000"
			type	"ellipse"
			outline	"#666666"
			outline_width	1.0
		]
		label	"ARHGEF3"
	]
	node	[
		root_index	-344
		id	-344
		graphics	[
			x	3954.98388671875
			y	5284.04931640625
			w	1.0
			h	1.0
			fill	"#000000"
			type	"ellipse"
			outline	"#666666"
			outline_width	1.0
		]
		label	"ARHGEF4"
	]
	node	[
		root_index	-364
		id	-364
		graphics	[
			x	6260.248046875
			y	7694.419921875
			w	1.0
			h	1.0
			fill	"#000000"
			type	"ellipse"
			outline	"#666666"
			outline_width	1.0
		]
		label	"GRB10"
	]
	node	[
		root_index	-363
		id	-363
		graphics	[
			x	5179.7412109375
			y	4817.234375
			w	76.408203125
			h	1.0
			fill	"#000000"
			type	"ellipse"
			outline	"#666666"
			outline_width	1.0
		]
		label	"NME1"
	]
	node	[
		root_index	-362
		id	-362
		graphics	[
			x	4324.59130859375
			y	6267.74755859375
			w	76.4072265625
			h	1.0
			fill	"#000000"
			type	"ellipse"
			outline	"#666666"
			outline_width	1.0
		]
		label	"TNK2"
	]
	node	[
		root_index	-361
		id	-361
		graphics	[
			x	9125.4541015625
			y	4522.41552734375
			w	1.0
			h	1.0
			fill	"#000000"
			type	"ellipse"
			outline	"#666666"
			outline_width	1.0
		]
		label	"SYTL3"
	]
	node	[
		root_index	-368
		id	-368
		graphics	[
			x	285.13873291015625
			y	1504.63037109375
			w	75.091796875
			h	1.0
			fill	"#000000"
			type	"ellipse"
			outline	"#666666"
			outline_width	1.0
		]
		label	"RANGAP1"
	]
	node	[
		root_index	-367
		id	-367
		graphics	[
			x	10134.640625
			y	4962.189453125
			w	76.40625
			h	1.0
			fill	"#000000"
			type	"ellipse"
			outline	"#666666"
			outline_width	1.0
		]
		label	"RUSC2"
	]
	node	[
		root_index	-366
		id	-366
		graphics	[
			x	4474.2861328125
			y	5554.47705078125
			w	79.0380859375
			h	1.0
			fill	"#000000"
			type	"ellipse"
			outline	"#666666"
			outline_width	1.0
		]
		label	"DVL2"
	]
	node	[
		root_index	-365
		id	-365
		graphics	[
			x	6140.72998046875
			y	6529.98583984375
			w	81.669921875
			h	76.6162109375
			fill	"#000000"
			type	"ellipse"
			outline	"#666666"
			outline_width	1.0
		]
		label	"MAP2K1"
	]
	node	[
		root_index	-356
		id	-356
		graphics	[
			x	3638.88720703125
			y	5711.50634765625
			w	1.0
			h	1.0
			fill	"#000000"
			type	"ellipse"
			outline	"#666666"
			outline_width	1.0
		]
		label	"MCF2L2"
	]
	node	[
		root_index	-355
		id	-355
		graphics	[
			x	5459.6884765625
			y	4722.453125
			w	1.0
			h	1.0
			fill	"#000000"
			type	"ellipse"
			outline	"#666666"
			outline_width	1.0
		]
		label	"CDC42EP2"
	]
	node	[
		root_index	-354
		id	-354
		graphics	[
			x	551.4593505859375
			y	828.123291015625
			w	1.0
			h	1.0
			fill	"#000000"
			type	"ellipse"
			outline	"#666666"
			outline_width	1.0
		]
		label	"SPAG8"
	]
	node	[
		root_index	-353
		id	-353
		graphics	[
			x	2691.582275390625
			y	5233.96923828125
			w	1.0
			h	1.0
			fill	"#000000"
			type	"ellipse"
			outline	"#666666"
			outline_width	1.0
		]
		label	"PITPNM2"
	]
	node	[
		root_index	-360
		id	-360
		graphics	[
			x	9280.2978515625
			y	4292.48291015625
			w	1.0
			h	1.0
			fill	"#000000"
			type	"ellipse"
			outline	"#666666"
			outline_width	1.0
		]
		label	"SYTL2"
	]
	node	[
		root_index	-359
		id	-359
		graphics	[
			x	989.62451171875
			y	1492.5196533203125
			w	79.0390625
			h	1.0
			fill	"#000000"
			type	"ellipse"
			outline	"#666666"
			outline_width	1.0
		]
		label	"NUTF2"
	]
	node	[
		root_index	-358
		id	-358
		graphics	[
			x	10635.98046875
			y	6392.470703125
			w	1.0
			h	1.0
			fill	"#000000"
			type	"ellipse"
			outline	"#666666"
			outline_width	1.0
		]
		label	"HGS"
	]
	node	[
		root_index	-357
		id	-357
		graphics	[
			x	10018.4208984375
			y	5576.337890625
			w	75.091796875
			h	1.0
			fill	"#000000"
			type	"ellipse"
			outline	"#666666"
			outline_width	1.0
		]
		label	"SYTL5"
	]
	node	[
		root_index	-379
		id	-379
		graphics	[
			x	5407.63818359375
			y	6158.2373046875
			w	92.193359375
			h	87.306640625
			fill	"#000000"
			type	"ellipse"
			outline	"#666666"
			outline_width	1.0
		]
		label	"FAS"
	]
	node	[
		root_index	-380
		id	-380
		graphics	[
			x	5972.68603515625
			y	8089.62158203125
			w	1.0
			h	1.0
			fill	"#000000"
			type	"ellipse"
			outline	"#666666"
			outline_width	1.0
		]
		label	"ENSG00000204366"
	]
	node	[
		root_index	-377
		id	-377
		graphics	[
			x	5957.298828125
			y	6138.5009765625
			w	77.72265625
			h	1.0
			fill	"#000000"
			type	"ellipse"
			outline	"#666666"
			outline_width	1.0
		]
		label	"HSPA1A"
	]
	node	[
		root_index	-378
		id	-378
		graphics	[
			x	7501.4775390625
			y	6633.50537109375
			w	75.091796875
			h	1.0
			fill	"#000000"
			type	"ellipse"
			outline	"#666666"
			outline_width	1.0
		]
		label	"RUNDC3A"
	]
	node	[
		root_index	-383
		id	-383
		graphics	[
			x	4943.2841796875
			y	4998.38671875
			w	77.72265625
			h	1.0
			fill	"#000000"
			type	"ellipse"
			outline	"#666666"
			outline_width	1.0
		]
		label	"KIAA0209"
	]
	node	[
		root_index	-384
		id	-384
		graphics	[
			x	6802.810546875
			y	1986.5369873046875
			w	79.0390625
			h	1.0
			fill	"#000000"
			type	"ellipse"
			outline	"#666666"
			outline_width	1.0
		]
		label	"CYTH2"
	]
	node	[
		root_index	-381
		id	-381
		graphics	[
			x	261.8436279296875
			y	9610.12109375
			w	1.0
			h	1.0
			fill	"#000000"
			type	"ellipse"
			outline	"#666666"
			outline_width	1.0
		]
		label	"GNAI1"
	]
	node	[
		root_index	-382
		id	-382
		graphics	[
			x	4363.27978515625
			y	7192.40625
			w	75.091796875
			h	1.0
			fill	"#000000"
			type	"ellipse"
			outline	"#666666"
			outline_width	1.0
		]
		label	"RHPN2"
	]
	node	[
		root_index	-371
		id	-371
		graphics	[
			x	6292.869140625
			y	1704.3662109375
			w	1.0
			h	1.0
			fill	"#000000"
			type	"ellipse"
			outline	"#666666"
			outline_width	1.0
		]
		label	"ATP6V0C"
	]
	node	[
		root_index	-372
		id	-372
		graphics	[
			x	3708.103271484375
			y	5420.0732421875
			w	75.091796875
			h	1.0
			fill	"#000000"
			type	"ellipse"
			outline	"#666666"
			outline_width	1.0
		]
		label	"DAAM1"
	]
	node	[
		root_index	-369
		id	-369
		graphics	[
			x	4804.796875
			y	8072.3955078125
			w	1.0
			h	1.0
			fill	"#000000"
			type	"ellipse"
			outline	"#666666"
			outline_width	1.0
		]
		label	"GRB14"
	]
	node	[
		root_index	-370
		id	-370
		graphics	[
			x	4248.060546875
			y	8667.890625
			w	1.0
			h	1.0
			fill	"#000000"
			type	"ellipse"
			outline	"#666666"
			outline_width	1.0
		]
		label	"NM23-H2"
	]
	node	[
		root_index	-375
		id	-375
		graphics	[
			x	4400.62109375
			y	4704.314453125
			w	75.091796875
			h	1.0
			fill	"#000000"
			type	"ellipse"
			outline	"#666666"
			outline_width	1.0
		]
		label	"DVL1"
	]
	node	[
		root_index	-376
		id	-376
		graphics	[
			x	5728.14111328125
			y	7491.7255859375
			w	75.091796875
			h	1.0
			fill	"#000000"
			type	"ellipse"
			outline	"#666666"
			outline_width	1.0
		]
		label	"HGF"
	]
	node	[
		root_index	-373
		id	-373
		graphics	[
			x	6587.4736328125
			y	1699.2017822265625
			w	1.0
			h	1.0
			fill	"#000000"
			type	"ellipse"
			outline	"#666666"
			outline_width	1.0
		]
		label	"SPAG9"
	]
	node	[
		root_index	-374
		id	-374
		graphics	[
			x	3142.987060546875
			y	6059.677734375
			w	1.0
			h	1.0
			fill	"#000000"
			type	"ellipse"
			outline	"#666666"
			outline_width	1.0
		]
		label	"PITPNM1"
	]
	node	[
		root_index	-389
		id	-389
		graphics	[
			x	8226.048828125
			y	8502.6044921875
			w	1.0
			h	1.0
			fill	"#000000"
			type	"ellipse"
			outline	"#666666"
			outline_width	1.0
		]
		label	"RP2"
	]
	node	[
		root_index	-390
		id	-390
		graphics	[
			x	8349.7705078125
			y	4471.80810546875
			w	1.0
			h	1.0
			fill	"#000000"
			type	"ellipse"
			outline	"#666666"
			outline_width	1.0
		]
		label	"TUBB2A"
	]
	node	[
		root_index	-391
		id	-391
		graphics	[
			x	270.3033142089844
			y	9609.8515625
			w	1.0
			h	1.0
			fill	"#000000"
			type	"ellipse"
			outline	"#666666"
			outline_width	1.0
		]
		label	"GNAI2"
	]
	node	[
		root_index	-392
		id	-392
		graphics	[
			x	3883.196044921875
			y	6893.35986328125
			w	1.0
			h	1.0
			fill	"#000000"
			type	"ellipse"
			outline	"#666666"
			outline_width	1.0
		]
		label	"RHPN1"
	]
	node	[
		root_index	-385
		id	-385
		graphics	[
			x	8539.541015625
			y	2824.40087890625
			w	76.40625
			h	1.0
			fill	"#000000"
			type	"ellipse"
			outline	"#666666"
			outline_width	1.0
		]
		label	"CTNNB1"
	]
	node	[
		root_index	-386
		id	-386
		graphics	[
			x	3313.383056640625
			y	5686.57666015625
			w	1.0
			h	1.0
			fill	"#000000"
			type	"ellipse"
			outline	"#666666"
			outline_width	1.0
		]
		label	"BPGAP1"
	]
	node	[
		root_index	-387
		id	-387
		graphics	[
			x	5398.642578125
			y	4781.400390625
			w	85.615234375
			h	80.625
			fill	"#000000"
			type	"ellipse"
			outline	"#666666"
			outline_width	1.0
		]
		label	"NCF1"
	]
	node	[
		root_index	-388
		id	-388
		graphics	[
			x	3229.59814453125
			y	6095.046875
			w	1.0
			h	1.0
			fill	"#000000"
			type	"ellipse"
			outline	"#666666"
			outline_width	1.0
		]
		label	"ROCK2"
	]
	node	[
		root_index	-397
		id	-397
		graphics	[
			x	3904.01123046875
			y	5756.5537109375
			w	81.66796875
			h	76.6162109375
			fill	"#000000"
			type	"ellipse"
			outline	"#666666"
			outline_width	1.0
		]
		label	"ROCK1"
	]
	node	[
		root_index	-398
		id	-398
		graphics	[
			x	3586.951171875
			y	4935.3271484375
			w	1.0
			h	1.0
			fill	"#000000"
			type	"ellipse"
			outline	"#666666"
			outline_width	1.0
		]
		label	"MAGI1"
	]
	node	[
		root_index	-399
		id	-399
		graphics	[
			x	6266.1533203125
			y	4052.2158203125
			w	1.0
			h	1.0
			fill	"#000000"
			type	"ellipse"
			outline	"#666666"
			outline_width	1.0
		]
		label	"CAMK2G"
	]
	node	[
		root_index	-400
		id	-400
		graphics	[
			x	8062.2744140625
			y	1743.4718017578125
			w	1.0
			h	1.0
			fill	"#000000"
			type	"ellipse"
			outline	"#666666"
			outline_width	1.0
		]
		label	"CYTH1"
	]
	node	[
		root_index	-393
		id	-393
		graphics	[
			x	6837.44775390625
			y	7171.38916015625
			w	76.408203125
			h	1.0
			fill	"#000000"
			type	"ellipse"
			outline	"#666666"
			outline_width	1.0
		]
		label	"ZHX2"
	]
	node	[
		root_index	-394
		id	-394
		graphics	[
			x	415.4746398925781
			y	824.8944091796875
			w	1.0
			h	1.0
			fill	"#000000"
			type	"ellipse"
			outline	"#666666"
			outline_width	1.0
		]
		label	"RPTOR"
	]
	node	[
		root_index	-395
		id	-395
		graphics	[
			x	9455.9404296875
			y	7374.21630859375
			w	1.0
			h	1.0
			fill	"#000000"
			type	"ellipse"
			outline	"#666666"
			outline_width	1.0
		]
		label	"SCOC"
	]
	node	[
		root_index	-396
		id	-396
		graphics	[
			x	6950.72509765625
			y	6856.208984375
			w	89.560546875
			h	84.6337890625
			fill	"#000000"
			type	"ellipse"
			outline	"#666666"
			outline_width	1.0
		]
		label	"RALGDS"
	]
	node	[
		root_index	-406
		id	-406
		graphics	[
			x	7583.5234375
			y	4224.5068359375
			w	1.0
			h	1.0
			fill	"#000000"
			type	"ellipse"
			outline	"#666666"
			outline_width	1.0
		]
		label	"EXOC6B"
	]
	node	[
		root_index	-405
		id	-405
		graphics	[
			x	5720.6357421875
			y	5982.80224609375
			w	97.453125
			h	92.6513671875
			fill	"#000000"
			type	"ellipse"
			outline	"#666666"
			outline_width	1.0
		]
		label	"PRKCZ"
	]
	node	[
		root_index	-408
		id	-408
		graphics	[
			x	5361.18994140625
			y	4719.29296875
			w	80.353515625
			h	75.279296875
			fill	"#000000"
			type	"ellipse"
			outline	"#666666"
			outline_width	1.0
		]
		label	"NCF2"
	]
	node	[
		root_index	-407
		id	-407
		graphics	[
			x	7887.845703125
			y	6639.45458984375
			w	1.0
			h	1.0
			fill	"#000000"
			type	"ellipse"
			outline	"#666666"
			outline_width	1.0
		]
		label	"TNIK"
	]
	node	[
		root_index	-402
		id	-402
		graphics	[
			x	10299.4677734375
			y	7525.09423828125
			w	1.0
			h	1.0
			fill	"#000000"
			type	"ellipse"
			outline	"#666666"
			outline_width	1.0
		]
		label	"PLEKHM2"
	]
	node	[
		root_index	-401
		id	-401
		graphics	[
			x	3922.38330078125
			y	5640.2392578125
			w	1.0
			h	1.0
			fill	"#000000"
			type	"ellipse"
			outline	"#666666"
			outline_width	1.0
		]
		label	"SH3BP1"
	]
	node	[
		root_index	-404
		id	-404
		graphics	[
			x	745.0384521484375
			y	1437.6668701171875
			w	86.931640625
			h	81.9609375
			fill	"#000000"
			type	"ellipse"
			outline	"#666666"
			outline_width	1.0
		]
		label	"NUP153"
	]
	node	[
		root_index	-403
		id	-403
		graphics	[
			x	4499.3154296875
			y	8779.6875
			w	1.0
			h	1.0
			fill	"#000000"
			type	"ellipse"
			outline	"#666666"
			outline_width	1.0
		]
		label	"MAP1A"
	]
	node	[
		root_index	-414
		id	-414
		graphics	[
			x	4282.0029296875
			y	5859.10302734375
			w	1.0
			h	1.0
			fill	"#000000"
			type	"ellipse"
			outline	"#666666"
			outline_width	1.0
		]
		label	"ARHGAP44"
	]
	node	[
		root_index	-413
		id	-413
		graphics	[
			x	11217.5810546875
			y	3592.318115234375
			w	1.0
			h	1.0
			fill	"#000000"
			type	"ellipse"
			outline	"#666666"
			outline_width	1.0
		]
		label	"DTNBP1"
	]
	node	[
		root_index	-416
		id	-416
		graphics	[
			x	5265.7265625
			y	4291.78564453125
			w	1.0
			h	1.0
			fill	"#000000"
			type	"ellipse"
			outline	"#666666"
			outline_width	1.0
		]
		label	"TNF"
	]
	node	[
		root_index	-415
		id	-415
		graphics	[
			x	3663.04541015625
			y	5829.8134765625
			w	1.0
			h	1.0
			fill	"#000000"
			type	"ellipse"
			outline	"#666666"
			outline_width	1.0
		]
		label	"FRK"
	]
	node	[
		root_index	-410
		id	-410
		graphics	[
			x	5516.9580078125
			y	6164.63525390625
			w	107.9765625
			h	103.341796875
			fill	"#000000"
			type	"ellipse"
			outline	"#666666"
			outline_width	1.0
		]
		label	"PIK3R1"
	]
	node	[
		root_index	-409
		id	-409
		graphics	[
			x	4773.07861328125
			y	6575.0888671875
			w	76.40625
			h	1.0
			fill	"#000000"
			type	"ellipse"
			outline	"#666666"
			outline_width	1.0
		]
		label	"NGEF"
	]
	node	[
		root_index	-412
		id	-412
		graphics	[
			x	5163.16943359375
			y	5798.93994140625
			w	80.353515625
			h	75.279296875
			fill	"#000000"
			type	"ellipse"
			outline	"#666666"
			outline_width	1.0
		]
		label	"ARHGAP32"
	]
	node	[
		root_index	-411
		id	-411
		graphics	[
			x	5042.23046875
			y	6333.9658203125
			w	75.091796875
			h	1.0
			fill	"#000000"
			type	"ellipse"
			outline	"#666666"
			outline_width	1.0
		]
		label	"ARHGAP31"
	]
	node	[
		root_index	-423
		id	-423
		graphics	[
			x	3717.03662109375
			y	6539.28515625
			w	75.091796875
			h	1.0
			fill	"#000000"
			type	"ellipse"
			outline	"#666666"
			outline_width	1.0
		]
		label	"TGM2"
	]
	node	[
		root_index	-424
		id	-424
		graphics	[
			x	7802.15869140625
			y	5924.1982421875
			w	1.0
			h	1.0
			fill	"#000000"
			type	"ellipse"
			outline	"#666666"
			outline_width	1.0
		]
		label	"GAPDH"
	]
	node	[
		root_index	-421
		id	-421
		graphics	[
			x	477.4580383300781
			y	9607.7099609375
			w	1.0
			h	1.0
			fill	"#000000"
			type	"ellipse"
			outline	"#666666"
			outline_width	1.0
		]
		label	"NKIRAS2"
	]
	node	[
		root_index	-422
		id	-422
		graphics	[
			x	6339.59765625
			y	2839.00390625
			w	75.091796875
			h	1.0
			fill	"#000000"
			type	"ellipse"
			outline	"#666666"
			outline_width	1.0
		]
		label	"COPE"
	]
	node	[
		root_index	-419
		id	-419
		graphics	[
			x	5515.73681640625
			y	5909.97998046875
			w	77.72265625
			h	1.0
			fill	"#000000"
			type	"ellipse"
			outline	"#666666"
			outline_width	1.0
		]
		label	"PRKCG"
	]
	node	[
		root_index	-420
		id	-420
		graphics	[
			x	6603.63232421875
			y	5786.8369140625
			w	90.876953125
			h	85.9697265625
			fill	"#000000"
			type	"ellipse"
			outline	"#666666"
			outline_width	1.0
		]
		label	"PRKCI"
	]
	node	[
		root_index	-417
		id	-417
		graphics	[
			x	3590.61474609375
			y	5480.01953125
			w	1.0
			h	1.0
			fill	"#000000"
			type	"ellipse"
			outline	"#666666"
			outline_width	1.0
		]
		label	"ARHGAP33"
	]
	node	[
		root_index	-418
		id	-418
		graphics	[
			x	7121.01513671875
			y	2201.0537109375
			w	1.0
			h	1.0
			fill	"#000000"
			type	"ellipse"
			outline	"#666666"
			outline_width	1.0
		]
		label	"MDM4"
	]
	node	[
		root_index	-431
		id	-431
		graphics	[
			x	8042.83154296875
			y	5520.6689453125
			w	75.091796875
			h	1.0
			fill	"#000000"
			type	"ellipse"
			outline	"#666666"
			outline_width	1.0
		]
		label	"TUBA1A"
	]
	node	[
		root_index	-432
		id	-432
		graphics	[
			x	4797.45849609375
			y	5890.4599609375
			w	88.24609375
			h	83.2978515625
			fill	"#000000"
			type	"ellipse"
			outline	"#666666"
			outline_width	1.0
		]
		label	"MSN"
	]
	node	[
		root_index	-429
		id	-429
		graphics	[
			x	660.7459106445312
			y	1611.78564453125
			w	80.353515625
			h	75.279296875
			fill	"#000000"
			type	"ellipse"
			outline	"#666666"
			outline_width	1.0
		]
		label	"RANBP2"
	]
	node	[
		root_index	-430
		id	-430
		graphics	[
			x	813.027099609375
			y	1630.9736328125
			w	77.72265625
			h	1.0
			fill	"#000000"
			type	"ellipse"
			outline	"#666666"
			outline_width	1.0
		]
		label	"RANBP1"
	]
	node	[
		root_index	-427
		id	-427
		graphics	[
			x	4246.45263671875
			y	5276.09716796875
			w	75.091796875
			h	1.0
			fill	"#000000"
			type	"ellipse"
			outline	"#666666"
			outline_width	1.0
		]
		label	"ARHGAP26"
	]
	node	[
		root_index	-428
		id	-428
		graphics	[
			x	4820.4423828125
			y	4504.828125
			w	75.091796875
			h	1.0
			fill	"#000000"
			type	"ellipse"
			outline	"#666666"
			outline_width	1.0
		]
		label	"PRKCB"
	]
	node	[
		root_index	-425
		id	-425
		graphics	[
			x	5489.2958984375
			y	5703.0478515625
			w	1.0
			h	1.0
			fill	"#000000"
			type	"ellipse"
			outline	"#666666"
			outline_width	1.0
		]
		label	"ARHGAP24"
	]
	node	[
		root_index	-426
		id	-426
		graphics	[
			x	5707.1376953125
			y	6749.396484375
			w	75.091796875
			h	1.0
			fill	"#000000"
			type	"ellipse"
			outline	"#666666"
			outline_width	1.0
		]
		label	"ARHGAP29"
	]
	node	[
		root_index	-440
		id	-440
		graphics	[
			x	4365.3642578125
			y	5762.4404296875
			w	75.091796875
			h	1.0
			fill	"#000000"
			type	"ellipse"
			outline	"#666666"
			outline_width	1.0
		]
		label	"METAP2"
	]
	node	[
		root_index	-439
		id	-439
		graphics	[
			x	4257.45654296875
			y	8809.998046875
			w	1.0
			h	1.0
			fill	"#000000"
			type	"ellipse"
			outline	"#666666"
			outline_width	1.0
		]
		label	"DUT"
	]
	node	[
		root_index	-438
		id	-438
		graphics	[
			x	4890.9208984375
			y	5567.69970703125
			w	79.037109375
			h	1.0
			fill	"#000000"
			type	"ellipse"
			outline	"#666666"
			outline_width	1.0
		]
		label	"ARHGAP17"
	]
	node	[
		root_index	-437
		id	-437
		graphics	[
			x	8116.1240234375
			y	8579.4140625
			w	1.0
			h	1.0
			fill	"#000000"
			type	"ellipse"
			outline	"#666666"
			outline_width	1.0
		]
		label	"RP1L1"
	]
	node	[
		root_index	-436
		id	-436
		graphics	[
			x	6251.34814453125
			y	7584.27783203125
			w	1.0
			h	1.0
			fill	"#000000"
			type	"ellipse"
			outline	"#666666"
			outline_width	1.0
		]
		label	"IRAK2"
	]
	node	[
		root_index	-435
		id	-435
		graphics	[
			x	5152.728515625
			y	5327.974609375
			w	98.76953125
			h	93.98828125
			fill	"#000000"
			type	"ellipse"
			outline	"#666666"
			outline_width	1.0
		]
		label	"PRKCA"
	]
	node	[
		root_index	-434
		id	-434
		graphics	[
			x	476.2251892089844
			y	9606.96484375
			w	1.0
			h	1.0
			fill	"#ff0000"
			type	"ellipse"
			outline	"#666666"
			outline_width	1.0
		]
		label	"NKIRAS1"
	]
	node	[
		root_index	-433
		id	-433
		graphics	[
			x	6178.36865234375
			y	3480.945556640625
			w	76.40625
			h	1.0
			fill	"#000000"
			type	"ellipse"
			outline	"#666666"
			outline_width	1.0
		]
		label	"COPG"
	]
	node	[
		root_index	-448
		id	-448
		graphics	[
			x	5881.671875
			y	6494.4130859375
			w	84.298828125
			h	79.2890625
			fill	"#ff0000"
			type	"ellipse"
			outline	"#666666"
			outline_width	1.0
		]
		label	"RAP1B"
	]
	node	[
		root_index	-447
		id	-447
		graphics	[
			x	4752.94677734375
			y	4652.2607421875
			w	77.72265625
			h	1.0
			fill	"#000000"
			type	"ellipse"
			outline	"#666666"
			outline_width	1.0
		]
		label	"CYFIP1"
	]
	node	[
		root_index	-446
		id	-446
		graphics	[
			x	6987.689453125
			y	6381.392578125
			w	131.654296875
			h	127.3955078125
			fill	"#ff0000"
			type	"ellipse"
			outline	"#666666"
			outline_width	1.0
		]
		label	"RAP1A"
	]
	node	[
		root_index	-445
		id	-445
		graphics	[
			x	7208.61669921875
			y	2060.84619140625
			w	1.0
			h	1.0
			fill	"#000000"
			type	"ellipse"
			outline	"#666666"
			outline_width	1.0
		]
		label	"PLEKHA8"
	]
	node	[
		root_index	-444
		id	-444
		graphics	[
			x	3551.314453125
			y	5549.9404296875
			w	1.0
			h	1.0
			fill	"#000000"
			type	"ellipse"
			outline	"#666666"
			outline_width	1.0
		]
		label	"ARHGAP15"
	]
	node	[
		root_index	-443
		id	-443
		graphics	[
			x	5170.5732421875
			y	4538.4873046875
			w	75.091796875
			h	1.0
			fill	"#000000"
			type	"ellipse"
			outline	"#666666"
			outline_width	1.0
		]
		label	"ARHGAP21"
	]
	node	[
		root_index	-442
		id	-442
		graphics	[
			x	5415.8017578125
			y	4953.4404296875
			w	81.66796875
			h	76.6171875
			fill	"#000000"
			type	"ellipse"
			outline	"#666666"
			outline_width	1.0
		]
		label	"PRKCD"
	]
	node	[
		root_index	-441
		id	-441
		graphics	[
			x	6501.1806640625
			y	4778.3984375
			w	1.0
			h	1.0
			fill	"#000000"
			type	"ellipse"
			outline	"#666666"
			outline_width	1.0
		]
		label	"ALK"
	]
	node	[
		root_index	-449
		id	-449
		graphics	[
			x	6011.853515625
			y	4609.7265625
			w	80.353515625
			h	75.279296875
			fill	"#000000"
			type	"ellipse"
			outline	"#666666"
			outline_width	1.0
		]
		label	"RALBP1"
	]
	node	[
		root_index	-450
		id	-450
		graphics	[
			x	6175.2666015625
			y	6668.72509765625
			w	77.72265625
			h	1.0
			fill	"#000000"
			type	"ellipse"
			outline	"#666666"
			outline_width	1.0
		]
		label	"IRAK1"
	]
	node	[
		root_index	-451
		id	-451
		graphics	[
			x	4360.71630859375
			y	5286.2802734375
			w	76.4072265625
			h	1.0
			fill	"#000000"
			type	"ellipse"
			outline	"#666666"
			outline_width	1.0
		]
		label	"ARHGAP10"
	]
	node	[
		root_index	-452
		id	-452
		graphics	[
			x	2956.95849609375
			y	8546.87890625
			w	1.0
			h	1.0
			fill	"#000000"
			type	"ellipse"
			outline	"#666666"
			outline_width	1.0
		]
		label	"GRB7"
	]
	node	[
		root_index	-453
		id	-453
		graphics	[
			x	2.6831703186035156
			y	9625.703125
			w	1.0
			h	1.0
			fill	"#000000"
			type	"ellipse"
			outline	"#666666"
			outline_width	1.0
		]
		label	"ARL6IP4"
	]
	node	[
		root_index	-454
		id	-454
		graphics	[
			x	6.145209789276123
			y	9607.21484375
			w	1.0
			h	1.0
			fill	"#000000"
			type	"ellipse"
			outline	"#666666"
			outline_width	1.0
		]
		label	"ARL6IP6"
	]
	node	[
		root_index	-455
		id	-455
		graphics	[
			x	5597.05126953125
			y	6959.00244140625
			w	77.72265625
			h	1.0
			fill	"#000000"
			type	"ellipse"
			outline	"#666666"
			outline_width	1.0
		]
		label	"PGGT1B"
	]
	node	[
		root_index	-456
		id	-456
		graphics	[
			x	0.0
			y	9615.64453125
			w	1.0
			h	1.0
			fill	"#000000"
			type	"ellipse"
			outline	"#666666"
			outline_width	1.0
		]
		label	"ARL6IP5"
	]
	node	[
		root_index	-457
		id	-457
		graphics	[
			x	138.94325256347656
			y	1470.9688720703125
			w	75.091796875
			h	1.0
			fill	"#000000"
			type	"ellipse"
			outline	"#666666"
			outline_width	1.0
		]
		label	"RANBP3"
	]
	node	[
		root_index	-458
		id	-458
		graphics	[
			x	1030.810791015625
			y	2236.20166015625
			w	75.091796875
			h	1.0
			fill	"#000000"
			type	"ellipse"
			outline	"#666666"
			outline_width	1.0
		]
		label	"RANBP9"
	]
	node	[
		root_index	-459
		id	-459
		graphics	[
			x	7964.48779296875
			y	6940.80419921875
			w	1.0
			h	1.0
			fill	"#000000"
			type	"ellipse"
			outline	"#666666"
			outline_width	1.0
		]
		label	"MTOR"
	]
	node	[
		root_index	-460
		id	-460
		graphics	[
			x	3909.811767578125
			y	5375.60986328125
			w	1.0
			h	1.0
			fill	"#000000"
			type	"ellipse"
			outline	"#666666"
			outline_width	1.0
		]
		label	"PIP4K2A"
	]
	node	[
		root_index	-461
		id	-461
		graphics	[
			x	9194.697265625
			y	640.0966796875
			w	75.091796875
			h	1.0
			fill	"#00ffff"
			type	"ellipse"
			outline	"#666666"
			outline_width	1.0
		]
		label	"ARFRP1"
	]
	node	[
		root_index	-462
		id	-462
		graphics	[
			x	4573.16357421875
			y	8469.4658203125
			w	1.0
			h	1.0
			fill	"#000000"
			type	"ellipse"
			outline	"#666666"
			outline_width	1.0
		]
		label	"DIAPH2"
	]
	node	[
		root_index	-463
		id	-463
		graphics	[
			x	4007.6201171875
			y	5499.8876953125
			w	76.40625
			h	1.0
			fill	"#000000"
			type	"ellipse"
			outline	"#666666"
			outline_width	1.0
		]
		label	"DIAPH1"
	]
	node	[
		root_index	-464
		id	-464
		graphics	[
			x	5704.47802734375
			y	6161.18212890625
			w	93.5078125
			h	88.642578125
			fill	"#000000"
			type	"ellipse"
			outline	"#666666"
			outline_width	1.0
		]
		label	"GRB2"
	]
	node	[
		root_index	-466
		id	-466
		graphics	[
			x	4635.99072265625
			y	8995.1259765625
			w	1.0
			h	1.0
			fill	"#000000"
			type	"ellipse"
			outline	"#666666"
			outline_width	1.0
		]
		label	"PPIG"
	]
	node	[
		root_index	-465
		id	-465
		graphics	[
			x	3506.94287109375
			y	6240.61083984375
			w	1.0
			h	1.0
			fill	"#000000"
			type	"ellipse"
			outline	"#666666"
			outline_width	1.0
		]
		label	"RGNEF"
	]
	node	[
		root_index	-468
		id	-468
		graphics	[
			x	7862.025390625
			y	7255.4033203125
			w	1.0
			h	1.0
			fill	"#000000"
			type	"ellipse"
			outline	"#666666"
			outline_width	1.0
		]
		label	"BMX"
	]
	node	[
		root_index	-467
		id	-467
		graphics	[
			x	11654.4541015625
			y	7107.66064453125
			w	75.091796875
			h	1.0
			fill	"#ffcc00"
			type	"ellipse"
			outline	"#666666"
			outline_width	1.0
		]
		label	"RHOBTB3"
	]
	node	[
		root_index	-470
		id	-470
		graphics	[
			x	6992.2841796875
			y	2125.170654296875
			w	1.0
			h	1.0
			fill	"#000000"
			type	"ellipse"
			outline	"#666666"
			outline_width	1.0
		]
		label	"NPM1"
	]
	node	[
		root_index	-469
		id	-469
		graphics	[
			x	9304.22265625
			y	3907.40625
			w	77.72265625
			h	1.0
			fill	"#000000"
			type	"ellipse"
			outline	"#666666"
			outline_width	1.0
		]
		label	"ITGB1"
	]
	node	[
		root_index	-472
		id	-472
		graphics	[
			x	6426.62451171875
			y	5223.6376953125
			w	1.0
			h	1.0
			fill	"#ffcc00"
			type	"ellipse"
			outline	"#666666"
			outline_width	1.0
		]
		label	"RHOBTB1"
	]
	node	[
		root_index	-471
		id	-471
		graphics	[
			x	578.714111328125
			y	9609.271484375
			w	1.0
			h	1.0
			fill	"#ffcc00"
			type	"ellipse"
			outline	"#666666"
			outline_width	1.0
		]
		label	"RHOBTB2"
	]
	node	[
		root_index	-474
		id	-474
		graphics	[
			x	5621.177734375
			y	5432.41357421875
			w	1.0
			h	1.0
			fill	"#000000"
			type	"ellipse"
			outline	"#666666"
			outline_width	1.0
		]
		label	"FNBP1L"
	]
	node	[
		root_index	-473
		id	-473
		graphics	[
			x	4287.98876953125
			y	6891.390625
			w	1.0
			h	1.0
			fill	"#000000"
			type	"ellipse"
			outline	"#666666"
			outline_width	1.0
		]
		label	"NDEL1"
	]
	node	[
		root_index	-476
		id	-476
		graphics	[
			x	4224.03271484375
			y	5539.33544921875
			w	75.091796875
			h	1.0
			fill	"#000000"
			type	"ellipse"
			outline	"#666666"
			outline_width	1.0
		]
		label	"OPHN1"
	]
	node	[
		root_index	-475
		id	-475
		graphics	[
			x	5085.02587890625
			y	4792.41455078125
			w	76.408203125
			h	1.0
			fill	"#000000"
			type	"ellipse"
			outline	"#666666"
			outline_width	1.0
		]
		label	"CLIP1"
	]
	node	[
		root_index	-478
		id	-478
		graphics	[
			x	10843.2353515625
			y	6791.73291015625
			w	1.0
			h	1.0
			fill	"#000000"
			type	"ellipse"
			outline	"#666666"
			outline_width	1.0
		]
		label	"ERC1"
	]
	node	[
		root_index	-477
		id	-477
		graphics	[
			x	9852.52734375
			y	5932.2822265625
			w	1.0
			h	1.0
			fill	"#000000"
			type	"ellipse"
			outline	"#666666"
			outline_width	1.0
		]
		label	"ANKFY1"
	]
	node	[
		root_index	-480
		id	-480
		graphics	[
			x	12.239173889160156
			y	9629.892578125
			w	1.0
			h	1.0
			fill	"#000000"
			type	"ellipse"
			outline	"#666666"
			outline_width	1.0
		]
		label	"ARL6IP1"
	]
	node	[
		root_index	-479
		id	-479
		graphics	[
			x	6204.14111328125
			y	5645.9541015625
			w	89.5625
			h	84.6337890625
			fill	"#000000"
			type	"ellipse"
			outline	"#666666"
			outline_width	1.0
		]
		label	"CAV1"
	]
	node	[
		root_index	-483
		id	-483
		graphics	[
			x	2843.840087890625
			y	8522.2431640625
			w	1.0
			h	1.0
			fill	"#000000"
			type	"ellipse"
			outline	"#666666"
			outline_width	1.0
		]
		label	"PLXNB2"
	]
	node	[
		root_index	-484
		id	-484
		graphics	[
			x	7536.87255859375
			y	2974.65380859375
			w	1.0
			h	1.0
			fill	"#000000"
			type	"ellipse"
			outline	"#666666"
			outline_width	1.0
		]
		label	"PICK1"
	]
	node	[
		root_index	-481
		id	-481
		graphics	[
			x	6932.515625
			y	903.5293579101562
			w	1.0
			h	1.0
			fill	"#000000"
			type	"ellipse"
			outline	"#666666"
			outline_width	1.0
		]
		label	"ARL16"
	]
	node	[
		root_index	-482
		id	-482
		graphics	[
			x	16.593307495117188
			y	9606.78515625
			w	1.0
			h	1.0
			fill	"#000000"
			type	"ellipse"
			outline	"#666666"
			outline_width	1.0
		]
		label	"SEC61B"
	]
	node	[
		root_index	-487
		id	-487
		graphics	[
			x	5945.7685546875
			y	6927.14404296875
			w	76.408203125
			h	1.0
			fill	"#ff0000"
			type	"ellipse"
			outline	"#666666"
			outline_width	1.0
		]
		label	"ERAS"
	]
	node	[
		root_index	-488
		id	-488
		graphics	[
			x	9594.689453125
			y	4716.61328125
			w	76.40625
			h	1.0
			fill	"#000000"
			type	"ellipse"
			outline	"#666666"
			outline_width	1.0
		]
		label	"RABGEF1"
	]
	node	[
		root_index	-485
		id	-485
		graphics	[
			x	4357.20068359375
			y	6389.615234375
			w	84.298828125
			h	79.2890625
			fill	"#000000"
			type	"ellipse"
			outline	"#666666"
			outline_width	1.0
		]
		label	"PLXNB1"
	]
	node	[
		root_index	-486
		id	-486
		graphics	[
			x	5884.09619140625
			y	5613.1845703125
			w	86.931640625
			h	81.9609375
			fill	"#000000"
			type	"ellipse"
			outline	"#666666"
			outline_width	1.0
		]
		label	"PRKACA"
	]
	node	[
		root_index	-491
		id	-491
		graphics	[
			x	6223.08056640625
			y	8109.3916015625
			w	1.0
			h	1.0
			fill	"#000000"
			type	"ellipse"
			outline	"#666666"
			outline_width	1.0
		]
		label	"PDGFB"
	]
	node	[
		root_index	-492
		id	-492
		graphics	[
			x	10046.447265625
			y	4565.0224609375
			w	1.0
			h	1.0
			fill	"#000000"
			type	"ellipse"
			outline	"#666666"
			outline_width	1.0
		]
		label	"CASK"
	]
	node	[
		root_index	-489
		id	-489
		graphics	[
			x	10607.015625
			y	4916.1015625
			w	1.0
			h	1.0
			fill	"#000000"
			type	"ellipse"
			outline	"#666666"
			outline_width	1.0
		]
		label	"DMXL2"
	]
	node	[
		root_index	-490
		id	-490
		graphics	[
			x	880.8201293945312
			y	9606.9609375
			w	1.0
			h	1.0
			fill	"#00ffff"
			type	"ellipse"
			outline	"#666666"
			outline_width	1.0
		]
		label	"ARL11"
	]
	node	[
		root_index	-495
		id	-495
		graphics	[
			x	10850.6787109375
			y	6951.0166015625
			w	1.0
			h	1.0
			fill	"#000000"
			type	"ellipse"
			outline	"#666666"
			outline_width	1.0
		]
		label	"KIF20A"
	]
	node	[
		root_index	-496
		id	-496
		graphics	[
			x	5385.0712890625
			y	4525.9013671875
			w	1.0
			h	1.0
			fill	"#000000"
			type	"ellipse"
			outline	"#666666"
			outline_width	1.0
		]
		label	"CHN2"
	]
	node	[
		root_index	-493
		id	-493
		graphics	[
			x	9911.1884765625
			y	6177.03759765625
			w	1.0
			h	1.0
			fill	"#000000"
			type	"ellipse"
			outline	"#666666"
			outline_width	1.0
		]
		label	"DSTYK"
	]
	node	[
		root_index	-494
		id	-494
		graphics	[
			x	370.3033142089844
			y	9612.2939453125
			w	1.0
			h	1.0
			fill	"#000000"
			type	"ellipse"
			outline	"#666666"
			outline_width	1.0
		]
		label	"KRT81"
	]
	node	[
		root_index	-500
		id	-500
		graphics	[
			x	5727.98388671875
			y	4961.53125
			w	76.408203125
			h	1.0
			fill	"#33cc00"
			type	"ellipse"
			outline	"#666666"
			outline_width	1.0
		]
		label	"RAB35"
	]
	node	[
		root_index	-499
		id	-499
		graphics	[
			x	6015.1884765625
			y	6303.70654296875
			w	82.984375
			h	77.9521484375
			fill	"#000000"
			type	"ellipse"
			outline	"#666666"
			outline_width	1.0
		]
		label	"FYN"
	]
	node	[
		root_index	-498
		id	-498
		graphics	[
			x	4108.92578125
			y	7516.671875
			w	75.091796875
			h	1.0
			fill	"#000000"
			type	"ellipse"
			outline	"#666666"
			outline_width	1.0
		]
		label	"PLXNA1"
	]
	node	[
		root_index	-497
		id	-497
		graphics	[
			x	8098.271484375
			y	2930.593994140625
			w	1.0
			h	1.0
			fill	"#000000"
			type	"ellipse"
			outline	"#666666"
			outline_width	1.0
		]
		label	"OCLN"
	]
	node	[
		root_index	-504
		id	-504
		graphics	[
			x	9682.572265625
			y	5650.091796875
			w	79.0390625
			h	1.0
			fill	"#000000"
			type	"ellipse"
			outline	"#666666"
			outline_width	1.0
		]
		label	"CHML"
	]
	node	[
		root_index	-503
		id	-503
		graphics	[
			x	4090.55859375
			y	2275.473388671875
			w	76.408203125
			h	1.0
			fill	"#000000"
			type	"ellipse"
			outline	"#666666"
			outline_width	1.0
		]
		label	"YWHAH"
	]
	node	[
		root_index	-502
		id	-502
		graphics	[
			x	3727.90234375
			y	1443.4598388671875
			w	1.0
			h	1.0
			fill	"#000000"
			type	"ellipse"
			outline	"#666666"
			outline_width	1.0
		]
		label	"YWHAQ"
	]
	node	[
		root_index	-501
		id	-501
		graphics	[
			x	4119.314453125
			y	8647.7685546875
			w	1.0
			h	1.0
			fill	"#000000"
			type	"ellipse"
			outline	"#666666"
			outline_width	1.0
		]
		label	"PHGDH"
	]
	node	[
		root_index	-508
		id	-508
		graphics	[
			x	9385.5244140625
			y	5229.23388671875
			w	1.0
			h	1.0
			fill	"#000000"
			type	"ellipse"
			outline	"#666666"
			outline_width	1.0
		]
		label	"BIRC6"
	]
	node	[
		root_index	-507
		id	-507
		graphics	[
			x	4148.37060546875
			y	2466.11181640625
			w	75.091796875
			h	1.0
			fill	"#000000"
			type	"ellipse"
			outline	"#666666"
			outline_width	1.0
		]
		label	"YWHAE"
	]
	node	[
		root_index	-506
		id	-506
		graphics	[
			x	3543.880859375
			y	5379.39306640625
			w	1.0
			h	1.0
			fill	"#000000"
			type	"ellipse"
			outline	"#666666"
			outline_width	1.0
		]
		label	"CHN1"
	]
	node	[
		root_index	-505
		id	-505
		graphics	[
			x	11540.0185546875
			y	6171.45361328125
			w	1.0
			h	1.0
			fill	"#000000"
			type	"ellipse"
			outline	"#666666"
			outline_width	1.0
		]
		label	"RAB34"
	]
	node	[
		root_index	-512
		id	-512
		graphics	[
			x	2672.803955078125
			y	813.549560546875
			w	1.0
			h	1.0
			fill	"#000000"
			type	"ellipse"
			outline	"#666666"
			outline_width	1.0
		]
		label	"YWHAB"
	]
	node	[
		root_index	-511
		id	-511
		graphics	[
			x	9466.28125
			y	5503.01708984375
			w	79.0390625
			h	1.0
			fill	"#000000"
			type	"ellipse"
			outline	"#666666"
			outline_width	1.0
		]
		label	"GDI2"
	]
	node	[
		root_index	-510
		id	-510
		graphics	[
			x	9623.7802734375
			y	5129.70703125
			w	1.0
			h	1.0
			fill	"#000000"
			type	"ellipse"
			outline	"#666666"
			outline_width	1.0
		]
		label	"RAB37"
	]
	node	[
		root_index	-509
		id	-509
		graphics	[
			x	2597.317626953125
			y	5525.29443359375
			w	1.0
			h	1.0
			fill	"#000000"
			type	"ellipse"
			outline	"#666666"
			outline_width	1.0
		]
		label	"MEOX2"
	]
	node	[
		root_index	-31
		id	-31
		graphics	[
			x	8814.830078125
			y	7136.50439453125
			w	75.091796875
			h	1.0
			fill	"#000000"
			type	"ellipse"
			outline	"#666666"
			outline_width	1.0
		]
		label	"GOLGA4"
	]
	node	[
		root_index	-32
		id	-32
		graphics	[
			x	8612.7197265625
			y	5695.3291015625
			w	1.0
			h	1.0
			fill	"#000000"
			type	"ellipse"
			outline	"#666666"
			outline_width	1.0
		]
		label	"GOLGA5"
	]
	node	[
		root_index	-29
		id	-29
		graphics	[
			x	9669.9140625
			y	6399.40625
			w	97.453125
			h	92.6513671875
			fill	"#33ff00"
			type	"ellipse"
			outline	"#666666"
			outline_width	1.0
		]
		label	"RAB6A"
	]
	node	[
		root_index	-30
		id	-30
		graphics	[
			x	11392.3388671875
			y	7048.841796875
			w	76.408203125
			h	1.0
			fill	"#33cc00"
			type	"ellipse"
			outline	"#666666"
			outline_width	1.0
		]
		label	"RAB6B"
	]
	node	[
		root_index	-27
		id	-27
		graphics	[
			x	679.9701538085938
			y	9606.9609375
			w	1.0
			h	1.0
			fill	"#000000"
			type	"ellipse"
			outline	"#666666"
			outline_width	1.0
		]
		label	"Miro"
	]
	node	[
		root_index	-28
		id	-28
		graphics	[
			x	680.3951416015625
			y	9606.78515625
			w	1.0
			h	1.0
			fill	"#000000"
			type	"ellipse"
			outline	"#666666"
			outline_width	1.0
		]
		label	"blw"
	]
	node	[
		root_index	-25
		id	-25
		graphics	[
			x	3349.754150390625
			y	5875.99560546875
			w	75.091796875
			h	1.0
			fill	"#000000"
			type	"ellipse"
			outline	"#666666"
			outline_width	1.0
		]
		label	"CRMP1"
	]
	node	[
		root_index	-26
		id	-26
		graphics	[
			x	108.77801513671875
			y	1703.51513671875
			w	1.0
			h	1.0
			fill	"#000000"
			type	"ellipse"
			outline	"#666666"
			outline_width	1.0
		]
		label	"VRK3"
	]
	node	[
		root_index	-23
		id	-23
		graphics	[
			x	9132.1318359375
			y	6100.37451171875
			w	80.353515625
			h	75.2802734375
			fill	"#33ff00"
			type	"ellipse"
			outline	"#666666"
			outline_width	1.0
		]
		label	"RAB5C"
	]
	node	[
		root_index	-24
		id	-24
		graphics	[
			x	9379.095703125
			y	6432.5546875
			w	81.66796875
			h	76.6162109375
			fill	"#33ff00"
			type	"ellipse"
			outline	"#666666"
			outline_width	1.0
		]
		label	"RAB5B"
	]
	node	[
		root_index	-21
		id	-21
		graphics	[
			x	6041.38232421875
			y	7515.251953125
			w	75.091796875
			h	1.0
			fill	"#000000"
			type	"ellipse"
			outline	"#666666"
			outline_width	1.0
		]
		label	"PLAU"
	]
	node	[
		root_index	-22
		id	-22
		graphics	[
			x	375.80682373046875
			y	9612.7197265625
			w	1.0
			h	1.0
			fill	"#000000"
			type	"ellipse"
			outline	"#666666"
			outline_width	1.0
		]
		label	"GOSR1"
	]
	node	[
		root_index	-19
		id	-19
		graphics	[
			x	6629.1826171875
			y	7307.70263671875
			w	79.037109375
			h	1.0
			fill	"#000000"
			type	"ellipse"
			outline	"#666666"
			outline_width	1.0
		]
		label	"RIT2"
	]
	node	[
		root_index	-20
		id	-20
		graphics	[
			x	7483.46337890625
			y	2307.362060546875
			w	1.0
			h	1.0
			fill	"#000000"
			type	"ellipse"
			outline	"#666666"
			outline_width	1.0
		]
		label	"GOSR2"
	]
	node	[
		root_index	-17
		id	-17
		graphics	[
			x	5840.296875
			y	6947.09423828125
			w	76.40625
			h	1.0
			fill	"#000000"
			type	"ellipse"
			outline	"#666666"
			outline_width	1.0
		]
		label	"EPHB2"
	]
	node	[
		root_index	-18
		id	-18
		graphics	[
			x	7318.29931640625
			y	7022.80712890625
			w	1.0
			h	1.0
			fill	"#000000"
			type	"ellipse"
			outline	"#666666"
			outline_width	1.0
		]
		label	"AHSG"
	]
	node	[
		root_index	-16
		id	-16
		graphics	[
			x	4751.5390625
			y	5024.6708984375
			w	77.72265625
			h	1.0
			fill	"#000000"
			type	"ellipse"
			outline	"#666666"
			outline_width	1.0
		]
		label	"NCKAP1"
	]
	node	[
		root_index	-15
		id	-15
		graphics	[
			x	3211.654052734375
			y	6190.8740234375
			w	1.0
			h	1.0
			fill	"#000000"
			type	"ellipse"
			outline	"#666666"
			outline_width	1.0
		]
		label	"AGER"
	]
	node	[
		root_index	-14
		id	-14
		graphics	[
			x	6403.55029296875
			y	8195.46875
			w	1.0
			h	1.0
			fill	"#000000"
			type	"ellipse"
			outline	"#666666"
			outline_width	1.0
		]
		label	"IKZF3"
	]
	node	[
		root_index	-13
		id	-13
		graphics	[
			x	4573.21875
			y	6622.28466796875
			w	81.66796875
			h	76.6162109375
			fill	"#000000"
			type	"ellipse"
			outline	"#666666"
			outline_width	1.0
		]
		label	"CNKSR1"
	]
	node	[
		root_index	-12
		id	-12
		graphics	[
			x	7377.9423828125
			y	2178.1318359375
			w	1.0
			h	1.0
			fill	"#000000"
			type	"ellipse"
			outline	"#666666"
			outline_width	1.0
		]
		label	"TMED10"
	]
	node	[
		root_index	-11
		id	-11
		graphics	[
			x	7839.74951171875
			y	4201.5458984375
			w	1.0
			h	1.0
			fill	"#000000"
			type	"ellipse"
			outline	"#666666"
			outline_width	1.0
		]
		label	"CNKSR2"
	]
	node	[
		root_index	-10
		id	-10
		graphics	[
			x	4411.1484375
			y	6881.517578125
			w	1.0
			h	1.0
			fill	"#000000"
			type	"ellipse"
			outline	"#666666"
			outline_width	1.0
		]
		label	"KIAA2026"
	]
	node	[
		root_index	-9
		id	-9
		graphics	[
			x	5108.77490234375
			y	4882.63623046875
			w	75.091796875
			h	1.0
			fill	"#000000"
			type	"ellipse"
			outline	"#666666"
			outline_width	1.0
		]
		label	"CDC42BPG"
	]
	node	[
		root_index	-8
		id	-8
		graphics	[
			x	4237.93798828125
			y	5445.35595703125
			w	75.0927734375
			h	1.0
			fill	"#000000"
			type	"ellipse"
			outline	"#666666"
			outline_width	1.0
		]
		label	"ARHGEF25"
	]
	node	[
		root_index	-7
		id	-7
		graphics	[
			x	7578.6337890625
			y	4098.45947265625
			w	1.0
			h	1.0
			fill	"#000000"
			type	"ellipse"
			outline	"#666666"
			outline_width	1.0
		]
		label	"RALGPS1"
	]
	node	[
		root_index	-6
		id	-6
		graphics	[
			x	3172.151123046875
			y	1260.60791015625
			w	1.0
			h	1.0
			fill	"#000000"
			type	"ellipse"
			outline	"#666666"
			outline_width	1.0
		]
		label	"CACNB1"
	]
	node	[
		root_index	-5
		id	-5
		graphics	[
			x	476.8537292480469
			y	9606.78515625
			w	1.0
			h	1.0
			fill	"#000000"
			type	"ellipse"
			outline	"#666666"
			outline_width	1.0
		]
		label	"NFKBIB"
	]
	node	[
		root_index	-4
		id	-4
		graphics	[
			x	10155.505859375
			y	5318.4990234375
			w	1.0
			h	1.0
			fill	"#000000"
			type	"ellipse"
			outline	"#666666"
			outline_width	1.0
		]
		label	"MAPK3"
	]
	node	[
		root_index	-3
		id	-3
		graphics	[
			x	3580.82373046875
			y	5136.84765625
			w	1.0
			h	1.0
			fill	"#000000"
			type	"ellipse"
			outline	"#666666"
			outline_width	1.0
		]
		label	"RCC2"
	]
	node	[
		root_index	-2
		id	-2
		graphics	[
			x	6863.29052734375
			y	3222.954833984375
			w	121.130859375
			h	116.705078125
			fill	"#00ffff"
			type	"ellipse"
			outline	"#666666"
			outline_width	1.0
		]
		label	"ARF1"
	]
	node	[
		root_index	-1
		id	-1
		graphics	[
			x	7611.50830078125
			y	3812.889404296875
			w	81.669921875
			h	76.6162109375
			fill	"#00ffff"
			type	"ellipse"
			outline	"#666666"
			outline_width	1.0
		]
		label	"ARF3"
	]
	node	[
		root_index	-61
		id	-61
		graphics	[
			x	9470.6826171875
			y	5081.34765625
			w	92.193359375
			h	87.3056640625
			fill	"#33ff00"
			type	"ellipse"
			outline	"#666666"
			outline_width	1.0
		]
		label	"RAB3A"
	]
	node	[
		root_index	-62
		id	-62
		graphics	[
			x	8490.7607421875
			y	4923.34814453125
			w	81.669921875
			h	76.6162109375
			fill	"#33ff00"
			type	"ellipse"
			outline	"#666666"
			outline_width	1.0
		]
		label	"RAB3B"
	]
	node	[
		root_index	-63
		id	-63
		graphics	[
			x	3857.74609375
			y	5771.82958984375
			w	92.1923828125
			h	87.306640625
			fill	"#ffcc00"
			type	"ellipse"
			outline	"#666666"
			outline_width	1.0
		]
		label	"RND2"
	]
	node	[
		root_index	-64
		id	-64
		graphics	[
			x	3556.027099609375
			y	6647.3388671875
			w	77.72265625
			h	1.0
			fill	"#ffcc00"
			type	"ellipse"
			outline	"#666666"
			outline_width	1.0
		]
		label	"RND3"
	]
	node	[
		root_index	-57
		id	-57
		graphics	[
			x	10158.4892578125
			y	4483.6240234375
			w	1.0
			h	1.0
			fill	"#000000"
			type	"ellipse"
			outline	"#666666"
			outline_width	1.0
		]
		label	"RAB15"
	]
	node	[
		root_index	-58
		id	-58
		graphics	[
			x	9145.2001953125
			y	5614.36376953125
			w	80.353515625
			h	75.2802734375
			fill	"#33ff00"
			type	"ellipse"
			outline	"#666666"
			outline_width	1.0
		]
		label	"RAB14"
	]
	node	[
		root_index	-59
		id	-59
		graphics	[
			x	4365.09521484375
			y	8731.8125
			w	1.0
			h	1.0
			fill	"#000000"
			type	"ellipse"
			outline	"#666666"
			outline_width	1.0
		]
		label	"NEK2"
	]
	node	[
		root_index	-60
		id	-60
		graphics	[
			x	7794.95361328125
			y	7371.2568359375
			w	1.0
			h	1.0
			fill	"#000000"
			type	"ellipse"
			outline	"#666666"
			outline_width	1.0
		]
		label	"BIN1"
	]
	node	[
		root_index	-53
		id	-53
		graphics	[
			x	9058.7255859375
			y	5180.73193359375
			w	75.091796875
			h	1.0
			fill	"#33cc00"
			type	"ellipse"
			outline	"#666666"
			outline_width	1.0
		]
		label	"RAB18"
	]
	node	[
		root_index	-54
		id	-54
		graphics	[
			x	3608.642822265625
			y	7652.0908203125
			w	86.931640625
			h	81.9609375
			fill	"#ffcc00"
			type	"ellipse"
			outline	"#666666"
			outline_width	1.0
		]
		label	"RND1"
	]
	node	[
		root_index	-55
		id	-55
		graphics	[
			x	6516.77001953125
			y	2553.872314453125
			w	75.091796875
			h	1.0
			fill	"#000000"
			type	"ellipse"
			outline	"#666666"
			outline_width	1.0
		]
		label	"PLD2"
	]
	node	[
		root_index	-56
		id	-56
		graphics	[
			x	9944.5458984375
			y	4384.025390625
			w	75.091796875
			h	1.0
			fill	"#33cc00"
			type	"ellipse"
			outline	"#666666"
			outline_width	1.0
		]
		label	"RAB21"
	]
	node	[
		root_index	-49
		id	-49
		graphics	[
			x	9630.228515625
			y	4140.5947265625
			w	75.091796875
			h	1.0
			fill	"#000000"
			type	"ellipse"
			outline	"#666666"
			outline_width	1.0
		]
		label	"OPTN"
	]
	node	[
		root_index	-50
		id	-50
		graphics	[
			x	10700.478515625
			y	7048.39697265625
			w	75.091796875
			h	1.0
			fill	"#000000"
			type	"ellipse"
			outline	"#666666"
			outline_width	1.0
		]
		label	"DCTN1"
	]
	node	[
		root_index	-51
		id	-51
		graphics	[
			x	8888.634765625
			y	7306.2275390625
			w	75.091796875
			h	1.0
			fill	"#33cc00"
			type	"ellipse"
			outline	"#666666"
			outline_width	1.0
		]
		label	"RAB17"
	]
	node	[
		root_index	-52
		id	-52
		graphics	[
			x	10209.7314453125
			y	4096.345703125
			w	79.037109375
			h	1.0
			fill	"#33cc00"
			type	"ellipse"
			outline	"#666666"
			outline_width	1.0
		]
		label	"RAB19"
	]
	node	[
		root_index	-46
		id	-46
		graphics	[
			x	5784.08837890625
			y	4562.126953125
			w	86.9296875
			h	81.9609375
			fill	"#000000"
			type	"ellipse"
			outline	"#666666"
			outline_width	1.0
		]
		label	"PLD1"
	]
	node	[
		root_index	-45
		id	-45
		graphics	[
			x	4986.6015625
			y	6088.302734375
			w	79.0390625
			h	1.0
			fill	"#000000"
			type	"ellipse"
			outline	"#666666"
			outline_width	1.0
		]
		label	"BCR"
	]
	node	[
		root_index	-48
		id	-48
		graphics	[
			x	6593.1865234375
			y	7628.60400390625
			w	1.0
			h	1.0
			fill	"#000000"
			type	"ellipse"
			outline	"#666666"
			outline_width	1.0
		]
		label	"RASD2"
	]
	node	[
		root_index	-47
		id	-47
		graphics	[
			x	6324.13330078125
			y	6936.4755859375
			w	180.326171875
			h	176.837890625
			fill	"#ff0000"
			type	"ellipse"
			outline	"#666666"
			outline_width	1.0
		]
		label	"HRAS"
	]
	node	[
		root_index	-42
		id	-42
		graphics	[
			x	780.8201293945312
			y	9606.78515625
			w	1.0
			h	1.0
			fill	"#000000"
			type	"ellipse"
			outline	"#666666"
			outline_width	1.0
		]
		label	"TRAK1"
	]
	node	[
		root_index	-41
		id	-41
		graphics	[
			x	780.3951416015625
			y	9606.9609375
			w	1.0
			h	1.0
			fill	"#000000"
			type	"ellipse"
			outline	"#666666"
			outline_width	1.0
		]
		label	"RHOT2"
	]
	node	[
		root_index	-44
		id	-44
		graphics	[
			x	7315.970703125
			y	2500.20703125
			w	75.091796875
			h	1.0
			fill	"#000000"
			type	"ellipse"
			outline	"#666666"
			outline_width	1.0
		]
		label	"AP4M1"
	]
	node	[
		root_index	-43
		id	-43
		graphics	[
			x	1081.0052490234375
			y	1649.1707763671875
			w	140.861328125
			h	136.75
			fill	"#ff00ff"
			type	"ellipse"
			outline	"#666666"
			outline_width	1.0
		]
		label	"RAN"
	]
	node	[
		root_index	-38
		id	-38
		graphics	[
			x	7545.06005859375
			y	6335.9326171875
			w	75.091796875
			h	1.0
			fill	"#000000"
			type	"ellipse"
			outline	"#666666"
			outline_width	1.0
		]
		label	"AGTR1"
	]
	node	[
		root_index	-37
		id	-37
		graphics	[
			x	5541.880859375
			y	6515.3134765625
			w	79.037109375
			h	1.0
			fill	"#000000"
			type	"ellipse"
			outline	"#666666"
			outline_width	1.0
		]
		label	"ITSN1"
	]
	node	[
		root_index	-40
		id	-40
		graphics	[
			x	4216.5400390625
			y	5069.927734375
			w	75.091796875
			h	1.0
			fill	"#000000"
			type	"ellipse"
			outline	"#666666"
			outline_width	1.0
		]
		label	"MAP3K4"
	]
	node	[
		root_index	-39
		id	-39
		graphics	[
			x	5594.7666015625
			y	8392.9619140625
			w	1.0
			h	1.0
			fill	"#000000"
			type	"ellipse"
			outline	"#666666"
			outline_width	1.0
		]
		label	"DIRAS2"
	]
	node	[
		root_index	-34
		id	-34
		graphics	[
			x	7427.10791015625
			y	6506.908203125
			w	1.0
			h	1.0
			fill	"#000000"
			type	"ellipse"
			outline	"#666666"
			outline_width	1.0
		]
		label	"NTRK1"
	]
	node	[
		root_index	-33
		id	-33
		graphics	[
			x	8813.927734375
			y	4859.9619140625
			w	86.9296875
			h	81.9609375
			fill	"#000000"
			type	"ellipse"
			outline	"#666666"
			outline_width	1.0
		]
		label	"RABEP1"
	]
	node	[
		root_index	-36
		id	-36
		graphics	[
			x	4097.81884765625
			y	6129.3212890625
			w	1.0
			h	1.0
			fill	"#000000"
			type	"ellipse"
			outline	"#666666"
			outline_width	1.0
		]
		label	"ITSN2"
	]
	node	[
		root_index	-35
		id	-35
		graphics	[
			x	6550.18115234375
			y	9228.85546875
			w	75.091796875
			h	1.0
			fill	"#000000"
			type	"ellipse"
			outline	"#666666"
			outline_width	1.0
		]
		label	"PPP2R5D"
	]
	node	[
		root_index	-91
		id	-91
		graphics	[
			x	6617.96875
			y	6666.1865234375
			w	110.609375
			h	106.0146484375
			fill	"#ff0000"
			type	"ellipse"
			outline	"#666666"
			outline_width	1.0
		]
		label	"RAF1"
	]
	node	[
		root_index	-92
		id	-92
		graphics	[
			x	9736.8994140625
			y	5984.53173828125
			w	1.0
			h	1.0
			fill	"#000000"
			type	"ellipse"
			outline	"#666666"
			outline_width	1.0
		]
		label	"USP6NL"
	]
	node	[
		root_index	-89
		id	-89
		graphics	[
			x	11075.1044921875
			y	6984.150390625
			w	1.0
			h	1.0
			fill	"#000000"
			type	"ellipse"
			outline	"#666666"
			outline_width	1.0
		]
		label	"PMM1"
	]
	node	[
		root_index	-90
		id	-90
		graphics	[
			x	11.833178520202637
			y	9617.8447265625
			w	80.35344123840332
			h	75.279296875
			fill	"#00ffff"
			type	"ellipse"
			outline	"#666666"
			outline_width	1.0
		]
		label	"ARL6"
	]
	node	[
		root_index	-95
		id	-95
		graphics	[
			x	8692.521484375
			y	6761.7490234375
			w	1.0
			h	1.0
			fill	"#000000"
			type	"ellipse"
			outline	"#666666"
			outline_width	1.0
		]
		label	"RAB4B"
	]
	node	[
		root_index	-96
		id	-96
		graphics	[
			x	10718.0517578125
			y	4524.34423828125
			w	1.0
			h	1.0
			fill	"#000000"
			type	"ellipse"
			outline	"#666666"
			outline_width	1.0
		]
		label	"GZMB"
	]
	node	[
		root_index	-93
		id	-93
		graphics	[
			x	4985.88427734375
			y	4346.01220703125
			w	76.408203125
			h	1.0
			fill	"#000000"
			type	"ellipse"
			outline	"#666666"
			outline_width	1.0
		]
		label	"CYBA"
	]
	node	[
		root_index	-94
		id	-94
		graphics	[
			x	11184.0419921875
			y	2308.09912109375
			w	1.0
			h	1.0
			fill	"#000000"
			type	"ellipse"
			outline	"#666666"
			outline_width	1.0
		]
		label	"MED31"
	]
	node	[
		root_index	-83
		id	-83
		graphics	[
			x	7077.984375
			y	8575.025390625
			w	75.091796875
			h	1.0
			fill	"#000000"
			type	"ellipse"
			outline	"#666666"
			outline_width	1.0
		]
		label	"TBCD"
	]
	node	[
		root_index	-84
		id	-84
		graphics	[
			x	7599.3505859375
			y	7578.92724609375
			w	82.984375
			h	77.9521484375
			fill	"#00ffff"
			type	"ellipse"
			outline	"#666666"
			outline_width	1.0
		]
		label	"ARL3"
	]
	node	[
		root_index	-81
		id	-81
		graphics	[
			x	8668.4453125
			y	6429.04345703125
			w	80.353515625
			h	75.2802734375
			fill	"#00ffff"
			type	"ellipse"
			outline	"#666666"
			outline_width	1.0
		]
		label	"ARL1"
	]
	node	[
		root_index	-82
		id	-82
		graphics	[
			x	8772.2861328125
			y	4752.6748046875
			w	77.72265625
			h	1.0
			fill	"#000000"
			type	"ellipse"
			outline	"#666666"
			outline_width	1.0
		]
		label	"PPP2R1B"
	]
	node	[
		root_index	-87
		id	-87
		graphics	[
			x	4887.263671875
			y	4387.439453125
			w	77.72265625
			h	1.0
			fill	"#000000"
			type	"ellipse"
			outline	"#666666"
			outline_width	1.0
		]
		label	"CYBB"
	]
	node	[
		root_index	-88
		id	-88
		graphics	[
			x	10343.25
			y	5129.96728515625
			w	1.0
			h	1.0
			fill	"#000000"
			type	"ellipse"
			outline	"#666666"
			outline_width	1.0
		]
		label	"RNF115"
	]
	node	[
		root_index	-85
		id	-85
		graphics	[
			x	5368.986328125
			y	5295.55810546875
			w	81.66796875
			h	76.6162109375
			fill	"#000000"
			type	"ellipse"
			outline	"#666666"
			outline_width	1.0
		]
		label	"WASL"
	]
	node	[
		root_index	-86
		id	-86
		graphics	[
			x	4565.89404296875
			y	6288.2080078125
			w	86.931640625
			h	81.9609375
			fill	"#000000"
			type	"ellipse"
			outline	"#666666"
			outline_width	1.0
		]
		label	"UBC"
	]
	node	[
		root_index	-76
		id	-76
		graphics	[
			x	4932.94921875
			y	6108.23779296875
			w	89.560546875
			h	84.6337890625
			fill	"#000000"
			type	"ellipse"
			outline	"#666666"
			outline_width	1.0
		]
		label	"CASP8"
	]
	node	[
		root_index	-75
		id	-75
		graphics	[
			x	6703.94580078125
			y	8425.0859375
			w	82.984375
			h	77.953125
			fill	"#00ffff"
			type	"ellipse"
			outline	"#666666"
			outline_width	1.0
		]
		label	"ARL2"
	]
	node	[
		root_index	-74
		id	-74
		graphics	[
			x	9476.923828125
			y	4620.9013671875
			w	76.40625
			h	1.0
			fill	"#33cc00"
			type	"ellipse"
			outline	"#666666"
			outline_width	1.0
		]
		label	"RAB3C"
	]
	node	[
		root_index	-73
		id	-73
		graphics	[
			x	8176.9541015625
			y	4967.42333984375
			w	81.669921875
			h	76.6162109375
			fill	"#33ff00"
			type	"ellipse"
			outline	"#666666"
			outline_width	1.0
		]
		label	"RAB3D"
	]
	node	[
		root_index	-80
		id	-80
		graphics	[
			x	4082.30029296875
			y	6405.68017578125
			w	75.091796875
			h	1.0
			fill	"#000000"
			type	"ellipse"
			outline	"#666666"
			outline_width	1.0
		]
		label	"UBB"
	]
	node	[
		root_index	-79
		id	-79
		graphics	[
			x	5687.13671875
			y	5908.43798828125
			w	75.091796875
			h	1.0
			fill	"#000000"
			type	"ellipse"
			outline	"#666666"
			outline_width	1.0
		]
		label	"FHOD1"
	]
	node	[
		root_index	-78
		id	-78
		graphics	[
			x	9897.876953125
			y	4296.25244140625
			w	75.091796875
			h	1.0
			fill	"#000000"
			type	"ellipse"
			outline	"#666666"
			outline_width	1.0
		]
		label	"RAB3IL1"
	]
	node	[
		root_index	-77
		id	-77
		graphics	[
			x	8403.953125
			y	5567.5048828125
			w	80.353515625
			h	75.279296875
			fill	"#000000"
			type	"ellipse"
			outline	"#666666"
			outline_width	1.0
		]
		label	"PPP2R1A"
	]
	node	[
		root_index	-68
		id	-68
		graphics	[
			x	6515.51806640625
			y	6411.26708984375
			w	80.353515625
			h	75.279296875
			fill	"#000000"
			type	"ellipse"
			outline	"#666666"
			outline_width	1.0
		]
		label	"RAP1GAP"
	]
	node	[
		root_index	-67
		id	-67
		graphics	[
			x	1037.33935546875
			y	837.9411010742188
			w	1.0
			h	1.0
			fill	"#000000"
			type	"ellipse"
			outline	"#666666"
			outline_width	1.0
		]
		label	"MIP"
	]
	node	[
		root_index	-66
		id	-66
		graphics	[
			x	3927.64111328125
			y	4512.625
			w	1.0
			h	1.0
			fill	"#000000"
			type	"ellipse"
			outline	"#666666"
			outline_width	1.0
		]
		label	"PTPLAD1"
	]
	node	[
		root_index	-65
		id	-65
		graphics	[
			x	10191.3076171875
			y	7531.84716796875
			w	1.0
			h	1.0
			fill	"#000000"
			type	"ellipse"
			outline	"#666666"
			outline_width	1.0
		]
		label	"RABEPK"
	]
	node	[
		root_index	-72
		id	-72
		graphics	[
			x	4741.21875
			y	3600.405517578125
			w	79.037109375
			h	1.0
			fill	"#000000"
			type	"ellipse"
			outline	"#666666"
			outline_width	1.0
		]
		label	"YWHAZ"
	]
	node	[
		root_index	-71
		id	-71
		graphics	[
			x	5853.35302734375
			y	5823.3662109375
			w	80.353515625
			h	75.279296875
			fill	"#000000"
			type	"ellipse"
			outline	"#666666"
			outline_width	1.0
		]
		label	"PARD3"
	]
	node	[
		root_index	-70
		id	-70
		graphics	[
			x	6776.84228515625
			y	7238.37939453125
			w	1.0
			h	1.0
			fill	"#000000"
			type	"ellipse"
			outline	"#666666"
			outline_width	1.0
		]
		label	"ENSG00000237441"
	]
	node	[
		root_index	-69
		id	-69
		graphics	[
			x	7380.642578125
			y	2322.62744140625
			w	1.0
			h	1.0
			fill	"#000000"
			type	"ellipse"
			outline	"#666666"
			outline_width	1.0
		]
		label	"PLIN2"
	]
	node	[
		root_index	-121
		id	-121
		graphics	[
			x	11499.3779296875
			y	3892.7802734375
			w	1.0
			h	1.0
			fill	"#000000"
			type	"ellipse"
			outline	"#666666"
			outline_width	1.0
		]
		label	"TBXA2R"
	]
	node	[
		root_index	-122
		id	-122
		graphics	[
			x	598.8684692382812
			y	1518.086181640625
			w	75.091796875
			h	1.0
			fill	"#000000"
			type	"ellipse"
			outline	"#666666"
			outline_width	1.0
		]
		label	"ABL1"
	]
	node	[
		root_index	-123
		id	-123
		graphics	[
			x	10865.8154296875
			y	2513.71044921875
			w	1.0
			h	1.0
			fill	"#000000"
			type	"ellipse"
			outline	"#666666"
			outline_width	1.0
		]
		label	"IKBKG"
	]
	node	[
		root_index	-124
		id	-124
		graphics	[
			x	3658.71044921875
			y	6316.50537109375
			w	1.0
			h	1.0
			fill	"#000000"
			type	"ellipse"
			outline	"#666666"
			outline_width	1.0
		]
		label	"OTUB1"
	]
	node	[
		root_index	-125
		id	-125
		graphics	[
			x	699.0223999023438
			y	1290.750732421875
			w	77.72265625
			h	1.0
			fill	"#000000"
			type	"ellipse"
			outline	"#666666"
			outline_width	1.0
		]
		label	"CDKN1B"
	]
	node	[
		root_index	-126
		id	-126
		graphics	[
			x	7578.43115234375
			y	7448.77685546875
			w	1.0
			h	1.0
			fill	"#000000"
			type	"ellipse"
			outline	"#666666"
			outline_width	1.0
		]
		label	"HDAC1"
	]
	node	[
		root_index	-127
		id	-127
		graphics	[
			x	3172.376220703125
			y	5928.50732421875
			w	1.0
			h	1.0
			fill	"#000000"
			type	"ellipse"
			outline	"#666666"
			outline_width	1.0
		]
		label	"MPRIP"
	]
	node	[
		root_index	-128
		id	-128
		graphics	[
			x	155.4165802001953
			y	9631.9609375
			w	1.0
			h	1.0
			fill	"#000000"
			type	"ellipse"
			outline	"#666666"
			outline_width	1.0
		]
		label	"NMT1"
	]
	node	[
		root_index	-113
		id	-113
		graphics	[
			x	5495.29296875
			y	6026.91796875
			w	76.40625
			h	1.0
			fill	"#000000"
			type	"ellipse"
			outline	"#666666"
			outline_width	1.0
		]
		label	"ICMT"
	]
	node	[
		root_index	-114
		id	-114
		graphics	[
			x	8038.99658203125
			y	3767.375244140625
			w	94.82421875
			h	89.978515625
			fill	"#33ff00"
			type	"ellipse"
			outline	"#666666"
			outline_width	1.0
		]
		label	"RAB8B"
	]
	node	[
		root_index	-115
		id	-115
		graphics	[
			x	8580.1875
			y	5326.658203125
			w	88.24609375
			h	83.2978515625
			fill	"#33ff00"
			type	"ellipse"
			outline	"#666666"
			outline_width	1.0
		]
		label	"RAB8A"
	]
	node	[
		root_index	-116
		id	-116
		graphics	[
			x	3226.021240234375
			y	6921.22509765625
			w	75.091796875
			h	1.0
			fill	"#000000"
			type	"ellipse"
			outline	"#666666"
			outline_width	1.0
		]
		label	"UBXN11"
	]
	node	[
		root_index	-117
		id	-117
		graphics	[
			x	10652.791015625
			y	5666.90966796875
			w	1.0
			h	1.0
			fill	"#000000"
			type	"ellipse"
			outline	"#666666"
			outline_width	1.0
		]
		label	"RILP"
	]
	node	[
		root_index	-118
		id	-118
		graphics	[
			x	5237.3359375
			y	5615.9169921875
			w	82.984375
			h	77.9521484375
			fill	"#000000"
			type	"ellipse"
			outline	"#666666"
			outline_width	1.0
		]
		label	"ARHGDIB"
	]
	node	[
		root_index	-119
		id	-119
		graphics	[
			x	4715.46337890625
			y	5833.2177734375
			w	100.0859375
			h	95.32421875
			fill	"#000000"
			type	"ellipse"
			outline	"#666666"
			outline_width	1.0
		]
		label	"ARHGDIA"
	]
	node	[
		root_index	-120
		id	-120
		graphics	[
			x	4619.82275390625
			y	8833.3662109375
			w	1.0
			h	1.0
			fill	"#000000"
			type	"ellipse"
			outline	"#666666"
			outline_width	1.0
		]
		label	"FBXO42"
	]
	node	[
		root_index	-106
		id	-106
		graphics	[
			x	9618.9873046875
			y	6923.83056640625
			w	1.0
			h	1.0
			fill	"#000000"
			type	"ellipse"
			outline	"#666666"
			outline_width	1.0
		]
		label	"GOLGA1"
	]
	node	[
		root_index	-105
		id	-105
		graphics	[
			x	4191.32275390625
			y	5839.03955078125
			w	1.0
			h	1.0
			fill	"#000000"
			type	"ellipse"
			outline	"#666666"
			outline_width	1.0
		]
		label	"MCF2L"
	]
	node	[
		root_index	-108
		id	-108
		graphics	[
			x	6276.38134765625
			y	8195.373046875
			w	1.0
			h	1.0
			fill	"#000000"
			type	"ellipse"
			outline	"#666666"
			outline_width	1.0
		]
		label	"TTC1"
	]
	node	[
		root_index	-107
		id	-107
		graphics	[
			x	10023.9140625
			y	5489.4873046875
			w	76.40625
			h	1.0
			fill	"#000000"
			type	"ellipse"
			outline	"#666666"
			outline_width	1.0
		]
		label	"RABGGTA"
	]
	node	[
		root_index	-110
		id	-110
		graphics	[
			x	9769.4013671875
			y	5634.4140625
			w	81.669921875
			h	76.6162109375
			fill	"#000000"
			type	"ellipse"
			outline	"#666666"
			outline_width	1.0
		]
		label	"GOLGA2"
	]
	node	[
		root_index	-109
		id	-109
		graphics	[
			x	9852.10546875
			y	4545.46044921875
			w	75.091796875
			h	1.0
			fill	"#000000"
			type	"ellipse"
			outline	"#666666"
			outline_width	1.0
		]
		label	"STX1A"
	]
	node	[
		root_index	-112
		id	-112
		graphics	[
			x	902.641357421875
			y	1784.8751220703125
			w	75.091796875
			h	1.0
			fill	"#000000"
			type	"ellipse"
			outline	"#666666"
			outline_width	1.0
		]
		label	"SNUPN"
	]
	node	[
		root_index	-111
		id	-111
		graphics	[
			x	8992.2353515625
			y	5307.49560546875
			w	98.76953125
			h	93.98828125
			fill	"#33ff00"
			type	"ellipse"
			outline	"#666666"
			outline_width	1.0
		]
		label	"RAB4A"
	]
	node	[
		root_index	-98
		id	-98
		graphics	[
			x	6082.11474609375
			y	8177.802734375
			w	1.0
			h	1.0
			fill	"#000000"
			type	"ellipse"
			outline	"#666666"
			outline_width	1.0
		]
		label	"GPSM2"
	]
	node	[
		root_index	-97
		id	-97
		graphics	[
			x	7239.46826171875
			y	2159.716552734375
			w	75.091796875
			h	1.0
			fill	"#000000"
			type	"ellipse"
			outline	"#666666"
			outline_width	1.0
		]
		label	"TMED2"
	]
	node	[
		root_index	-100
		id	-100
		graphics	[
			x	6241.65625
			y	7056.466796875
			w	75.091796875
			h	1.0
			fill	"#000000"
			type	"ellipse"
			outline	"#666666"
			outline_width	1.0
		]
		label	"ARL2BP"
	]
	node	[
		root_index	-99
		id	-99
		graphics	[
			x	6428.19775390625
			y	7450.974609375
			w	77.72265625
			h	1.0
			fill	"#000000"
			type	"ellipse"
			outline	"#666666"
			outline_width	1.0
		]
		label	"SHOC2"
	]
	node	[
		root_index	-102
		id	-102
		graphics	[
			x	10594.255859375
			y	3254.58837890625
			w	77.72265625
			h	1.0
			fill	"#000000"
			type	"ellipse"
			outline	"#666666"
			outline_width	1.0
		]
		label	"RAB11FIP5"
	]
	node	[
		root_index	-101
		id	-101
		graphics	[
			x	10082.73046875
			y	3267.673828125
			w	76.40625
			h	1.0
			fill	"#000000"
			type	"ellipse"
			outline	"#666666"
			outline_width	1.0
		]
		label	"RAB11FIP4"
	]
	node	[
		root_index	-104
		id	-104
		graphics	[
			x	4937.86376953125
			y	5443.72265625
			w	86.9296875
			h	81.9609375
			fill	"#000000"
			type	"ellipse"
			outline	"#666666"
			outline_width	1.0
		]
		label	"PTK2"
	]
	node	[
		root_index	-103
		id	-103
		graphics	[
			x	484.9664306640625
			y	1930.750732421875
			w	79.0390625
			h	1.0
			fill	"#000000"
			type	"ellipse"
			outline	"#666666"
			outline_width	1.0
		]
		label	"SMARCB1"
	]
	node	[
		root_index	-152
		id	-152
		graphics	[
			x	9569.9423828125
			y	5657.56640625
			w	75.091796875
			h	1.0
			fill	"#000000"
			type	"ellipse"
			outline	"#666666"
			outline_width	1.0
		]
		label	"APPL2"
	]
	node	[
		root_index	-151
		id	-151
		graphics	[
			x	2594.7841796875
			y	961.3945922851562
			w	1.0
			h	1.0
			fill	"#000000"
			type	"ellipse"
			outline	"#666666"
			outline_width	1.0
		]
		label	"TRIM23"
	]
	node	[
		root_index	-150
		id	-150
		graphics	[
			x	5765.17919921875
			y	7326.27734375
			w	88.24609375
			h	83.2978515625
			fill	"#ff0000"
			type	"ellipse"
			outline	"#666666"
			outline_width	1.0
		]
		label	"NRAS"
	]
	node	[
		root_index	-149
		id	-149
		graphics	[
			x	5514.06787109375
			y	7331.16259765625
			w	1.0
			h	1.0
			fill	"#000000"
			type	"ellipse"
			outline	"#666666"
			outline_width	1.0
		]
		label	"TP73"
	]
	node	[
		root_index	-148
		id	-148
		graphics	[
			x	6688.3603515625
			y	7062.50244140625
			w	79.037109375
			h	1.0
			fill	"#000000"
			type	"ellipse"
			outline	"#666666"
			outline_width	1.0
		]
		label	"FNTB"
	]
	node	[
		root_index	-147
		id	-147
		graphics	[
			x	6170.86474609375
			y	5791.48388671875
			w	76.408203125
			h	1.0
			fill	"#000000"
			type	"ellipse"
			outline	"#666666"
			outline_width	1.0
		]
		label	"RGL2"
	]
	node	[
		root_index	-146
		id	-146
		graphics	[
			x	6739.07666015625
			y	7848.22119140625
			w	1.0
			h	1.0
			fill	"#000000"
			type	"ellipse"
			outline	"#666666"
			outline_width	1.0
		]
		label	"RGL1"
	]
	node	[
		root_index	-145
		id	-145
		graphics	[
			x	6901.38916015625
			y	5723.50439453125
			w	76.40625
			h	1.0
			fill	"#000000"
			type	"ellipse"
			outline	"#666666"
			outline_width	1.0
		]
		label	"RGL4"
	]
	node	[
		root_index	-160
		id	-160
		graphics	[
			x	7112.72216796875
			y	4135.7724609375
			w	79.0390625
			h	1.0
			fill	"#000000"
			type	"ellipse"
			outline	"#666666"
			outline_width	1.0
		]
		label	"EXOC2"
	]
	node	[
		root_index	-159
		id	-159
		graphics	[
			x	7098.93115234375
			y	7947.96533203125
			w	1.0
			h	1.0
			fill	"#000000"
			type	"ellipse"
			outline	"#666666"
			outline_width	1.0
		]
		label	"C2"
	]
	node	[
		root_index	-158
		id	-158
		graphics	[
			x	6933.95166015625
			y	3622.421142578125
			w	75.091796875
			h	1.0
			fill	"#000000"
			type	"ellipse"
			outline	"#666666"
			outline_width	1.0
		]
		label	"EXOC5"
	]
	node	[
		root_index	-157
		id	-157
		graphics	[
			x	7185.01318359375
			y	3872.7763671875
			w	76.408203125
			h	1.0
			fill	"#000000"
			type	"ellipse"
			outline	"#666666"
			outline_width	1.0
		]
		label	"EXOC3"
	]
	node	[
		root_index	-156
		id	-156
		graphics	[
			x	6134.02783203125
			y	6365.599609375
			w	75.091796875
			h	1.0
			fill	"#000000"
			type	"ellipse"
			outline	"#666666"
			outline_width	1.0
		]
		label	"FAF1"
	]
	node	[
		root_index	-155
		id	-155
		graphics	[
			x	11308.625
			y	3819.258544921875
			w	1.0
			h	1.0
			fill	"#000000"
			type	"ellipse"
			outline	"#666666"
			outline_width	1.0
		]
		label	"VPS24"
	]
	node	[
		root_index	-154
		id	-154
		graphics	[
			x	9098.662109375
			y	5865.35205078125
			w	77.72265625
			h	1.0
			fill	"#33cc00"
			type	"ellipse"
			outline	"#666666"
			outline_width	1.0
		]
		label	"RAB22A"
	]
	node	[
		root_index	-153
		id	-153
		graphics	[
			x	6197.451171875
			y	6942.888671875
			w	80.353515625
			h	75.279296875
			fill	"#000000"
			type	"ellipse"
			outline	"#666666"
			outline_width	1.0
		]
		label	"ARAF"
	]
	node	[
		root_index	-135
		id	-135
		graphics	[
			x	6500.25537109375
			y	6921.59765625
			w	92.19140625
			h	87.306640625
			fill	"#ff0000"
			type	"ellipse"
			outline	"#666666"
			outline_width	1.0
		]
		label	"KRAS"
	]
	node	[
		root_index	-136
		id	-136
		graphics	[
			x	188.50009155273438
			y	1052.1485595703125
			w	1.0
			h	1.0
			fill	"#000000"
			type	"ellipse"
			outline	"#666666"
			outline_width	1.0
		]
		label	"VRK2"
	]
	node	[
		root_index	-133
		id	-133
		graphics	[
			x	145.9727783203125
			y	1587.1422119140625
			w	75.091796875
			h	1.0
			fill	"#000000"
			type	"ellipse"
			outline	"#666666"
			outline_width	1.0
		]
		label	"VRK1"
	]
	node	[
		root_index	-134
		id	-134
		graphics	[
			x	370.64813232421875
			y	9606.78515625
			w	1.0
			h	1.0
			fill	"#000000"
			type	"ellipse"
			outline	"#666666"
			outline_width	1.0
		]
		label	"KRT28"
	]
	node	[
		root_index	-131
		id	-131
		graphics	[
			x	6726.90087890625
			y	7989.41796875
			w	1.0
			h	1.0
			fill	"#000000"
			type	"ellipse"
			outline	"#666666"
			outline_width	1.0
		]
		label	"RAB13"
	]
	node	[
		root_index	-132
		id	-132
		graphics	[
			x	8318.5361328125
			y	4890.83154296875
			w	77.72265625
			h	1.0
			fill	"#33cc00"
			type	"ellipse"
			outline	"#666666"
			outline_width	1.0
		]
		label	"RAB10"
	]
	node	[
		root_index	-129
		id	-129
		graphics	[
			x	6041.1103515625
			y	4751.78466796875
			w	77.72265625
			h	1.0
			fill	"#000000"
			type	"ellipse"
			outline	"#666666"
			outline_width	1.0
		]
		label	"TUBA4A"
	]
	node	[
		root_index	-130
		id	-130
		graphics	[
			x	852.4552612304688
			y	713.873046875
			w	75.091796875
			h	1.0
			fill	"#000000"
			type	"ellipse"
			outline	"#666666"
			outline_width	1.0
		]
		label	"NEK9"
	]
	node	[
		root_index	-143
		id	-143
		graphics	[
			x	9763.1845703125
			y	5295.6376953125
			w	82.984375
			h	77.9521484375
			fill	"#000000"
			type	"ellipse"
			outline	"#666666"
			outline_width	1.0
		]
		label	"RABGGTB"
	]
	node	[
		root_index	-144
		id	-144
		graphics	[
			x	4947.90771484375
			y	6521.275390625
			w	77.72265625
			h	1.0
			fill	"#000000"
			type	"ellipse"
			outline	"#666666"
			outline_width	1.0
		]
		label	"ARHGDIG"
	]
	node	[
		root_index	-141
		id	-141
		graphics	[
			x	9182.3466796875
			y	5226.44970703125
			w	94.822265625
			h	89.978515625
			fill	"#33ff00"
			type	"ellipse"
			outline	"#666666"
			outline_width	1.0
		]
		label	"RAB7A"
	]
	node	[
		root_index	-142
		id	-142
		graphics	[
			x	4215.884765625
			y	6762.62109375
			w	1.0
			h	1.0
			fill	"#000000"
			type	"ellipse"
			outline	"#666666"
			outline_width	1.0
		]
		label	"FGD1"
	]
	node	[
		root_index	-139
		id	-139
		graphics	[
			x	2644.966064453125
			y	8196.513671875
			w	1.0
			h	1.0
			fill	"#000000"
			type	"ellipse"
			outline	"#666666"
			outline_width	1.0
		]
		label	"FRS2"
	]
	node	[
		root_index	-140
		id	-140
		graphics	[
			x	2317.464599609375
			y	3966.81640625
			w	1.0
			h	1.0
			fill	"#000000"
			type	"ellipse"
			outline	"#666666"
			outline_width	1.0
		]
		label	"CIB1"
	]
	node	[
		root_index	-137
		id	-137
		graphics	[
			x	7586.17041015625
			y	5659.74267578125
			w	81.669921875
			h	76.6162109375
			fill	"#000000"
			type	"ellipse"
			outline	"#666666"
			outline_width	1.0
		]
		label	"OCRL"
	]
	node	[
		root_index	-138
		id	-138
		graphics	[
			x	9227.41015625
			y	4748.5380859375
			w	84.30078125
			h	79.2880859375
			fill	"#000000"
			type	"ellipse"
			outline	"#666666"
			outline_width	1.0
		]
		label	"RIMS1"
	]
	node	[
		root_index	-182
		id	-182
		graphics	[
			x	10750.8125
			y	4664.6630859375
			w	1.0
			h	1.0
			fill	"#000000"
			type	"ellipse"
			outline	"#666666"
			outline_width	1.0
		]
		label	"MYRIP"
	]
	node	[
		root_index	-181
		id	-181
		graphics	[
			x	4465.08447265625
			y	4605.9267578125
			w	75.091796875
			h	1.0
			fill	"#000000"
			type	"ellipse"
			outline	"#666666"
			outline_width	1.0
		]
		label	"ELMO1"
	]
	node	[
		root_index	-184
		id	-184
		graphics	[
			x	2649.953857421875
			y	8321.7939453125
			w	1.0
			h	1.0
			fill	"#000000"
			type	"ellipse"
			outline	"#666666"
			outline_width	1.0
		]
		label	"ID3"
	]
	node	[
		root_index	-183
		id	-183
		graphics	[
			x	9582.2744140625
			y	5061.24267578125
			w	80.353515625
			h	75.2802734375
			fill	"#33ff00"
			type	"ellipse"
			outline	"#666666"
			outline_width	1.0
		]
		label	"RAB1B"
	]
	node	[
		root_index	-178
		id	-178
		graphics	[
			x	12574.802734375
			y	7471.888671875
			w	1.0
			h	1.0
			fill	"#000000"
			type	"ellipse"
			outline	"#666666"
			outline_width	1.0
		]
		label	"RAB9B"
	]
	node	[
		root_index	-177
		id	-177
		graphics	[
			x	4250.06982421875
			y	6177.873046875
			w	81.66796875
			h	76.6162109375
			fill	"#000000"
			type	"ellipse"
			outline	"#666666"
			outline_width	1.0
		]
		label	"GNA12"
	]
	node	[
		root_index	-180
		id	-180
		graphics	[
			x	376.2251892089844
			y	9607.1171875
			w	1.0
			h	1.0
			fill	"#000000"
			type	"ellipse"
			outline	"#666666"
			outline_width	1.0
		]
		label	"VPS13C"
	]
	node	[
		root_index	-179
		id	-179
		graphics	[
			x	2768.0078125
			y	8305.3701171875
			w	1.0
			h	1.0
			fill	"#000000"
			type	"ellipse"
			outline	"#666666"
			outline_width	1.0
		]
		label	"CREB3L2"
	]
	node	[
		root_index	-190
		id	-190
		graphics	[
			x	4858.3681640625
			y	4994.43017578125
			w	77.72265625
			h	1.0
			fill	"#000000"
			type	"ellipse"
			outline	"#666666"
			outline_width	1.0
		]
		label	"PKN1"
	]
	node	[
		root_index	-189
		id	-189
		graphics	[
			x	3732.29150390625
			y	5810.69921875
			w	1.0
			h	1.0
			fill	"#000000"
			type	"ellipse"
			outline	"#666666"
			outline_width	1.0
		]
		label	"PKN2"
	]
	node	[
		root_index	-192
		id	-192
		graphics	[
			x	5274.4921875
			y	5471.04248046875
			w	81.669921875
			h	76.6162109375
			fill	"#000000"
			type	"ellipse"
			outline	"#666666"
			outline_width	1.0
		]
		label	"CASP3"
	]
	node	[
		root_index	-191
		id	-191
		graphics	[
			x	5152.68017578125
			y	5672.65625
			w	77.72265625
			h	1.0
			fill	"#000000"
			type	"ellipse"
			outline	"#666666"
			outline_width	1.0
		]
		label	"CASP7"
	]
	node	[
		root_index	-186
		id	-186
		graphics	[
			x	9321.6845703125
			y	5491.2236328125
			w	90.876953125
			h	85.9697265625
			fill	"#33ff00"
			type	"ellipse"
			outline	"#666666"
			outline_width	1.0
		]
		label	"RAB1A"
	]
	node	[
		root_index	-185
		id	-185
		graphics	[
			x	4892.27197265625
			y	6313.51025390625
			w	75.091796875
			h	1.0
			fill	"#000000"
			type	"ellipse"
			outline	"#666666"
			outline_width	1.0
		]
		label	"MYD88"
	]
	node	[
		root_index	-188
		id	-188
		graphics	[
			x	23.517173767089844
			y	9614.6611328125
			w	1.0
			h	1.0
			fill	"#000000"
			type	"ellipse"
			outline	"#666666"
			outline_width	1.0
		]
		label	"ATL2"
	]
	node	[
		root_index	-187
		id	-187
		graphics	[
			x	770.8724365234375
			y	1805.25
			w	79.037109375
			h	1.0
			fill	"#000000"
			type	"ellipse"
			outline	"#666666"
			outline_width	1.0
		]
		label	"PTMA"
	]
	node	[
		root_index	-165
		id	-165
		graphics	[
			x	6369.44482421875
			y	4172.77392578125
			w	1.0
			h	1.0
			fill	"#000000"
			type	"ellipse"
			outline	"#666666"
			outline_width	1.0
		]
		label	"CSNK2A1"
	]
	node	[
		root_index	-166
		id	-166
		graphics	[
			x	6103.40576171875
			y	7338.71337890625
			w	79.037109375
			h	1.0
			fill	"#000000"
			type	"ellipse"
			outline	"#666666"
			outline_width	1.0
		]
		label	"FNTA"
	]
	node	[
		root_index	-167
		id	-167
		graphics	[
			x	7180.5830078125
			y	4718.6513671875
			w	110.607421875
			h	106.0146484375
			fill	"#ff0000"
			type	"ellipse"
			outline	"#666666"
			outline_width	1.0
		]
		label	"RALA"
	]
	node	[
		root_index	-168
		id	-168
		graphics	[
			x	6853.2001953125
			y	4563.9453125
			w	81.669921875
			h	76.6162109375
			fill	"#ff0000"
			type	"ellipse"
			outline	"#666666"
			outline_width	1.0
		]
		label	"RALB"
	]
	node	[
		root_index	-161
		id	-161
		graphics	[
			x	9658.98828125
			y	4315.31103515625
			w	76.40625
			h	1.0
			fill	"#33cc00"
			type	"ellipse"
			outline	"#666666"
			outline_width	1.0
		]
		label	"RAB26"
	]
	node	[
		root_index	-162
		id	-162
		graphics	[
			x	10631.0166015625
			y	6034.7353515625
			w	1.0
			h	1.0
			fill	"#000000"
			type	"ellipse"
			outline	"#666666"
			outline_width	1.0
		]
		label	"RAB20"
	]
	node	[
		root_index	-163
		id	-163
		graphics	[
			x	373.263671875
			y	9609.71875
			w	76.4072265625
			h	1.0
			fill	"#33cc00"
			type	"ellipse"
			outline	"#666666"
			outline_width	1.0
		]
		label	"RAB24"
	]
	node	[
		root_index	-164
		id	-164
		graphics	[
			x	10342.8349609375
			y	2869.851806640625
			w	84.298828125
			h	79.2890625
			fill	"#33ff00"
			type	"ellipse"
			outline	"#666666"
			outline_width	1.0
		]
		label	"RAB25"
	]
	node	[
		root_index	-173
		id	-173
		graphics	[
			x	4702.77197265625
			y	4563.58251953125
			w	76.408203125
			h	1.0
			fill	"#000000"
			type	"ellipse"
			outline	"#666666"
			outline_width	1.0
		]
		label	"ABI2"
	]
	node	[
		root_index	-174
		id	-174
		graphics	[
			x	7126.35595703125
			y	3992.61474609375
			w	76.408203125
			h	1.0
			fill	"#000000"
			type	"ellipse"
			outline	"#666666"
			outline_width	1.0
		]
		label	"EXOC4"
	]
	node	[
		root_index	-175
		id	-175
		graphics	[
			x	7478.01318359375
			y	4049.6064453125
			w	1.0
			h	1.0
			fill	"#000000"
			type	"ellipse"
			outline	"#666666"
			outline_width	1.0
		]
		label	"LRPAP1"
	]
	node	[
		root_index	-176
		id	-176
		graphics	[
			x	4059.830078125
			y	6273.251953125
			w	76.40625
			h	1.0
			fill	"#000000"
			type	"ellipse"
			outline	"#666666"
			outline_width	1.0
		]
		label	"ARHGEF11"
	]
	node	[
		root_index	-169
		id	-169
		graphics	[
			x	8968.421875
			y	2930.158935546875
			w	1.0
			h	1.0
			fill	"#000000"
			type	"ellipse"
			outline	"#666666"
			outline_width	1.0
		]
		label	"TUBG1"
	]
	node	[
		root_index	-170
		id	-170
		graphics	[
			x	2738.2177734375
			y	8437.8369140625
			w	1.0
			h	1.0
			fill	"#000000"
			type	"ellipse"
			outline	"#666666"
			outline_width	1.0
		]
		label	"FRS3"
	]
	node	[
		root_index	-171
		id	-171
		graphics	[
			x	7235.55712890625
			y	2362.719970703125
			w	1.0
			h	1.0
			fill	"#000000"
			type	"ellipse"
			outline	"#666666"
			outline_width	1.0
		]
		label	"AP4E1"
	]
	node	[
		root_index	-172
		id	-172
		graphics	[
			x	9444.1474609375
			y	6786.34521484375
			w	81.669921875
			h	76.6162109375
			fill	"#33ff00"
			type	"ellipse"
			outline	"#666666"
			outline_width	1.0
		]
		label	"RAB9A"
	]
	node	[
		root_index	-212
		id	-212
		graphics	[
			x	367.00201416015625
			y	1570.422607421875
			w	80.353515625
			h	75.279296875
			fill	"#000000"
			type	"ellipse"
			outline	"#666666"
			outline_width	1.0
		]
		label	"RCC1"
	]
	node	[
		root_index	-211
		id	-211
		graphics	[
			x	6733.3525390625
			y	3133.58740234375
			w	80.353515625
			h	75.279296875
			fill	"#00ffff"
			type	"ellipse"
			outline	"#666666"
			outline_width	1.0
		]
		label	"ARF5"
	]
	node	[
		root_index	-210
		id	-210
		graphics	[
			x	9425.8125
			y	5662.93798828125
			w	1.0
			h	1.0
			fill	"#000000"
			type	"ellipse"
			outline	"#666666"
			outline_width	1.0
		]
		label	"KIF3B"
	]
	node	[
		root_index	-209
		id	-209
		graphics	[
			x	7536.466796875
			y	8596.2294921875
			w	1.0
			h	1.0
			fill	"#000000"
			type	"ellipse"
			outline	"#666666"
			outline_width	1.0
		]
		label	"UNC119"
	]
	node	[
		root_index	-216
		id	-216
		graphics	[
			x	3158.371826171875
			y	6249.7578125
			w	1.0
			h	1.0
			fill	"#000000"
			type	"ellipse"
			outline	"#666666"
			outline_width	1.0
		]
		label	"ARHGEF18"
	]
	node	[
		root_index	-215
		id	-215
		graphics	[
			x	4027.783935546875
			y	5164.97802734375
			w	76.4072265625
			h	1.0
			fill	"#000000"
			type	"ellipse"
			outline	"#666666"
			outline_width	1.0
		]
		label	"ARHGEF19"
	]
	node	[
		root_index	-214
		id	-214
		graphics	[
			x	4686.078125
			y	5250.39404296875
			w	80.353515625
			h	75.279296875
			fill	"#000000"
			type	"ellipse"
			outline	"#666666"
			outline_width	1.0
		]
		label	"EIF2AK2"
	]
	node	[
		root_index	-213
		id	-213
		graphics	[
			x	5309.1025390625
			y	6390.49609375
			w	93.5078125
			h	88.642578125
			fill	"#000000"
			type	"ellipse"
			outline	"#666666"
			outline_width	1.0
		]
		label	"MAPK8"
	]
	node	[
		root_index	-220
		id	-220
		graphics	[
			x	7417.2802734375
			y	3924.54638671875
			w	1.0
			h	1.0
			fill	"#000000"
			type	"ellipse"
			outline	"#666666"
			outline_width	1.0
		]
		label	"CSDA"
	]
	node	[
		root_index	-219
		id	-219
		graphics	[
			x	9273.572265625
			y	4662.14404296875
			w	86.9296875
			h	81.9609375
			fill	"#000000"
			type	"ellipse"
			outline	"#666666"
			outline_width	1.0
		]
		label	"RPH3A"
	]
	node	[
		root_index	-218
		id	-218
		graphics	[
			x	5660.61083984375
			y	5123.87060546875
			w	93.5078125
			h	88.642578125
			fill	"#ffcc00"
			type	"ellipse"
			outline	"#666666"
			outline_width	1.0
		]
		label	"RAC2"
	]
	node	[
		root_index	-217
		id	-217
		graphics	[
			x	5635.16650390625
			y	4297.11962890625
			w	1.0
			h	1.0
			fill	"#000000"
			type	"ellipse"
			outline	"#666666"
			outline_width	1.0
		]
		label	"PFN1"
	]
	node	[
		root_index	-224
		id	-224
		graphics	[
			x	878.796142578125
			y	1986.03466796875
			w	77.72265625
			h	1.0
			fill	"#000000"
			type	"ellipse"
			outline	"#666666"
			outline_width	1.0
		]
		label	"EP300"
	]
	node	[
		root_index	-223
		id	-223
		graphics	[
			x	6807.53564453125
			y	2165.3583984375
			w	77.72265625
			h	1.0
			fill	"#000000"
			type	"ellipse"
			outline	"#666666"
			outline_width	1.0
		]
		label	"ARRB2"
	]
	node	[
		root_index	-222
		id	-222
		graphics	[
			x	5742.42236328125
			y	7228.869140625
			w	77.72265625
			h	1.0
			fill	"#000000"
			type	"ellipse"
			outline	"#666666"
			outline_width	1.0
		]
		label	"PIK3CD"
	]
	node	[
		root_index	-221
		id	-221
		graphics	[
			x	9555.76171875
			y	5957.08251953125
			w	1.0
			h	1.0
			fill	"#000000"
			type	"ellipse"
			outline	"#666666"
			outline_width	1.0
		]
		label	"VPS45"
	]
	node	[
		root_index	-195
		id	-195
		graphics	[
			x	9922.9404296875
			y	99.06939697265625
			w	1.0
			h	1.0
			fill	"#000000"
			type	"ellipse"
			outline	"#666666"
			outline_width	1.0
		]
		label	"FOXC1"
	]
	node	[
		root_index	-196
		id	-196
		graphics	[
			x	4271.3125
			y	5051.33251953125
			w	75.091796875
			h	1.0
			fill	"#000000"
			type	"ellipse"
			outline	"#666666"
			outline_width	1.0
		]
		label	"BNIP2"
	]
	node	[
		root_index	-193
		id	-193
		graphics	[
			x	8041.048828125
			y	2985.30322265625
			w	1.0
			h	1.0
			fill	"#000000"
			type	"ellipse"
			outline	"#666666"
			outline_width	1.0
		]
		label	"KIF23"
	]
	node	[
		root_index	-194
		id	-194
		graphics	[
			x	7319.83349609375
			y	7358.037109375
			w	1.0
			h	1.0
			fill	"#000000"
			type	"ellipse"
			outline	"#666666"
			outline_width	1.0
		]
		label	"ABL2"
	]
	node	[
		root_index	-199
		id	-199
		graphics	[
			x	7255.92236328125
			y	4228.19775390625
			w	75.091796875
			h	1.0
			fill	"#000000"
			type	"ellipse"
			outline	"#666666"
			outline_width	1.0
		]
		label	"EXOC8"
	]
	node	[
		root_index	-200
		id	-200
		graphics	[
			x	6718.87939453125
			y	4234.03662109375
			w	76.408203125
			h	1.0
			fill	"#000000"
			type	"ellipse"
			outline	"#666666"
			outline_width	1.0
		]
		label	"EXOC7"
	]
	node	[
		root_index	-197
		id	-197
		graphics	[
			x	844.44091796875
			y	837.3705444335938
			w	1.0
			h	1.0
			fill	"#000000"
			type	"ellipse"
			outline	"#666666"
			outline_width	1.0
		]
		label	"MBP"
	]
	node	[
		root_index	-198
		id	-198
		graphics	[
			x	10509.9736328125
			y	6997.3310546875
			w	1.0
			h	1.0
			fill	"#000000"
			type	"ellipse"
			outline	"#666666"
			outline_width	1.0
		]
		label	"TMF1"
	]
	node	[
		root_index	-203
		id	-203
		graphics	[
			x	314.9096984863281
			y	1917.8468017578125
			w	76.40625
			h	1.0
			fill	"#000000"
			type	"ellipse"
			outline	"#666666"
			outline_width	1.0
		]
		label	"TAF2E"
	]
	node	[
		root_index	-204
		id	-204
		graphics	[
			x	400.82470703125
			y	1136.8175048828125
			w	77.72265625
			h	1.0
			fill	"#000000"
			type	"ellipse"
			outline	"#666666"
			outline_width	1.0
		]
		label	"NXF1"
	]
	node	[
		root_index	-201
		id	-201
		graphics	[
			x	11149.400390625
			y	6678.9306640625
			w	75.091796875
			h	1.0
			fill	"#000000"
			type	"ellipse"
			outline	"#666666"
			outline_width	1.0
		]
		label	"RABGAP1"
	]
	node	[
		root_index	-202
		id	-202
		graphics	[
			x	123.51718139648438
			y	9626.8994140625
			w	1.0
			h	1.0
			fill	"#00ffff"
			type	"ellipse"
			outline	"#666666"
			outline_width	1.0
		]
		label	"ARL4A"
	]
	node	[
		root_index	-207
		id	-207
		graphics	[
			x	3665.56298828125
			y	3773.324462890625
			w	81.669921875
			h	76.615234375
			fill	"#000000"
			type	"ellipse"
			outline	"#666666"
			outline_width	1.0
		]
		label	"PPP2R2B"
	]
	node	[
		root_index	-208
		id	-208
		graphics	[
			x	6417.85546875
			y	9199.2080078125
			w	1.0
			h	1.0
			fill	"#000000"
			type	"ellipse"
			outline	"#666666"
			outline_width	1.0
		]
		label	"PPP2R2C"
	]
	node	[
		root_index	-205
		id	-205
		graphics	[
			x	1581.496337890625
			y	2784.134765625
			w	79.0390625
			h	1.0
			fill	"#000000"
			type	"ellipse"
			outline	"#666666"
			outline_width	1.0
		]
		label	"AR"
	]
	node	[
		root_index	-206
		id	-206
		graphics	[
			x	7033.93115234375
			y	6578.65380859375
			w	96.138671875
			h	91.3154296875
			fill	"#ff0000"
			type	"ellipse"
			outline	"#666666"
			outline_width	1.0
		]
		label	"RAP2A"
	]
	node	[
		root_index	-242
		id	-242
		graphics	[
			x	5626.47900390625
			y	4009.281005859375
			w	1.0
			h	1.0
			fill	"#000000"
			type	"ellipse"
			outline	"#666666"
			outline_width	1.0
		]
		label	"CUL1"
	]
	node	[
		root_index	-241
		id	-241
		graphics	[
			x	8456.9609375
			y	4822.5546875
			w	81.66796875
			h	76.6162109375
			fill	"#33ff00"
			type	"ellipse"
			outline	"#666666"
			outline_width	1.0
		]
		label	"RAB27B"
	]
	node	[
		root_index	-244
		id	-244
		graphics	[
			x	3817.905029296875
			y	1813.1580810546875
			w	80.353515625
			h	75.279296875
			fill	"#0000ff"
			type	"ellipse"
			outline	"#666666"
			outline_width	1.0
		]
		label	"REM1"
	]
	node	[
		root_index	-243
		id	-243
		graphics	[
			x	6595.70263671875
			y	1954.5628662109375
			w	76.40625
			h	1.0
			fill	"#000000"
			type	"ellipse"
			outline	"#666666"
			outline_width	1.0
		]
		label	"ARRB1"
	]
	node	[
		root_index	-246
		id	-246
		graphics	[
			x	739.3406982421875
			y	2165.541259765625
			w	79.037109375
			h	1.0
			fill	"#000000"
			type	"ellipse"
			outline	"#666666"
			outline_width	1.0
		]
		label	"SMARCA2"
	]
	node	[
		root_index	-245
		id	-245
		graphics	[
			x	10609.0439453125
			y	4647.69140625
			w	1.0
			h	1.0
			fill	"#000000"
			type	"ellipse"
			outline	"#666666"
			outline_width	1.0
		]
		label	"RNF139"
	]
	node	[
		root_index	-248
		id	-248
		graphics	[
			x	6974.13818359375
			y	2288.568115234375
			w	76.408203125
			h	1.0
			fill	"#000000"
			type	"ellipse"
			outline	"#666666"
			outline_width	1.0
		]
		label	"ARFGAP1"
	]
	node	[
		root_index	-247
		id	-247
		graphics	[
			x	7700.16796875
			y	7454.0859375
			w	1.0
			h	1.0
			fill	"#000000"
			type	"ellipse"
			outline	"#666666"
			outline_width	1.0
		]
		label	"SMARCA4"
	]
	node	[
		root_index	-250
		id	-250
		graphics	[
			x	6480.01806640625
			y	2871.53125
			w	106.662109375
			h	102.005859375
			fill	"#00ffff"
			type	"ellipse"
			outline	"#666666"
			outline_width	1.0
		]
		label	"ARF6"
	]
	node	[
		root_index	-249
		id	-249
		graphics	[
			x	3439.786865234375
			y	928.379150390625
			w	1.0
			h	1.0
			fill	"#000000"
			type	"ellipse"
			outline	"#666666"
			outline_width	1.0
		]
		label	"CACNB4"
	]
	node	[
		root_index	-252
		id	-252
		graphics	[
			x	968.74658203125
			y	735.94384765625
			w	1.0
			h	1.0
			fill	"#000000"
			type	"ellipse"
			outline	"#666666"
			outline_width	1.0
		]
		label	"SSRP1"
	]
	node	[
		root_index	-251
		id	-251
		graphics	[
			x	9634.060546875
			y	5261.07373046875
			w	76.40625
			h	1.0
			fill	"#000000"
			type	"ellipse"
			outline	"#666666"
			outline_width	1.0
		]
		label	"APPL1"
	]
	node	[
		root_index	-254
		id	-254
		graphics	[
			x	5406.693359375
			y	6083.06787109375
			w	90.876953125
			h	85.9697265625
			fill	"#000000"
			type	"ellipse"
			outline	"#666666"
			outline_width	1.0
		]
		label	"FADD"
	]
	node	[
		root_index	-253
		id	-253
		graphics	[
			x	11047.3984375
			y	2126.565185546875
			w	1.0
			h	1.0
			fill	"#000000"
			type	"ellipse"
			outline	"#666666"
			outline_width	1.0
		]
		label	"PKIG"
	]
	node	[
		root_index	-256
		id	-256
		graphics	[
			x	4418.443359375
			y	5444.22900390625
			w	80.3525390625
			h	75.279296875
			fill	"#000000"
			type	"ellipse"
			outline	"#666666"
			outline_width	1.0
		]
		label	"BAIAP2"
	]
	node	[
		root_index	-255
		id	-255
		graphics	[
			x	3393.68115234375
			y	6658.7890625
			w	1.0
			h	1.0
			fill	"#000000"
			type	"ellipse"
			outline	"#666666"
			outline_width	1.0
		]
		label	"NET1"
	]
	node	[
		root_index	-225
		id	-225
		graphics	[
			x	10592.521484375
			y	6886.361328125
			w	1.0
			h	1.0
			fill	"#000000"
			type	"ellipse"
			outline	"#666666"
			outline_width	1.0
		]
		label	"BICD1"
	]
	node	[
		root_index	-226
		id	-226
		graphics	[
			x	11214.86328125
			y	7344.859375
			w	1.0
			h	1.0
			fill	"#000000"
			type	"ellipse"
			outline	"#666666"
			outline_width	1.0
		]
		label	"BICD2"
	]
	node	[
		root_index	-227
		id	-227
		graphics	[
			x	4012.15087890625
			y	6219.3857421875
			w	76.4072265625
			h	1.0
			fill	"#000000"
			type	"ellipse"
			outline	"#666666"
			outline_width	1.0
		]
		label	"SMURF1"
	]
	node	[
		root_index	-228
		id	-228
		graphics	[
			x	4672.66552734375
			y	6614.486328125
			w	77.72265625
			h	1.0
			fill	"#000000"
			type	"ellipse"
			outline	"#666666"
			outline_width	1.0
		]
		label	"SMURF2"
	]
	node	[
		root_index	-229
		id	-229
		graphics	[
			x	4916.2900390625
			y	5359.31982421875
			w	248.7265625
			h	246.3271484375
			fill	"#ffcc00"
			type	"ellipse"
			outline	"#666666"
			outline_width	1.0
		]
		label	"RAC1"
	]
	node	[
		root_index	-230
		id	-230
		graphics	[
			x	3244.226806640625
			y	4504.85205078125
			w	82.984375
			h	77.953125
			fill	"#ffcc00"
			type	"ellipse"
			outline	"#666666"
			outline_width	1.0
		]
		label	"RAC3"
	]
	node	[
		root_index	-231
		id	-231
		graphics	[
			x	10107.5087890625
			y	4708.44775390625
			w	1.0
			h	1.0
			fill	"#000000"
			type	"ellipse"
			outline	"#666666"
			outline_width	1.0
		]
		label	"BSN"
	]
	node	[
		root_index	-232
		id	-232
		graphics	[
			x	2921.9404296875
			y	1829.0379638671875
			w	77.72265625
			h	1.0
			fill	"#0000ff"
			type	"ellipse"
			outline	"#666666"
			outline_width	1.0
		]
		label	"GEM"
	]
	node	[
		root_index	-233
		id	-233
		graphics	[
			x	5322.8662109375
			y	4630.68896484375
			w	1.0
			h	1.0
			fill	"#000000"
			type	"ellipse"
			outline	"#666666"
			outline_width	1.0
		]
		label	"CDC42BPA"
	]
	node	[
		root_index	-234
		id	-234
		graphics	[
			x	9999.515625
			y	2442.255126953125
			w	76.40625
			h	1.0
			fill	"#00ffff"
			type	"ellipse"
			outline	"#666666"
			outline_width	1.0
		]
		label	"ARF4"
	]
	node	[
		root_index	-235
		id	-235
		graphics	[
			x	476.3997802734375
			y	9607.5986328125
			w	1.0
			h	1.0
			fill	"#000000"
			type	"ellipse"
			outline	"#666666"
			outline_width	1.0
		]
		label	"NFKBIA"
	]
	node	[
		root_index	-236
		id	-236
		graphics	[
			x	3550.6875
			y	859.306884765625
			w	1.0
			h	1.0
			fill	"#000000"
			type	"ellipse"
			outline	"#666666"
			outline_width	1.0
		]
		label	"CACNB2"
	]
	node	[
		root_index	-237
		id	-237
		graphics	[
			x	6656.2705078125
			y	6484.38330078125
			w	86.9296875
			h	81.9609375
			fill	"#000000"
			type	"ellipse"
			outline	"#666666"
			outline_width	1.0
		]
		label	"BRAF"
	]
	node	[
		root_index	-238
		id	-238
		graphics	[
			x	5093.79443359375
			y	4715.83935546875
			w	76.40625
			h	1.0
			fill	"#000000"
			type	"ellipse"
			outline	"#666666"
			outline_width	1.0
		]
		label	"NOXA1"
	]
	node	[
		root_index	-239
		id	-239
		graphics	[
			x	9594.80078125
			y	4848.19140625
			w	94.82421875
			h	89.9794921875
			fill	"#33ff00"
			type	"ellipse"
			outline	"#666666"
			outline_width	1.0
		]
		label	"RAB27A"
	]
	node	[
		root_index	-240
		id	-240
		graphics	[
			x	5942.09619140625
			y	7084.4951171875
			w	79.037109375
			h	1.0
			fill	"#000000"
			type	"ellipse"
			outline	"#666666"
			outline_width	1.0
		]
		label	"PIK3CG"
	]
	edge	[
		root_index	-1896
		target	-374
		source	-728
		graphics	[
			width	1.5
			fill	"#333333"
			type	"line"
			Line	[
			]
			source_arrow	0
			target_arrow	0
		]
		label	"6"
	]
	edge	[
		root_index	-1895
		target	-689
		source	-728
		graphics	[
			width	1.5
			fill	"#333333"
			type	"line"
			Line	[
			]
			source_arrow	0
			target_arrow	0
		]
		label	"6"
	]
	edge	[
		root_index	-1894
		target	-678
		source	-728
		graphics	[
			width	1.5
			fill	"#333333"
			type	"line"
			Line	[
			]
			source_arrow	0
			target_arrow	0
		]
		label	"6"
	]
	edge	[
		root_index	-1893
		target	-716
		source	-728
		graphics	[
			width	1.5
			fill	"#333333"
			type	"line"
			Line	[
			]
			source_arrow	0
			target_arrow	0
		]
		label	"6"
	]
	edge	[
		root_index	-1892
		target	-596
		source	-728
		graphics	[
			width	1.5
			fill	"#333333"
			type	"line"
			Line	[
			]
			source_arrow	0
			target_arrow	0
		]
		label	"6"
	]
	edge	[
		root_index	-1891
		target	-776
		source	-728
		graphics	[
			width	1.5
			fill	"#333333"
			type	"line"
			Line	[
			]
			source_arrow	0
			target_arrow	0
		]
		label	"6"
	]
	edge	[
		root_index	-1890
		target	-13
		source	-728
		graphics	[
			width	1.5
			fill	"#333333"
			type	"line"
			Line	[
			]
			source_arrow	0
			target_arrow	0
		]
		label	"6"
	]
	edge	[
		root_index	-1889
		target	-386
		source	-728
		graphics	[
			width	1.5
			fill	"#333333"
			type	"line"
			Line	[
			]
			source_arrow	0
			target_arrow	0
		]
		label	"6"
	]
	edge	[
		root_index	-1904
		target	-80
		source	-728
		graphics	[
			width	1.5
			fill	"#333333"
			type	"line"
			Line	[
			]
			source_arrow	0
			target_arrow	0
		]
		label	"6"
	]
	edge	[
		root_index	-1903
		target	-412
		source	-728
		graphics	[
			width	1.5
			fill	"#333333"
			type	"line"
			Line	[
			]
			source_arrow	0
			target_arrow	0
		]
		label	"6"
	]
	edge	[
		root_index	-1902
		target	-76
		source	-728
		graphics	[
			width	1.5
			fill	"#333333"
			type	"line"
			Line	[
			]
			source_arrow	0
			target_arrow	0
		]
		label	"6"
	]
	edge	[
		root_index	-1901
		target	-707
		source	-728
		graphics	[
			width	1.5
			fill	"#333333"
			type	"line"
			Line	[
			]
			source_arrow	0
			target_arrow	0
		]
		label	"6"
	]
	edge	[
		root_index	-1900
		target	-119
		source	-728
		graphics	[
			width	1.5
			fill	"#333333"
			type	"line"
			Line	[
			]
			source_arrow	0
			target_arrow	0
		]
		label	"6"
	]
	edge	[
		root_index	-1899
		target	-435
		source	-728
		graphics	[
			width	1.5
			fill	"#333333"
			type	"line"
			Line	[
			]
			source_arrow	0
			target_arrow	0
		]
		label	"6"
	]
	edge	[
		root_index	-1898
		target	-340
		source	-728
		graphics	[
			width	1.5
			fill	"#333333"
			type	"line"
			Line	[
			]
			source_arrow	0
			target_arrow	0
		]
		label	"6"
	]
	edge	[
		root_index	-1897
		target	-314
		source	-728
		graphics	[
			width	1.5
			fill	"#333333"
			type	"line"
			Line	[
			]
			source_arrow	0
			target_arrow	0
		]
		label	"6"
	]
	edge	[
		root_index	-1911
		target	-254
		source	-728
		graphics	[
			width	1.5
			fill	"#333333"
			type	"line"
			Line	[
			]
			source_arrow	0
			target_arrow	0
		]
		label	"6"
	]
	edge	[
		root_index	-1912
		target	-443
		source	-728
		graphics	[
			width	1.5
			fill	"#333333"
			type	"line"
			Line	[
			]
			source_arrow	0
			target_arrow	0
		]
		label	"6"
	]
	edge	[
		root_index	-1909
		target	-176
		source	-728
		graphics	[
			width	1.5
			fill	"#333333"
			type	"line"
			Line	[
			]
			source_arrow	0
			target_arrow	0
		]
		label	"6"
	]
	edge	[
		root_index	-1910
		target	-25
		source	-728
		graphics	[
			width	1.5
			fill	"#333333"
			type	"line"
			Line	[
			]
			source_arrow	0
			target_arrow	0
		]
		label	"6"
	]
	edge	[
		root_index	-1907
		target	-190
		source	-728
		graphics	[
			width	1.5
			fill	"#333333"
			type	"line"
			Line	[
			]
			source_arrow	0
			target_arrow	0
		]
		label	"6"
	]
	edge	[
		root_index	-1908
		target	-15
		source	-728
		graphics	[
			width	1.5
			fill	"#333333"
			type	"line"
			Line	[
			]
			source_arrow	0
			target_arrow	0
		]
		label	"6"
	]
	edge	[
		root_index	-1905
		target	-527
		source	-728
		graphics	[
			width	1.5
			fill	"#333333"
			type	"line"
			Line	[
			]
			source_arrow	0
			target_arrow	0
		]
		label	"6"
	]
	edge	[
		root_index	-1906
		target	-227
		source	-728
		graphics	[
			width	1.5
			fill	"#333333"
			type	"line"
			Line	[
			]
			source_arrow	0
			target_arrow	0
		]
		label	"6"
	]
	edge	[
		root_index	-1919
		target	-486
		source	-728
		graphics	[
			width	1.5
			fill	"#333333"
			type	"line"
			Line	[
			]
			source_arrow	0
			target_arrow	0
		]
		label	"6"
	]
	edge	[
		root_index	-1920
		target	-343
		source	-728
		graphics	[
			width	1.5
			fill	"#333333"
			type	"line"
			Line	[
			]
			source_arrow	0
			target_arrow	0
		]
		label	"6"
	]
	edge	[
		root_index	-1917
		target	-755
		source	-728
		graphics	[
			width	1.5
			fill	"#333333"
			type	"line"
			Line	[
			]
			source_arrow	0
			target_arrow	0
		]
		label	"6"
	]
	edge	[
		root_index	-1918
		target	-485
		source	-728
		graphics	[
			width	1.5
			fill	"#333333"
			type	"line"
			Line	[
			]
			source_arrow	0
			target_arrow	0
		]
		label	"6"
	]
	edge	[
		root_index	-1915
		target	-599
		source	-728
		graphics	[
			width	1.5
			fill	"#333333"
			type	"line"
			Line	[
			]
			source_arrow	0
			target_arrow	0
		]
		label	"6"
	]
	edge	[
		root_index	-1916
		target	-189
		source	-728
		graphics	[
			width	1.5
			fill	"#333333"
			type	"line"
			Line	[
			]
			source_arrow	0
			target_arrow	0
		]
		label	"6"
	]
	edge	[
		root_index	-1913
		target	-46
		source	-728
		graphics	[
			width	1.5
			fill	"#333333"
			type	"line"
			Line	[
			]
			source_arrow	0
			target_arrow	0
		]
		label	"6"
	]
	edge	[
		root_index	-1914
		target	-213
		source	-728
		graphics	[
			width	1.5
			fill	"#333333"
			type	"line"
			Line	[
			]
			source_arrow	0
			target_arrow	0
		]
		label	"6"
	]
	edge	[
		root_index	-1862
		target	-255
		source	-728
		graphics	[
			width	1.5
			fill	"#333333"
			type	"line"
			Line	[
			]
			source_arrow	0
			target_arrow	0
		]
		label	"6"
	]
	edge	[
		root_index	-1861
		target	-192
		source	-749
		graphics	[
			width	1.5
			fill	"#333333"
			type	"line"
			Line	[
			]
			source_arrow	0
			target_arrow	0
		]
		label	"6"
	]
	edge	[
		root_index	-1864
		target	-352
		source	-749
		graphics	[
			width	1.5
			fill	"#333333"
			type	"line"
			Line	[
			]
			source_arrow	0
			target_arrow	0
		]
		label	"6"
	]
	edge	[
		root_index	-1863
		target	-538
		source	-749
		graphics	[
			width	1.5
			fill	"#333333"
			type	"line"
			Line	[
			]
			source_arrow	0
			target_arrow	0
		]
		label	"6"
	]
	edge	[
		root_index	-1858
		target	-426
		source	-749
		graphics	[
			width	1.5
			fill	"#333333"
			type	"line"
			Line	[
			]
			source_arrow	0
			target_arrow	0
		]
		label	"6"
	]
	edge	[
		root_index	-1857
		target	-86
		source	-728
		graphics	[
			width	1.5
			fill	"#333333"
			type	"line"
			Line	[
			]
			source_arrow	0
			target_arrow	0
		]
		label	"6"
	]
	edge	[
		root_index	-1860
		target	-438
		source	-749
		graphics	[
			width	1.5
			fill	"#333333"
			type	"line"
			Line	[
			]
			source_arrow	0
			target_arrow	0
		]
		label	"6"
	]
	edge	[
		root_index	-1859
		target	-412
		source	-749
		graphics	[
			width	1.5
			fill	"#333333"
			type	"line"
			Line	[
			]
			source_arrow	0
			target_arrow	0
		]
		label	"6"
	]
	edge	[
		root_index	-1870
		target	-278
		source	-749
		graphics	[
			width	1.5
			fill	"#333333"
			type	"line"
			Line	[
			]
			source_arrow	0
			target_arrow	0
		]
		label	"6"
	]
	edge	[
		root_index	-1869
		target	-216
		source	-728
		graphics	[
			width	1.5
			fill	"#333333"
			type	"line"
			Line	[
			]
			source_arrow	0
			target_arrow	0
		]
		label	"6"
	]
	edge	[
		root_index	-1872
		target	-618
		source	-749
		graphics	[
			width	1.5
			fill	"#333333"
			type	"line"
			Line	[
			]
			source_arrow	0
			target_arrow	0
		]
		label	"6"
	]
	edge	[
		root_index	-1871
		target	-600
		source	-749
		graphics	[
			width	1.5
			fill	"#333333"
			type	"line"
			Line	[
			]
			source_arrow	0
			target_arrow	0
		]
		label	"6"
	]
	edge	[
		root_index	-1866
		target	-118
		source	-728
		graphics	[
			width	1.5
			fill	"#333333"
			type	"line"
			Line	[
			]
			source_arrow	0
			target_arrow	0
		]
		label	"6"
	]
	edge	[
		root_index	-1865
		target	-264
		source	-749
		graphics	[
			width	1.5
			fill	"#333333"
			type	"line"
			Line	[
			]
			source_arrow	0
			target_arrow	0
		]
		label	"6"
	]
	edge	[
		root_index	-1868
		target	-127
		source	-728
		graphics	[
			width	1.5
			fill	"#333333"
			type	"line"
			Line	[
			]
			source_arrow	0
			target_arrow	0
		]
		label	"6"
	]
	edge	[
		root_index	-1867
		target	-543
		source	-728
		graphics	[
			width	1.5
			fill	"#333333"
			type	"line"
			Line	[
			]
			source_arrow	0
			target_arrow	0
		]
		label	"6"
	]
	edge	[
		root_index	-1877
		target	-702
		source	-593
		graphics	[
			width	1.5
			fill	"#333333"
			type	"line"
			Line	[
			]
			source_arrow	0
			target_arrow	0
		]
		label	"6"
	]
	edge	[
		root_index	-1878
		target	-540
		source	-749
		graphics	[
			width	1.5
			fill	"#333333"
			type	"line"
			Line	[
			]
			source_arrow	0
			target_arrow	0
		]
		label	"6"
	]
	edge	[
		root_index	-1879
		target	-45
		source	-749
		graphics	[
			width	1.5
			fill	"#333333"
			type	"line"
			Line	[
			]
			source_arrow	0
			target_arrow	0
		]
		label	"6"
	]
	edge	[
		root_index	-1880
		target	-435
		source	-749
		graphics	[
			width	1.5
			fill	"#333333"
			type	"line"
			Line	[
			]
			source_arrow	0
			target_arrow	0
		]
		label	"6"
	]
	edge	[
		root_index	-1873
		target	-554
		source	-749
		graphics	[
			width	1.5
			fill	"#333333"
			type	"line"
			Line	[
			]
			source_arrow	0
			target_arrow	0
		]
		label	"6"
	]
	edge	[
		root_index	-1874
		target	-517
		source	-594
		graphics	[
			width	1.5
			fill	"#333333"
			type	"line"
			Line	[
			]
			source_arrow	0
			target_arrow	0
		]
		label	"6"
	]
	edge	[
		root_index	-1875
		target	-338
		source	-594
		graphics	[
			width	1.5
			fill	"#333333"
			type	"line"
			Line	[
			]
			source_arrow	0
			target_arrow	0
		]
		label	"6"
	]
	edge	[
		root_index	-1876
		target	-749
		source	-593
		graphics	[
			width	1.5
			fill	"#333333"
			type	"line"
			Line	[
			]
			source_arrow	0
			target_arrow	0
		]
		label	"6"
	]
	edge	[
		root_index	-1885
		target	-350
		source	-749
		graphics	[
			width	1.5
			fill	"#333333"
			type	"line"
			Line	[
			]
			source_arrow	0
			target_arrow	0
		]
		label	"6"
	]
	edge	[
		root_index	-1886
		target	-328
		source	-728
		graphics	[
			width	1.5
			fill	"#333333"
			type	"line"
			Line	[
			]
			source_arrow	0
			target_arrow	0
		]
		label	"6"
	]
	edge	[
		root_index	-1887
		target	-45
		source	-728
		graphics	[
			width	1.5
			fill	"#333333"
			type	"line"
			Line	[
			]
			source_arrow	0
			target_arrow	0
		]
		label	"6"
	]
	edge	[
		root_index	-1888
		target	-405
		source	-728
		graphics	[
			width	1.5
			fill	"#333333"
			type	"line"
			Line	[
			]
			source_arrow	0
			target_arrow	0
		]
		label	"6"
	]
	edge	[
		root_index	-1881
		target	-766
		source	-749
		graphics	[
			width	1.5
			fill	"#333333"
			type	"line"
			Line	[
			]
			source_arrow	0
			target_arrow	0
		]
		label	"6"
	]
	edge	[
		root_index	-1882
		target	-144
		source	-749
		graphics	[
			width	1.5
			fill	"#333333"
			type	"line"
			Line	[
			]
			source_arrow	0
			target_arrow	0
		]
		label	"6"
	]
	edge	[
		root_index	-1883
		target	-772
		source	-749
		graphics	[
			width	1.5
			fill	"#333333"
			type	"line"
			Line	[
			]
			source_arrow	0
			target_arrow	0
		]
		label	"6"
	]
	edge	[
		root_index	-1884
		target	-747
		source	-749
		graphics	[
			width	1.5
			fill	"#333333"
			type	"line"
			Line	[
			]
			source_arrow	0
			target_arrow	0
		]
		label	"6"
	]
	edge	[
		root_index	-1828
		target	-229
		source	-663
		graphics	[
			width	1.5
			fill	"#333333"
			type	"line"
			Line	[
			]
			source_arrow	0
			target_arrow	0
		]
		label	"6"
	]
	edge	[
		root_index	-1827
		target	-250
		source	-685
		graphics	[
			width	1.5
			fill	"#333333"
			type	"line"
			Line	[
			]
			source_arrow	0
			target_arrow	0
		]
		label	"6"
	]
	edge	[
		root_index	-1826
		target	-764
		source	-685
		graphics	[
			width	1.5
			fill	"#333333"
			type	"line"
			Line	[
			]
			source_arrow	0
			target_arrow	0
		]
		label	"6"
	]
	edge	[
		root_index	-1825
		target	-749
		source	-664
		graphics	[
			width	1.5
			fill	"#333333"
			type	"line"
			Line	[
			]
			source_arrow	0
			target_arrow	0
		]
		label	"6"
	]
	edge	[
		root_index	-1832
		target	-218
		source	-690
		graphics	[
			width	1.5
			fill	"#333333"
			type	"line"
			Line	[
			]
			source_arrow	0
			target_arrow	0
		]
		label	"6"
	]
	edge	[
		root_index	-1831
		target	-211
		source	-690
		graphics	[
			width	1.5
			fill	"#333333"
			type	"line"
			Line	[
			]
			source_arrow	0
			target_arrow	0
		]
		label	"6"
	]
	edge	[
		root_index	-1830
		target	-718
		source	-704
		graphics	[
			width	1.5
			fill	"#333333"
			type	"line"
			Line	[
			]
			source_arrow	0
			target_arrow	0
		]
		label	"6"
	]
	edge	[
		root_index	-1829
		target	-223
		source	-685
		graphics	[
			width	1.5
			fill	"#333333"
			type	"line"
			Line	[
			]
			source_arrow	0
			target_arrow	0
		]
		label	"6"
	]
	edge	[
		root_index	-1836
		target	-387
		source	-663
		graphics	[
			width	1.5
			fill	"#333333"
			type	"line"
			Line	[
			]
			source_arrow	0
			target_arrow	0
		]
		label	"6"
	]
	edge	[
		root_index	-1835
		target	-447
		source	-663
		graphics	[
			width	1.5
			fill	"#333333"
			type	"line"
			Line	[
			]
			source_arrow	0
			target_arrow	0
		]
		label	"6"
	]
	edge	[
		root_index	-1834
		target	-323
		source	-663
		graphics	[
			width	1.5
			fill	"#333333"
			type	"line"
			Line	[
			]
			source_arrow	0
			target_arrow	0
		]
		label	"6"
	]
	edge	[
		root_index	-1833
		target	-230
		source	-689
		graphics	[
			width	1.5
			fill	"#333333"
			type	"line"
			Line	[
			]
			source_arrow	0
			target_arrow	0
		]
		label	"6"
	]
	edge	[
		root_index	-1840
		target	-2
		source	-685
		graphics	[
			width	1.5
			fill	"#333333"
			type	"line"
			Line	[
			]
			source_arrow	0
			target_arrow	0
		]
		label	"6"
	]
	edge	[
		root_index	-1839
		target	-276
		source	-686
		graphics	[
			width	1.5
			fill	"#333333"
			type	"line"
			Line	[
			]
			source_arrow	0
			target_arrow	0
		]
		label	"6"
	]
	edge	[
		root_index	-1838
		target	-91
		source	-686
		graphics	[
			width	1.5
			fill	"#333333"
			type	"line"
			Line	[
			]
			source_arrow	0
			target_arrow	0
		]
		label	"6"
	]
	edge	[
		root_index	-1837
		target	-342
		source	-663
		graphics	[
			width	1.5
			fill	"#333333"
			type	"line"
			Line	[
			]
			source_arrow	0
			target_arrow	0
		]
		label	"6"
	]
	edge	[
		root_index	-1843
		target	-173
		source	-663
		graphics	[
			width	1.5
			fill	"#333333"
			type	"line"
			Line	[
			]
			source_arrow	0
			target_arrow	0
		]
		label	"6"
	]
	edge	[
		root_index	-1844
		target	-749
		source	-663
		graphics	[
			width	1.5
			fill	"#333333"
			type	"line"
			Line	[
			]
			source_arrow	0
			target_arrow	0
		]
		label	"6"
	]
	edge	[
		root_index	-1841
		target	-211
		source	-685
		graphics	[
			width	1.5
			fill	"#333333"
			type	"line"
			Line	[
			]
			source_arrow	0
			target_arrow	0
		]
		label	"6"
	]
	edge	[
		root_index	-1842
		target	-579
		source	-663
		graphics	[
			width	1.5
			fill	"#333333"
			type	"line"
			Line	[
			]
			source_arrow	0
			target_arrow	0
		]
		label	"6"
	]
	edge	[
		root_index	-1847
		target	-554
		source	-691
		graphics	[
			width	1.5
			fill	"#333333"
			type	"line"
			Line	[
			]
			source_arrow	0
			target_arrow	0
		]
		label	"6"
	]
	edge	[
		root_index	-1848
		target	-579
		source	-691
		graphics	[
			width	1.5
			fill	"#333333"
			type	"line"
			Line	[
			]
			source_arrow	0
			target_arrow	0
		]
		label	"6"
	]
	edge	[
		root_index	-1845
		target	-256
		source	-663
		graphics	[
			width	1.5
			fill	"#333333"
			type	"line"
			Line	[
			]
			source_arrow	0
			target_arrow	0
		]
		label	"6"
	]
	edge	[
		root_index	-1846
		target	-119
		source	-610
		graphics	[
			width	1.5
			fill	"#333333"
			type	"line"
			Line	[
			]
			source_arrow	0
			target_arrow	0
		]
		label	"6"
	]
	edge	[
		root_index	-1851
		target	-2
		source	-695
		graphics	[
			width	1.5
			fill	"#333333"
			type	"line"
			Line	[
			]
			source_arrow	0
			target_arrow	0
		]
		label	"6"
	]
	edge	[
		root_index	-1852
		target	-211
		source	-695
		graphics	[
			width	1.5
			fill	"#333333"
			type	"line"
			Line	[
			]
			source_arrow	0
			target_arrow	0
		]
		label	"6"
	]
	edge	[
		root_index	-1849
		target	-229
		source	-691
		graphics	[
			width	1.5
			fill	"#333333"
			type	"line"
			Line	[
			]
			source_arrow	0
			target_arrow	0
		]
		label	"6"
	]
	edge	[
		root_index	-1850
		target	-404
		source	-696
		graphics	[
			width	1.5
			fill	"#333333"
			type	"line"
			Line	[
			]
			source_arrow	0
			target_arrow	0
		]
		label	"6"
	]
	edge	[
		root_index	-1855
		target	-427
		source	-728
		graphics	[
			width	1.5
			fill	"#333333"
			type	"line"
			Line	[
			]
			source_arrow	0
			target_arrow	0
		]
		label	"6"
	]
	edge	[
		root_index	-1856
		target	-294
		source	-728
		graphics	[
			width	1.5
			fill	"#333333"
			type	"line"
			Line	[
			]
			source_arrow	0
			target_arrow	0
		]
		label	"6"
	]
	edge	[
		root_index	-1853
		target	-1
		source	-695
		graphics	[
			width	1.5
			fill	"#333333"
			type	"line"
			Line	[
			]
			source_arrow	0
			target_arrow	0
		]
		label	"6"
	]
	edge	[
		root_index	-1854
		target	-215
		source	-728
		graphics	[
			width	1.5
			fill	"#333333"
			type	"line"
			Line	[
			]
			source_arrow	0
			target_arrow	0
		]
		label	"6"
	]
	edge	[
		root_index	-1794
		target	-565
		source	-543
		graphics	[
			width	1.5
			fill	"#333333"
			type	"line"
			Line	[
			]
			source_arrow	0
			target_arrow	0
		]
		label	"6"
	]
	edge	[
		root_index	-1793
		target	-119
		source	-543
		graphics	[
			width	1.5
			fill	"#333333"
			type	"line"
			Line	[
			]
			source_arrow	0
			target_arrow	0
		]
		label	"6"
	]
	edge	[
		root_index	-1796
		target	-658
		source	-529
		graphics	[
			width	1.5
			fill	"#333333"
			type	"line"
			Line	[
			]
			source_arrow	0
			target_arrow	0
		]
		label	"6"
	]
	edge	[
		root_index	-1795
		target	-611
		source	-543
		graphics	[
			width	1.5
			fill	"#333333"
			type	"line"
			Line	[
			]
			source_arrow	0
			target_arrow	0
		]
		label	"6"
	]
	edge	[
		root_index	-1798
		target	-535
		source	-646
		graphics	[
			width	1.5
			fill	"#333333"
			type	"line"
			Line	[
			]
			source_arrow	0
			target_arrow	0
		]
		label	"6"
	]
	edge	[
		root_index	-1797
		target	-754
		source	-529
		graphics	[
			width	1.5
			fill	"#333333"
			type	"line"
			Line	[
			]
			source_arrow	0
			target_arrow	0
		]
		label	"6"
	]
	edge	[
		root_index	-1800
		target	-472
		source	-535
		graphics	[
			width	1.5
			fill	"#333333"
			type	"line"
			Line	[
			]
			source_arrow	0
			target_arrow	0
		]
		label	"6"
	]
	edge	[
		root_index	-1799
		target	-548
		source	-529
		graphics	[
			width	1.5
			fill	"#333333"
			type	"line"
			Line	[
			]
			source_arrow	0
			target_arrow	0
		]
		label	"6"
	]
	edge	[
		root_index	-1802
		target	-749
		source	-535
		graphics	[
			width	1.5
			fill	"#333333"
			type	"line"
			Line	[
			]
			source_arrow	0
			target_arrow	0
		]
		label	"6"
	]
	edge	[
		root_index	-1801
		target	-264
		source	-535
		graphics	[
			width	1.5
			fill	"#333333"
			type	"line"
			Line	[
			]
			source_arrow	0
			target_arrow	0
		]
		label	"6"
	]
	edge	[
		root_index	-1804
		target	-218
		source	-536
		graphics	[
			width	1.5
			fill	"#333333"
			type	"line"
			Line	[
			]
			source_arrow	0
			target_arrow	0
		]
		label	"6"
	]
	edge	[
		root_index	-1803
		target	-420
		source	-535
		graphics	[
			width	1.5
			fill	"#333333"
			type	"line"
			Line	[
			]
			source_arrow	0
			target_arrow	0
		]
		label	"6"
	]
	edge	[
		root_index	-1806
		target	-749
		source	-682
		graphics	[
			width	1.5
			fill	"#333333"
			type	"line"
			Line	[
			]
			source_arrow	0
			target_arrow	0
		]
		label	"6"
	]
	edge	[
		root_index	-1805
		target	-284
		source	-533
		graphics	[
			width	1.5
			fill	"#333333"
			type	"line"
			Line	[
			]
			source_arrow	0
			target_arrow	0
		]
		label	"6"
	]
	edge	[
		root_index	-1808
		target	-599
		source	-523
		graphics	[
			width	1.5
			fill	"#333333"
			type	"line"
			Line	[
			]
			source_arrow	0
			target_arrow	0
		]
		label	"6"
	]
	edge	[
		root_index	-1807
		target	-488
		source	-524
		graphics	[
			width	1.5
			fill	"#333333"
			type	"line"
			Line	[
			]
			source_arrow	0
			target_arrow	0
		]
		label	"6"
	]
	edge	[
		root_index	-1809
		target	-85
		source	-583
		graphics	[
			width	1.5
			fill	"#333333"
			type	"line"
			Line	[
			]
			source_arrow	0
			target_arrow	0
		]
		label	"6"
	]
	edge	[
		root_index	-1810
		target	-61
		source	-584
		graphics	[
			width	1.5
			fill	"#333333"
			type	"line"
			Line	[
			]
			source_arrow	0
			target_arrow	0
		]
		label	"6"
	]
	edge	[
		root_index	-1811
		target	-57
		source	-584
		graphics	[
			width	1.5
			fill	"#333333"
			type	"line"
			Line	[
			]
			source_arrow	0
			target_arrow	0
		]
		label	"6"
	]
	edge	[
		root_index	-1812
		target	-115
		source	-584
		graphics	[
			width	1.5
			fill	"#333333"
			type	"line"
			Line	[
			]
			source_arrow	0
			target_arrow	0
		]
		label	"6"
	]
	edge	[
		root_index	-1813
		target	-749
		source	-646
		graphics	[
			width	1.5
			fill	"#333333"
			type	"line"
			Line	[
			]
			source_arrow	0
			target_arrow	0
		]
		label	"6"
	]
	edge	[
		root_index	-1814
		target	-464
		source	-681
		graphics	[
			width	1.5
			fill	"#333333"
			type	"line"
			Line	[
			]
			source_arrow	0
			target_arrow	0
		]
		label	"6"
	]
	edge	[
		root_index	-1815
		target	-229
		source	-668
		graphics	[
			width	1.5
			fill	"#333333"
			type	"line"
			Line	[
			]
			source_arrow	0
			target_arrow	0
		]
		label	"6"
	]
	edge	[
		root_index	-1816
		target	-229
		source	-682
		graphics	[
			width	1.5
			fill	"#333333"
			type	"line"
			Line	[
			]
			source_arrow	0
			target_arrow	0
		]
		label	"6"
	]
	edge	[
		root_index	-1817
		target	-769
		source	-669
		graphics	[
			width	1.5
			fill	"#333333"
			type	"line"
			Line	[
			]
			source_arrow	0
			target_arrow	0
		]
		label	"6"
	]
	edge	[
		root_index	-1818
		target	-749
		source	-669
		graphics	[
			width	1.5
			fill	"#333333"
			type	"line"
			Line	[
			]
			source_arrow	0
			target_arrow	0
		]
		label	"6"
	]
	edge	[
		root_index	-1819
		target	-323
		source	-667
		graphics	[
			width	1.5
			fill	"#333333"
			type	"line"
			Line	[
			]
			source_arrow	0
			target_arrow	0
		]
		label	"6"
	]
	edge	[
		root_index	-1820
		target	-769
		source	-538
		graphics	[
			width	1.5
			fill	"#333333"
			type	"line"
			Line	[
			]
			source_arrow	0
			target_arrow	0
		]
		label	"6"
	]
	edge	[
		root_index	-1821
		target	-753
		source	-538
		graphics	[
			width	1.5
			fill	"#333333"
			type	"line"
			Line	[
			]
			source_arrow	0
			target_arrow	0
		]
		label	"6"
	]
	edge	[
		root_index	-1822
		target	-256
		source	-664
		graphics	[
			width	1.5
			fill	"#333333"
			type	"line"
			Line	[
			]
			source_arrow	0
			target_arrow	0
		]
		label	"6"
	]
	edge	[
		root_index	-1823
		target	-600
		source	-664
		graphics	[
			width	1.5
			fill	"#333333"
			type	"line"
			Line	[
			]
			source_arrow	0
			target_arrow	0
		]
		label	"6"
	]
	edge	[
		root_index	-1824
		target	-316
		source	-593
		graphics	[
			width	1.5
			fill	"#333333"
			type	"line"
			Line	[
			]
			source_arrow	0
			target_arrow	0
		]
		label	"6"
	]
	edge	[
		root_index	-1929
		target	-451
		source	-728
		graphics	[
			width	1.5
			fill	"#333333"
			type	"line"
			Line	[
			]
			source_arrow	0
			target_arrow	0
		]
		label	"6"
	]
	edge	[
		root_index	-1930
		target	-283
		source	-728
		graphics	[
			width	1.5
			fill	"#333333"
			type	"line"
			Line	[
			]
			source_arrow	0
			target_arrow	0
		]
		label	"6"
	]
	edge	[
		root_index	-1931
		target	-591
		source	-728
		graphics	[
			width	1.5
			fill	"#333333"
			type	"line"
			Line	[
			]
			source_arrow	0
			target_arrow	0
		]
		label	"6"
	]
	edge	[
		root_index	-1932
		target	-281
		source	-728
		graphics	[
			width	1.5
			fill	"#333333"
			type	"line"
			Line	[
			]
			source_arrow	0
			target_arrow	0
		]
		label	"6"
	]
	edge	[
		root_index	-1934
		target	-392
		source	-728
		graphics	[
			width	1.5
			fill	"#333333"
			type	"line"
			Line	[
			]
			source_arrow	0
			target_arrow	0
		]
		label	"6"
	]
	edge	[
		root_index	-1935
		target	-538
		source	-728
		graphics	[
			width	1.5
			fill	"#333333"
			type	"line"
			Line	[
			]
			source_arrow	0
			target_arrow	0
		]
		label	"6"
	]
	edge	[
		root_index	-1936
		target	-342
		source	-728
		graphics	[
			width	1.5
			fill	"#333333"
			type	"line"
			Line	[
			]
			source_arrow	0
			target_arrow	0
		]
		label	"6"
	]
	edge	[
		root_index	-1921
		target	-267
		source	-728
		graphics	[
			width	1.5
			fill	"#333333"
			type	"line"
			Line	[
			]
			source_arrow	0
			target_arrow	0
		]
		label	"6"
	]
	edge	[
		root_index	-1922
		target	-379
		source	-728
		graphics	[
			width	1.5
			fill	"#333333"
			type	"line"
			Line	[
			]
			source_arrow	0
			target_arrow	0
		]
		label	"6"
	]
	edge	[
		root_index	-1923
		target	-344
		source	-728
		graphics	[
			width	1.5
			fill	"#333333"
			type	"line"
			Line	[
			]
			source_arrow	0
			target_arrow	0
		]
		label	"6"
	]
	edge	[
		root_index	-1924
		target	-476
		source	-728
		graphics	[
			width	1.5
			fill	"#333333"
			type	"line"
			Line	[
			]
			source_arrow	0
			target_arrow	0
		]
		label	"6"
	]
	edge	[
		root_index	-1925
		target	-565
		source	-728
		graphics	[
			width	1.5
			fill	"#333333"
			type	"line"
			Line	[
			]
			source_arrow	0
			target_arrow	0
		]
		label	"6"
	]
	edge	[
		root_index	-1926
		target	-401
		source	-728
		graphics	[
			width	1.5
			fill	"#333333"
			type	"line"
			Line	[
			]
			source_arrow	0
			target_arrow	0
		]
		label	"6"
	]
	edge	[
		root_index	-1927
		target	-465
		source	-728
		graphics	[
			width	1.5
			fill	"#333333"
			type	"line"
			Line	[
			]
			source_arrow	0
			target_arrow	0
		]
		label	"6"
	]
	edge	[
		root_index	-1928
		target	-597
		source	-728
		graphics	[
			width	1.5
			fill	"#333333"
			type	"line"
			Line	[
			]
			source_arrow	0
			target_arrow	0
		]
		label	"6"
	]
	edge	[
		root_index	-1946
		target	-760
		source	-728
		graphics	[
			width	1.5
			fill	"#333333"
			type	"line"
			Line	[
			]
			source_arrow	0
			target_arrow	0
		]
		label	"6"
	]
	edge	[
		root_index	-1945
		target	-611
		source	-728
		graphics	[
			width	1.5
			fill	"#333333"
			type	"line"
			Line	[
			]
			source_arrow	0
			target_arrow	0
		]
		label	"6"
	]
	edge	[
		root_index	-1948
		target	-541
		source	-728
		graphics	[
			width	1.5
			fill	"#333333"
			type	"line"
			Line	[
			]
			source_arrow	0
			target_arrow	0
		]
		label	"6"
	]
	edge	[
		root_index	-1947
		target	-397
		source	-728
		graphics	[
			width	1.5
			fill	"#333333"
			type	"line"
			Line	[
			]
			source_arrow	0
			target_arrow	0
		]
		label	"6"
	]
	edge	[
		root_index	-1949
		target	-672
		source	-728
		graphics	[
			width	1.5
			fill	"#333333"
			type	"line"
			Line	[
			]
			source_arrow	0
			target_arrow	0
		]
		label	"6"
	]
	edge	[
		root_index	-1938
		target	-113
		source	-728
		graphics	[
			width	1.5
			fill	"#333333"
			type	"line"
			Line	[
			]
			source_arrow	0
			target_arrow	0
		]
		label	"6"
	]
	edge	[
		root_index	-1937
		target	-177
		source	-728
		graphics	[
			width	1.5
			fill	"#333333"
			type	"line"
			Line	[
			]
			source_arrow	0
			target_arrow	0
		]
		label	"6"
	]
	edge	[
		root_index	-1940
		target	-377
		source	-728
		graphics	[
			width	1.5
			fill	"#333333"
			type	"line"
			Line	[
			]
			source_arrow	0
			target_arrow	0
		]
		label	"6"
	]
	edge	[
		root_index	-1939
		target	-432
		source	-728
		graphics	[
			width	1.5
			fill	"#333333"
			type	"line"
			Line	[
			]
			source_arrow	0
			target_arrow	0
		]
		label	"6"
	]
	edge	[
		root_index	-1942
		target	-278
		source	-728
		graphics	[
			width	1.5
			fill	"#333333"
			type	"line"
			Line	[
			]
			source_arrow	0
			target_arrow	0
		]
		label	"6"
	]
	edge	[
		root_index	-1941
		target	-748
		source	-728
		graphics	[
			width	1.5
			fill	"#333333"
			type	"line"
			Line	[
			]
			source_arrow	0
			target_arrow	0
		]
		label	"6"
	]
	edge	[
		root_index	-1944
		target	-423
		source	-728
		graphics	[
			width	1.5
			fill	"#333333"
			type	"line"
			Line	[
			]
			source_arrow	0
			target_arrow	0
		]
		label	"6"
	]
	edge	[
		root_index	-1943
		target	-657
		source	-728
		graphics	[
			width	1.5
			fill	"#333333"
			type	"line"
			Line	[
			]
			source_arrow	0
			target_arrow	0
		]
		label	"6"
	]
	edge	[
		root_index	-1653
		target	-83
		source	-273
		graphics	[
			width	1.5
			fill	"#333333"
			type	"line"
			Line	[
			]
			source_arrow	0
			target_arrow	0
		]
		label	"6"
	]
	edge	[
		root_index	-1654
		target	-63
		source	-318
		graphics	[
			width	1.5
			fill	"#333333"
			type	"line"
			Line	[
			]
			source_arrow	0
			target_arrow	0
		]
		label	"6"
	]
	edge	[
		root_index	-1655
		target	-109
		source	-319
		graphics	[
			width	1.5
			fill	"#333333"
			type	"line"
			Line	[
			]
			source_arrow	0
			target_arrow	0
		]
		label	"6"
	]
	edge	[
		root_index	-1656
		target	-54
		source	-320
		graphics	[
			width	1.5
			fill	"#333333"
			type	"line"
			Line	[
			]
			source_arrow	0
			target_arrow	0
		]
		label	"6"
	]
	edge	[
		root_index	-1649
		target	-35
		source	-273
		graphics	[
			width	1.5
			fill	"#333333"
			type	"line"
			Line	[
			]
			source_arrow	0
			target_arrow	0
		]
		label	"6"
	]
	edge	[
		root_index	-1650
		target	-438
		source	-318
		graphics	[
			width	1.5
			fill	"#333333"
			type	"line"
			Line	[
			]
			source_arrow	0
			target_arrow	0
		]
		label	"6"
	]
	edge	[
		root_index	-1651
		target	-287
		source	-318
		graphics	[
			width	1.5
			fill	"#333333"
			type	"line"
			Line	[
			]
			source_arrow	0
			target_arrow	0
		]
		label	"6"
	]
	edge	[
		root_index	-1652
		target	-85
		source	-318
		graphics	[
			width	1.5
			fill	"#333333"
			type	"line"
			Line	[
			]
			source_arrow	0
			target_arrow	0
		]
		label	"6"
	]
	edge	[
		root_index	-1661
		target	-179
		source	-320
		graphics	[
			width	1.5
			fill	"#333333"
			type	"line"
			Line	[
			]
			source_arrow	0
			target_arrow	0
		]
		label	"6"
	]
	edge	[
		root_index	-1662
		target	-229
		source	-375
		graphics	[
			width	1.5
			fill	"#333333"
			type	"line"
			Line	[
			]
			source_arrow	0
			target_arrow	0
		]
		label	"6"
	]
	edge	[
		root_index	-1663
		target	-339
		source	-375
		graphics	[
			width	1.5
			fill	"#333333"
			type	"line"
			Line	[
			]
			source_arrow	0
			target_arrow	0
		]
		label	"6"
	]
	edge	[
		root_index	-1664
		target	-215
		source	-375
		graphics	[
			width	1.5
			fill	"#333333"
			type	"line"
			Line	[
			]
			source_arrow	0
			target_arrow	0
		]
		label	"6"
	]
	edge	[
		root_index	-1657
		target	-749
		source	-318
		graphics	[
			width	1.5
			fill	"#333333"
			type	"line"
			Line	[
			]
			source_arrow	0
			target_arrow	0
		]
		label	"6"
	]
	edge	[
		root_index	-1658
		target	-91
		source	-365
		graphics	[
			width	1.5
			fill	"#333333"
			type	"line"
			Line	[
			]
			source_arrow	0
			target_arrow	0
		]
		label	"4"
	]
	edge	[
		root_index	-1659
		target	-278
		source	-365
		graphics	[
			width	1.5
			fill	"#333333"
			type	"line"
			Line	[
			]
			source_arrow	0
			target_arrow	0
		]
		label	"6"
	]
	edge	[
		root_index	-1660
		target	-237
		source	-365
		graphics	[
			width	1.5
			fill	"#333333"
			type	"line"
			Line	[
			]
			source_arrow	0
			target_arrow	0
		]
		label	"4"
	]
	edge	[
		root_index	-1638
		target	-102
		source	-308
		graphics	[
			width	1.5
			fill	"#333333"
			type	"line"
			Line	[
			]
			source_arrow	0
			target_arrow	0
		]
		label	"6"
	]
	edge	[
		root_index	-1637
		target	-565
		source	-267
		graphics	[
			width	1.5
			fill	"#333333"
			type	"line"
			Line	[
			]
			source_arrow	0
			target_arrow	0
		]
		label	"6"
	]
	edge	[
		root_index	-1640
		target	-464
		source	-274
		graphics	[
			width	1.5
			fill	"#333333"
			type	"line"
			Line	[
			]
			source_arrow	0
			target_arrow	0
		]
		label	"6"
	]
	edge	[
		root_index	-1639
		target	-37
		source	-274
		graphics	[
			width	1.5
			fill	"#333333"
			type	"line"
			Line	[
			]
			source_arrow	0
			target_arrow	0
		]
		label	"6"
	]
	edge	[
		root_index	-1634
		target	-49
		source	-308
		graphics	[
			width	1.5
			fill	"#333333"
			type	"line"
			Line	[
			]
			source_arrow	0
			target_arrow	0
		]
		label	"6"
	]
	edge	[
		root_index	-1633
		target	-229
		source	-330
		graphics	[
			width	1.5
			fill	"#333333"
			type	"line"
			Line	[
			]
			source_arrow	0
			target_arrow	0
		]
		label	"6"
	]
	edge	[
		root_index	-1636
		target	-562
		source	-308
		graphics	[
			width	1.5
			fill	"#333333"
			type	"line"
			Line	[
			]
			source_arrow	0
			target_arrow	0
		]
		label	"6"
	]
	edge	[
		root_index	-1635
		target	-616
		source	-308
		graphics	[
			width	1.5
			fill	"#333333"
			type	"line"
			Line	[
			]
			source_arrow	0
			target_arrow	0
		]
		label	"6"
	]
	edge	[
		root_index	-1646
		target	-520
		source	-273
		graphics	[
			width	1.5
			fill	"#333333"
			type	"line"
			Line	[
			]
			source_arrow	0
			target_arrow	0
		]
		label	"6"
	]
	edge	[
		root_index	-1645
		target	-323
		source	-274
		graphics	[
			width	1.5
			fill	"#333333"
			type	"line"
			Line	[
			]
			source_arrow	0
			target_arrow	0
		]
		label	"6"
	]
	edge	[
		root_index	-1648
		target	-47
		source	-274
		graphics	[
			width	1.5
			fill	"#333333"
			type	"line"
			Line	[
			]
			source_arrow	0
			target_arrow	0
		]
		label	"6"
	]
	edge	[
		root_index	-1647
		target	-479
		source	-274
		graphics	[
			width	1.5
			fill	"#333333"
			type	"line"
			Line	[
			]
			source_arrow	0
			target_arrow	0
		]
		label	"6"
	]
	edge	[
		root_index	-1642
		target	-545
		source	-274
		graphics	[
			width	1.5
			fill	"#333333"
			type	"line"
			Line	[
			]
			source_arrow	0
			target_arrow	0
		]
		label	"6"
	]
	edge	[
		root_index	-1641
		target	-521
		source	-308
		graphics	[
			width	1.5
			fill	"#333333"
			type	"line"
			Line	[
			]
			source_arrow	0
			target_arrow	0
		]
		label	"6"
	]
	edge	[
		root_index	-1644
		target	-19
		source	-274
		graphics	[
			width	1.5
			fill	"#333333"
			type	"line"
			Line	[
			]
			source_arrow	0
			target_arrow	0
		]
		label	"6"
	]
	edge	[
		root_index	-1643
		target	-499
		source	-274
		graphics	[
			width	1.5
			fill	"#333333"
			type	"line"
			Line	[
			]
			source_arrow	0
			target_arrow	0
		]
		label	"6"
	]
	edge	[
		root_index	-1623
		target	-250
		source	-267
		graphics	[
			width	1.5
			fill	"#333333"
			type	"line"
			Line	[
			]
			source_arrow	0
			target_arrow	0
		]
		label	"6"
	]
	edge	[
		root_index	-1624
		target	-118
		source	-267
		graphics	[
			width	1.5
			fill	"#333333"
			type	"line"
			Line	[
			]
			source_arrow	0
			target_arrow	0
		]
		label	"6"
	]
	edge	[
		root_index	-1621
		target	-749
		source	-328
		graphics	[
			width	1.5
			fill	"#333333"
			type	"line"
			Line	[
			]
			source_arrow	0
			target_arrow	0
		]
		label	"6"
	]
	edge	[
		root_index	-1622
		target	-254
		source	-267
		graphics	[
			width	1.5
			fill	"#333333"
			type	"line"
			Line	[
			]
			source_arrow	0
			target_arrow	0
		]
		label	"6"
	]
	edge	[
		root_index	-1619
		target	-545
		source	-323
		graphics	[
			width	1.5
			fill	"#333333"
			type	"line"
			Line	[
			]
			source_arrow	0
			target_arrow	0
		]
		label	"6"
	]
	edge	[
		root_index	-1620
		target	-168
		source	-325
		graphics	[
			width	1.5
			fill	"#333333"
			type	"line"
			Line	[
			]
			source_arrow	0
			target_arrow	0
		]
		label	"6"
	]
	edge	[
		root_index	-1617
		target	-670
		source	-323
		graphics	[
			width	1.5
			fill	"#333333"
			type	"line"
			Line	[
			]
			source_arrow	0
			target_arrow	0
		]
		label	"6"
	]
	edge	[
		root_index	-1618
		target	-696
		source	-321
		graphics	[
			width	1.5
			fill	"#333333"
			type	"line"
			Line	[
			]
			source_arrow	0
			target_arrow	0
		]
		label	"6"
	]
	edge	[
		root_index	-1631
		target	-446
		source	-329
		graphics	[
			width	1.5
			fill	"#333333"
			type	"line"
			Line	[
			]
			source_arrow	0
			target_arrow	0
		]
		label	"6"
	]
	edge	[
		root_index	-1632
		target	-749
		source	-330
		graphics	[
			width	1.5
			fill	"#333333"
			type	"line"
			Line	[
			]
			source_arrow	0
			target_arrow	0
		]
		label	"6"
	]
	edge	[
		root_index	-1629
		target	-545
		source	-273
		graphics	[
			width	1.5
			fill	"#333333"
			type	"line"
			Line	[
			]
			source_arrow	0
			target_arrow	0
		]
		label	"6"
	]
	edge	[
		root_index	-1630
		target	-611
		source	-267
		graphics	[
			width	1.5
			fill	"#333333"
			type	"line"
			Line	[
			]
			source_arrow	0
			target_arrow	0
		]
		label	"6"
	]
	edge	[
		root_index	-1627
		target	-576
		source	-267
		graphics	[
			width	1.5
			fill	"#333333"
			type	"line"
			Line	[
			]
			source_arrow	0
			target_arrow	0
		]
		label	"6"
	]
	edge	[
		root_index	-1628
		target	-435
		source	-267
		graphics	[
			width	1.5
			fill	"#333333"
			type	"line"
			Line	[
			]
			source_arrow	0
			target_arrow	0
		]
		label	"6"
	]
	edge	[
		root_index	-1625
		target	-596
		source	-267
		graphics	[
			width	1.5
			fill	"#333333"
			type	"line"
			Line	[
			]
			source_arrow	0
			target_arrow	0
		]
		label	"6"
	]
	edge	[
		root_index	-1626
		target	-119
		source	-267
		graphics	[
			width	1.5
			fill	"#333333"
			type	"line"
			Line	[
			]
			source_arrow	0
			target_arrow	0
		]
		label	"6"
	]
	edge	[
		root_index	-1608
		target	-167
		source	-326
		graphics	[
			width	1.5
			fill	"#333333"
			type	"line"
			Line	[
			]
			source_arrow	0
			target_arrow	0
		]
		label	"6"
	]
	edge	[
		root_index	-1607
		target	-449
		source	-326
		graphics	[
			width	1.5
			fill	"#333333"
			type	"line"
			Line	[
			]
			source_arrow	0
			target_arrow	0
		]
		label	"6"
	]
	edge	[
		root_index	-1606
		target	-449
		source	-325
		graphics	[
			width	1.5
			fill	"#333333"
			type	"line"
			Line	[
			]
			source_arrow	0
			target_arrow	0
		]
		label	"6"
	]
	edge	[
		root_index	-1605
		target	-672
		source	-749
		graphics	[
			width	1.5
			fill	"#333333"
			type	"line"
			Line	[
			]
			source_arrow	0
			target_arrow	0
		]
		label	"6"
	]
	edge	[
		root_index	-1604
		target	-409
		source	-749
		graphics	[
			width	1.5
			fill	"#333333"
			type	"line"
			Line	[
			]
			source_arrow	0
			target_arrow	0
		]
		label	"6"
	]
	edge	[
		root_index	-1603
		target	-420
		source	-749
		graphics	[
			width	1.5
			fill	"#333333"
			type	"line"
			Line	[
			]
			source_arrow	0
			target_arrow	0
		]
		label	"6"
	]
	edge	[
		root_index	-1602
		target	-355
		source	-749
		graphics	[
			width	1.5
			fill	"#333333"
			type	"line"
			Line	[
			]
			source_arrow	0
			target_arrow	0
		]
		label	"6"
	]
	edge	[
		root_index	-1601
		target	-749
		source	-315
		graphics	[
			width	1.5
			fill	"#333333"
			type	"line"
			Line	[
			]
			source_arrow	0
			target_arrow	0
		]
		label	"6"
	]
	edge	[
		root_index	-1616
		target	-754
		source	-273
		graphics	[
			width	1.5
			fill	"#333333"
			type	"line"
			Line	[
			]
			source_arrow	0
			target_arrow	0
		]
		label	"6"
	]
	edge	[
		root_index	-1615
		target	-75
		source	-273
		graphics	[
			width	1.5
			fill	"#333333"
			type	"line"
			Line	[
			]
			source_arrow	0
			target_arrow	0
		]
		label	"6"
	]
	edge	[
		root_index	-1614
		target	-208
		source	-273
		graphics	[
			width	1.5
			fill	"#333333"
			type	"line"
			Line	[
			]
			source_arrow	0
			target_arrow	0
		]
		label	"6"
	]
	edge	[
		root_index	-1613
		target	-561
		source	-299
		graphics	[
			width	1.5
			fill	"#333333"
			type	"line"
			Line	[
			]
			source_arrow	0
			target_arrow	0
		]
		label	"6"
	]
	edge	[
		root_index	-1612
		target	-33
		source	-299
		graphics	[
			width	1.5
			fill	"#333333"
			type	"line"
			Line	[
			]
			source_arrow	0
			target_arrow	0
		]
		label	"6"
	]
	edge	[
		root_index	-1611
		target	-154
		source	-299
		graphics	[
			width	1.5
			fill	"#333333"
			type	"line"
			Line	[
			]
			source_arrow	0
			target_arrow	0
		]
		label	"6"
	]
	edge	[
		root_index	-1610
		target	-63
		source	-300
		graphics	[
			width	1.5
			fill	"#333333"
			type	"line"
			Line	[
			]
			source_arrow	0
			target_arrow	0
		]
		label	"6"
	]
	edge	[
		root_index	-1609
		target	-218
		source	-300
		graphics	[
			width	1.5
			fill	"#333333"
			type	"line"
			Line	[
			]
			source_arrow	0
			target_arrow	0
		]
		label	"6"
	]
	edge	[
		root_index	-1585
		target	-85
		source	-749
		graphics	[
			width	1.5
			fill	"#333333"
			type	"line"
			Line	[
			]
			source_arrow	0
			target_arrow	0
		]
		label	"6"
	]
	edge	[
		root_index	-1586
		target	-218
		source	-749
		graphics	[
			width	1.5
			fill	"#333333"
			type	"line"
			Line	[
			]
			source_arrow	0
			target_arrow	0
		]
		label	"4"
	]
	edge	[
		root_index	-1587
		target	-191
		source	-749
		graphics	[
			width	1.5
			fill	"#333333"
			type	"line"
			Line	[
			]
			source_arrow	0
			target_arrow	0
		]
		label	"6"
	]
	edge	[
		root_index	-1588
		target	-316
		source	-749
		graphics	[
			width	1.5
			fill	"#333333"
			type	"line"
			Line	[
			]
			source_arrow	0
			target_arrow	0
		]
		label	"6"
	]
	edge	[
		root_index	-1589
		target	-670
		source	-749
		graphics	[
			width	1.5
			fill	"#333333"
			type	"line"
			Line	[
			]
			source_arrow	0
			target_arrow	0
		]
		label	"6"
	]
	edge	[
		root_index	-1590
		target	-636
		source	-749
		graphics	[
			width	1.5
			fill	"#333333"
			type	"line"
			Line	[
			]
			source_arrow	0
			target_arrow	0
		]
		label	"6"
	]
	edge	[
		root_index	-1591
		target	-428
		source	-749
		graphics	[
			width	1.5
			fill	"#333333"
			type	"line"
			Line	[
			]
			source_arrow	0
			target_arrow	0
		]
		label	"6"
	]
	edge	[
		root_index	-1592
		target	-419
		source	-749
		graphics	[
			width	1.5
			fill	"#333333"
			type	"line"
			Line	[
			]
			source_arrow	0
			target_arrow	0
		]
		label	"6"
	]
	edge	[
		root_index	-1593
		target	-539
		source	-749
		graphics	[
			width	1.5
			fill	"#333333"
			type	"line"
			Line	[
			]
			source_arrow	0
			target_arrow	0
		]
		label	"6"
	]
	edge	[
		root_index	-1594
		target	-474
		source	-749
		graphics	[
			width	1.5
			fill	"#333333"
			type	"line"
			Line	[
			]
			source_arrow	0
			target_arrow	0
		]
		label	"6"
	]
	edge	[
		root_index	-1595
		target	-317
		source	-749
		graphics	[
			width	1.5
			fill	"#333333"
			type	"line"
			Line	[
			]
			source_arrow	0
			target_arrow	0
		]
		label	"6"
	]
	edge	[
		root_index	-1596
		target	-500
		source	-749
		graphics	[
			width	1.5
			fill	"#333333"
			type	"line"
			Line	[
			]
			source_arrow	0
			target_arrow	0
		]
		label	"4"
	]
	edge	[
		root_index	-1597
		target	-214
		source	-749
		graphics	[
			width	1.5
			fill	"#333333"
			type	"line"
			Line	[
			]
			source_arrow	0
			target_arrow	0
		]
		label	"6"
	]
	edge	[
		root_index	-1598
		target	-162
		source	-299
		graphics	[
			width	1.5
			fill	"#333333"
			type	"line"
			Line	[
			]
			source_arrow	0
			target_arrow	0
		]
		label	"6"
	]
	edge	[
		root_index	-1599
		target	-296
		source	-329
		graphics	[
			width	1.5
			fill	"#333333"
			type	"line"
			Line	[
			]
			source_arrow	0
			target_arrow	0
		]
		label	"6"
	]
	edge	[
		root_index	-1600
		target	-593
		source	-315
		graphics	[
			width	1.5
			fill	"#333333"
			type	"line"
			Line	[
			]
			source_arrow	0
			target_arrow	0
		]
		label	"6"
	]
	edge	[
		root_index	-1570
		target	-290
		source	-724
		graphics	[
			width	1.5
			fill	"#333333"
			type	"line"
			Line	[
			]
			source_arrow	0
			target_arrow	0
		]
		label	"6"
	]
	edge	[
		root_index	-1569
		target	-411
		source	-749
		graphics	[
			width	1.5
			fill	"#333333"
			type	"line"
			Line	[
			]
			source_arrow	0
			target_arrow	0
		]
		label	"6"
	]
	edge	[
		root_index	-1572
		target	-681
		source	-724
		graphics	[
			width	1.5
			fill	"#333333"
			type	"line"
			Line	[
			]
			source_arrow	0
			target_arrow	0
		]
		label	"6"
	]
	edge	[
		root_index	-1571
		target	-238
		source	-724
		graphics	[
			width	1.5
			fill	"#333333"
			type	"line"
			Line	[
			]
			source_arrow	0
			target_arrow	0
		]
		label	"6"
	]
	edge	[
		root_index	-1574
		target	-119
		source	-749
		graphics	[
			width	1.5
			fill	"#333333"
			type	"line"
			Line	[
			]
			source_arrow	0
			target_arrow	0
		]
		label	"6"
	]
	edge	[
		root_index	-1573
		target	-323
		source	-724
		graphics	[
			width	1.5
			fill	"#333333"
			type	"line"
			Line	[
			]
			source_arrow	0
			target_arrow	0
		]
		label	"6"
	]
	edge	[
		root_index	-1576
		target	-410
		source	-749
		graphics	[
			width	1.5
			fill	"#333333"
			type	"line"
			Line	[
			]
			source_arrow	0
			target_arrow	0
		]
		label	"6"
	]
	edge	[
		root_index	-1575
		target	-427
		source	-749
		graphics	[
			width	1.5
			fill	"#333333"
			type	"line"
			Line	[
			]
			source_arrow	0
			target_arrow	0
		]
		label	"6"
	]
	edge	[
		root_index	-1578
		target	-670
		source	-724
		graphics	[
			width	1.5
			fill	"#333333"
			type	"line"
			Line	[
			]
			source_arrow	0
			target_arrow	0
		]
		label	"6"
	]
	edge	[
		root_index	-1577
		target	-526
		source	-749
		graphics	[
			width	1.5
			fill	"#333333"
			type	"line"
			Line	[
			]
			source_arrow	0
			target_arrow	0
		]
		label	"6"
	]
	edge	[
		root_index	-1580
		target	-114
		source	-750
		graphics	[
			width	1.5
			fill	"#333333"
			type	"line"
			Line	[
			]
			source_arrow	0
			target_arrow	0
		]
		label	"6"
	]
	edge	[
		root_index	-1579
		target	-337
		source	-749
		graphics	[
			width	1.5
			fill	"#333333"
			type	"line"
			Line	[
			]
			source_arrow	0
			target_arrow	0
		]
		label	"6"
	]
	edge	[
		root_index	-1582
		target	-583
		source	-749
		graphics	[
			width	1.5
			fill	"#333333"
			type	"line"
			Line	[
			]
			source_arrow	0
			target_arrow	0
		]
		label	"6"
	]
	edge	[
		root_index	-1581
		target	-61
		source	-750
		graphics	[
			width	1.5
			fill	"#333333"
			type	"line"
			Line	[
			]
			source_arrow	0
			target_arrow	0
		]
		label	"6"
	]
	edge	[
		root_index	-1584
		target	-118
		source	-749
		graphics	[
			width	1.5
			fill	"#333333"
			type	"line"
			Line	[
			]
			source_arrow	0
			target_arrow	0
		]
		label	"6"
	]
	edge	[
		root_index	-1583
		target	-196
		source	-749
		graphics	[
			width	1.5
			fill	"#333333"
			type	"line"
			Line	[
			]
			source_arrow	0
			target_arrow	0
		]
		label	"6"
	]
	edge	[
		root_index	-1555
		target	-464
		source	-724
		graphics	[
			width	1.5
			fill	"#333333"
			type	"line"
			Line	[
			]
			source_arrow	0
			target_arrow	0
		]
		label	"6"
	]
	edge	[
		root_index	-1556
		target	-115
		source	-750
		graphics	[
			width	1.5
			fill	"#333333"
			type	"line"
			Line	[
			]
			source_arrow	0
			target_arrow	0
		]
		label	"6"
	]
	edge	[
		root_index	-1553
		target	-703
		source	-586
		graphics	[
			width	1.5
			fill	"#333333"
			type	"line"
			Line	[
			]
			source_arrow	0
			target_arrow	0
		]
		label	"6"
	]
	edge	[
		root_index	-1554
		target	-73
		source	-750
		graphics	[
			width	1.5
			fill	"#333333"
			type	"line"
			Line	[
			]
			source_arrow	0
			target_arrow	0
		]
		label	"6"
	]
	edge	[
		root_index	-1559
		target	-207
		source	-579
		graphics	[
			width	1.5
			fill	"#333333"
			type	"line"
			Line	[
			]
			source_arrow	0
			target_arrow	0
		]
		label	"6"
	]
	edge	[
		root_index	-1560
		target	-500
		source	-579
		graphics	[
			width	1.5
			fill	"#333333"
			type	"line"
			Line	[
			]
			source_arrow	0
			target_arrow	0
		]
		label	"6"
	]
	edge	[
		root_index	-1557
		target	-78
		source	-750
		graphics	[
			width	1.5
			fill	"#333333"
			type	"line"
			Line	[
			]
			source_arrow	0
			target_arrow	0
		]
		label	"6"
	]
	edge	[
		root_index	-1558
		target	-218
		source	-579
		graphics	[
			width	1.5
			fill	"#333333"
			type	"line"
			Line	[
			]
			source_arrow	0
			target_arrow	0
		]
		label	"6"
	]
	edge	[
		root_index	-1563
		target	-204
		source	-586
		graphics	[
			width	1.5
			fill	"#333333"
			type	"line"
			Line	[
			]
			source_arrow	0
			target_arrow	0
		]
		label	"6"
	]
	edge	[
		root_index	-1564
		target	-268
		source	-724
		graphics	[
			width	1.5
			fill	"#333333"
			type	"line"
			Line	[
			]
			source_arrow	0
			target_arrow	0
		]
		label	"6"
	]
	edge	[
		root_index	-1561
		target	-442
		source	-579
		graphics	[
			width	1.5
			fill	"#333333"
			type	"line"
			Line	[
			]
			source_arrow	0
			target_arrow	0
		]
		label	"6"
	]
	edge	[
		root_index	-1562
		target	-533
		source	-724
		graphics	[
			width	1.5
			fill	"#333333"
			type	"line"
			Line	[
			]
			source_arrow	0
			target_arrow	0
		]
		label	"6"
	]
	edge	[
		root_index	-1567
		target	-620
		source	-749
		graphics	[
			width	1.5
			fill	"#333333"
			type	"line"
			Line	[
			]
			source_arrow	0
			target_arrow	0
		]
		label	"6"
	]
	edge	[
		root_index	-1568
		target	-606
		source	-749
		graphics	[
			width	1.5
			fill	"#333333"
			type	"line"
			Line	[
			]
			source_arrow	0
			target_arrow	0
		]
		label	"6"
	]
	edge	[
		root_index	-1565
		target	-104
		source	-724
		graphics	[
			width	1.5
			fill	"#333333"
			type	"line"
			Line	[
			]
			source_arrow	0
			target_arrow	0
		]
		label	"6"
	]
	edge	[
		root_index	-1566
		target	-52
		source	-750
		graphics	[
			width	1.5
			fill	"#333333"
			type	"line"
			Line	[
			]
			source_arrow	0
			target_arrow	0
		]
		label	"6"
	]
	edge	[
		root_index	-1540
		target	-229
		source	-579
		graphics	[
			width	1.5
			fill	"#333333"
			type	"line"
			Line	[
			]
			source_arrow	0
			target_arrow	0
		]
		label	"6"
	]
	edge	[
		root_index	-1539
		target	-46
		source	-579
		graphics	[
			width	1.5
			fill	"#333333"
			type	"line"
			Line	[
			]
			source_arrow	0
			target_arrow	0
		]
		label	"6"
	]
	edge	[
		root_index	-1538
		target	-733
		source	-579
		graphics	[
			width	1.5
			fill	"#333333"
			type	"line"
			Line	[
			]
			source_arrow	0
			target_arrow	0
		]
		label	"6"
	]
	edge	[
		root_index	-1537
		target	-446
		source	-575
		graphics	[
			width	1.5
			fill	"#333333"
			type	"line"
			Line	[
			]
			source_arrow	0
			target_arrow	0
		]
		label	"6"
	]
	edge	[
		root_index	-1544
		target	-74
		source	-525
		graphics	[
			width	1.5
			fill	"#333333"
			type	"line"
			Line	[
			]
			source_arrow	0
			target_arrow	0
		]
		label	"6"
	]
	edge	[
		root_index	-1543
		target	-119
		source	-576
		graphics	[
			width	1.5
			fill	"#333333"
			type	"line"
			Line	[
			]
			source_arrow	0
			target_arrow	0
		]
		label	"6"
	]
	edge	[
		root_index	-1542
		target	-565
		source	-576
		graphics	[
			width	1.5
			fill	"#333333"
			type	"line"
			Line	[
			]
			source_arrow	0
			target_arrow	0
		]
		label	"6"
	]
	edge	[
		root_index	-1541
		target	-114
		source	-579
		graphics	[
			width	1.5
			fill	"#333333"
			type	"line"
			Line	[
			]
			source_arrow	0
			target_arrow	0
		]
		label	"6"
	]
	edge	[
		root_index	-1548
		target	-588
		source	-579
		graphics	[
			width	1.5
			fill	"#333333"
			type	"line"
			Line	[
			]
			source_arrow	0
			target_arrow	0
		]
		label	"6"
	]
	edge	[
		root_index	-1547
		target	-111
		source	-581
		graphics	[
			width	1.5
			fill	"#333333"
			type	"line"
			Line	[
			]
			source_arrow	0
			target_arrow	0
		]
		label	"6"
	]
	edge	[
		root_index	-1546
		target	-387
		source	-579
		graphics	[
			width	1.5
			fill	"#333333"
			type	"line"
			Line	[
			]
			source_arrow	0
			target_arrow	0
		]
		label	"6"
	]
	edge	[
		root_index	-1545
		target	-596
		source	-576
		graphics	[
			width	1.5
			fill	"#333333"
			type	"line"
			Line	[
			]
			source_arrow	0
			target_arrow	0
		]
		label	"6"
	]
	edge	[
		root_index	-1552
		target	-429
		source	-586
		graphics	[
			width	1.5
			fill	"#333333"
			type	"line"
			Line	[
			]
			source_arrow	0
			target_arrow	0
		]
		label	"6"
	]
	edge	[
		root_index	-1551
		target	-341
		source	-579
		graphics	[
			width	1.5
			fill	"#333333"
			type	"line"
			Line	[
			]
			source_arrow	0
			target_arrow	0
		]
		label	"6"
	]
	edge	[
		root_index	-1550
		target	-404
		source	-586
		graphics	[
			width	1.5
			fill	"#333333"
			type	"line"
			Line	[
			]
			source_arrow	0
			target_arrow	0
		]
		label	"6"
	]
	edge	[
		root_index	-1549
		target	-234
		source	-580
		graphics	[
			width	1.5
			fill	"#333333"
			type	"line"
			Line	[
			]
			source_arrow	0
			target_arrow	0
		]
		label	"6"
	]
	edge	[
		root_index	-1790
		target	-33
		source	-524
		graphics	[
			width	1.5
			fill	"#333333"
			type	"line"
			Line	[
			]
			source_arrow	0
			target_arrow	0
		]
		label	"6"
	]
	edge	[
		root_index	-1789
		target	-379
		source	-543
		graphics	[
			width	1.5
			fill	"#333333"
			type	"line"
			Line	[
			]
			source_arrow	0
			target_arrow	0
		]
		label	"6"
	]
	edge	[
		root_index	-1792
		target	-213
		source	-543
		graphics	[
			width	1.5
			fill	"#333333"
			type	"line"
			Line	[
			]
			source_arrow	0
			target_arrow	0
		]
		label	"6"
	]
	edge	[
		root_index	-1791
		target	-432
		source	-543
		graphics	[
			width	1.5
			fill	"#333333"
			type	"line"
			Line	[
			]
			source_arrow	0
			target_arrow	0
		]
		label	"6"
	]
	edge	[
		root_index	-1786
		target	-76
		source	-543
		graphics	[
			width	1.5
			fill	"#333333"
			type	"line"
			Line	[
			]
			source_arrow	0
			target_arrow	0
		]
		label	"6"
	]
	edge	[
		root_index	-1785
		target	-254
		source	-543
		graphics	[
			width	1.5
			fill	"#333333"
			type	"line"
			Line	[
			]
			source_arrow	0
			target_arrow	0
		]
		label	"6"
	]
	edge	[
		root_index	-1788
		target	-86
		source	-543
		graphics	[
			width	1.5
			fill	"#333333"
			type	"line"
			Line	[
			]
			source_arrow	0
			target_arrow	0
		]
		label	"6"
	]
	edge	[
		root_index	-1787
		target	-576
		source	-543
		graphics	[
			width	1.5
			fill	"#333333"
			type	"line"
			Line	[
			]
			source_arrow	0
			target_arrow	0
		]
		label	"6"
	]
	edge	[
		root_index	-1782
		target	-267
		source	-543
		graphics	[
			width	1.5
			fill	"#333333"
			type	"line"
			Line	[
			]
			source_arrow	0
			target_arrow	0
		]
		label	"6"
	]
	edge	[
		root_index	-1781
		target	-420
		source	-648
		graphics	[
			width	1.5
			fill	"#333333"
			type	"line"
			Line	[
			]
			source_arrow	0
			target_arrow	0
		]
		label	"4"
	]
	edge	[
		root_index	-1784
		target	-596
		source	-543
		graphics	[
			width	1.5
			fill	"#333333"
			type	"line"
			Line	[
			]
			source_arrow	0
			target_arrow	0
		]
		label	"6"
	]
	edge	[
		root_index	-1783
		target	-772
		source	-530
		graphics	[
			width	1.5
			fill	"#333333"
			type	"line"
			Line	[
			]
			source_arrow	0
			target_arrow	0
		]
		label	"6"
	]
	edge	[
		root_index	-1778
		target	-561
		source	-640
		graphics	[
			width	1.5
			fill	"#333333"
			type	"line"
			Line	[
			]
			source_arrow	0
			target_arrow	0
		]
		label	"6"
	]
	edge	[
		root_index	-1777
		target	-749
		source	-641
		graphics	[
			width	1.5
			fill	"#333333"
			type	"line"
			Line	[
			]
			source_arrow	0
			target_arrow	0
		]
		label	"6"
	]
	edge	[
		root_index	-1780
		target	-629
		source	-648
		graphics	[
			width	1.5
			fill	"#333333"
			type	"line"
			Line	[
			]
			source_arrow	0
			target_arrow	0
		]
		label	"6"
	]
	edge	[
		root_index	-1779
		target	-141
		source	-647
		graphics	[
			width	1.5
			fill	"#333333"
			type	"line"
			Line	[
			]
			source_arrow	0
			target_arrow	0
		]
		label	"6"
	]
	edge	[
		root_index	-1773
		target	-769
		source	-646
		graphics	[
			width	1.5
			fill	"#333333"
			type	"line"
			Line	[
			]
			source_arrow	0
			target_arrow	0
		]
		label	"6"
	]
	edge	[
		root_index	-1774
		target	-186
		source	-638
		graphics	[
			width	1.5
			fill	"#333333"
			type	"line"
			Line	[
			]
			source_arrow	0
			target_arrow	0
		]
		label	"6"
	]
	edge	[
		root_index	-1775
		target	-47
		source	-650
		graphics	[
			width	1.5
			fill	"#333333"
			type	"line"
			Line	[
			]
			source_arrow	0
			target_arrow	0
		]
		label	"6"
	]
	edge	[
		root_index	-1776
		target	-561
		source	-641
		graphics	[
			width	1.5
			fill	"#333333"
			type	"line"
			Line	[
			]
			source_arrow	0
			target_arrow	0
		]
		label	"6"
	]
	edge	[
		root_index	-1769
		target	-754
		source	-627
		graphics	[
			width	1.5
			fill	"#333333"
			type	"line"
			Line	[
			]
			source_arrow	0
			target_arrow	0
		]
		label	"6"
	]
	edge	[
		root_index	-1770
		target	-749
		source	-634
		graphics	[
			width	1.5
			fill	"#333333"
			type	"line"
			Line	[
			]
			source_arrow	0
			target_arrow	0
		]
		label	"6"
	]
	edge	[
		root_index	-1771
		target	-206
		source	-632
		graphics	[
			width	1.5
			fill	"#333333"
			type	"line"
			Line	[
			]
			source_arrow	0
			target_arrow	0
		]
		label	"6"
	]
	edge	[
		root_index	-1772
		target	-250
		source	-635
		graphics	[
			width	1.5
			fill	"#333333"
			type	"line"
			Line	[
			]
			source_arrow	0
			target_arrow	0
		]
		label	"6"
	]
	edge	[
		root_index	-1765
		target	-479
		source	-648
		graphics	[
			width	1.5
			fill	"#333333"
			type	"line"
			Line	[
			]
			source_arrow	0
			target_arrow	0
		]
		label	"6"
	]
	edge	[
		root_index	-1766
		target	-435
		source	-629
		graphics	[
			width	1.5
			fill	"#333333"
			type	"line"
			Line	[
			]
			source_arrow	0
			target_arrow	0
		]
		label	"6"
	]
	edge	[
		root_index	-1767
		target	-363
		source	-629
		graphics	[
			width	1.5
			fill	"#333333"
			type	"line"
			Line	[
			]
			source_arrow	0
			target_arrow	0
		]
		label	"6"
	]
	edge	[
		root_index	-1768
		target	-86
		source	-628
		graphics	[
			width	1.5
			fill	"#333333"
			type	"line"
			Line	[
			]
			source_arrow	0
			target_arrow	0
		]
		label	"6"
	]
	edge	[
		root_index	-1761
		target	-636
		source	-646
		graphics	[
			width	1.5
			fill	"#333333"
			type	"line"
			Line	[
			]
			source_arrow	0
			target_arrow	0
		]
		label	"4"
	]
	edge	[
		root_index	-1762
		target	-229
		source	-646
		graphics	[
			width	1.5
			fill	"#333333"
			type	"line"
			Line	[
			]
			source_arrow	0
			target_arrow	0
		]
		label	"6"
	]
	edge	[
		root_index	-1763
		target	-761
		source	-648
		graphics	[
			width	1.5
			fill	"#333333"
			type	"line"
			Line	[
			]
			source_arrow	0
			target_arrow	0
		]
		label	"6"
	]
	edge	[
		root_index	-1764
		target	-740
		source	-648
		graphics	[
			width	1.5
			fill	"#333333"
			type	"line"
			Line	[
			]
			source_arrow	0
			target_arrow	0
		]
		label	"6"
	]
	edge	[
		root_index	-1760
		target	-419
		source	-646
		graphics	[
			width	1.5
			fill	"#333333"
			type	"line"
			Line	[
			]
			source_arrow	0
			target_arrow	0
		]
		label	"6"
	]
	edge	[
		root_index	-1759
		target	-420
		source	-646
		graphics	[
			width	1.5
			fill	"#333333"
			type	"line"
			Line	[
			]
			source_arrow	0
			target_arrow	0
		]
		label	"6"
	]
	edge	[
		root_index	-1758
		target	-366
		source	-636
		graphics	[
			width	1.5
			fill	"#333333"
			type	"line"
			Line	[
			]
			source_arrow	0
			target_arrow	0
		]
		label	"6"
	]
	edge	[
		root_index	-1757
		target	-530
		source	-737
		graphics	[
			width	1.5
			fill	"#333333"
			type	"line"
			Line	[
			]
			source_arrow	0
			target_arrow	0
		]
		label	"6"
	]
	edge	[
		root_index	-1756
		target	-292
		source	-738
		graphics	[
			width	1.5
			fill	"#333333"
			type	"line"
			Line	[
			]
			source_arrow	0
			target_arrow	0
		]
		label	"6"
	]
	edge	[
		root_index	-1755
		target	-738
		source	-737
		graphics	[
			width	1.5
			fill	"#333333"
			type	"line"
			Line	[
			]
			source_arrow	0
			target_arrow	0
		]
		label	"4"
	]
	edge	[
		root_index	-1754
		target	-91
		source	-648
		graphics	[
			width	1.5
			fill	"#333333"
			type	"line"
			Line	[
			]
			source_arrow	0
			target_arrow	0
		]
		label	"6"
	]
	edge	[
		root_index	-1753
		target	-47
		source	-648
		graphics	[
			width	1.5
			fill	"#333333"
			type	"line"
			Line	[
			]
			source_arrow	0
			target_arrow	0
		]
		label	"6"
	]
	edge	[
		root_index	-1752
		target	-312
		source	-648
		graphics	[
			width	1.5
			fill	"#333333"
			type	"line"
			Line	[
			]
			source_arrow	0
			target_arrow	0
		]
		label	"4"
	]
	edge	[
		root_index	-1751
		target	-464
		source	-648
		graphics	[
			width	1.5
			fill	"#333333"
			type	"line"
			Line	[
			]
			source_arrow	0
			target_arrow	0
		]
		label	"6"
	]
	edge	[
		root_index	-1750
		target	-548
		source	-648
		graphics	[
			width	1.5
			fill	"#333333"
			type	"line"
			Line	[
			]
			source_arrow	0
			target_arrow	0
		]
		label	"4"
	]
	edge	[
		root_index	-1749
		target	-335
		source	-604
		graphics	[
			width	1.5
			fill	"#333333"
			type	"line"
			Line	[
			]
			source_arrow	0
			target_arrow	0
		]
		label	"6"
	]
	edge	[
		root_index	-1748
		target	-749
		source	-597
		graphics	[
			width	1.5
			fill	"#333333"
			type	"line"
			Line	[
			]
			source_arrow	0
			target_arrow	0
		]
		label	"6"
	]
	edge	[
		root_index	-1747
		target	-362
		source	-597
		graphics	[
			width	1.5
			fill	"#333333"
			type	"line"
			Line	[
			]
			source_arrow	0
			target_arrow	0
		]
		label	"6"
	]
	edge	[
		root_index	-1746
		target	-486
		source	-694
		graphics	[
			width	1.5
			fill	"#333333"
			type	"line"
			Line	[
			]
			source_arrow	0
			target_arrow	0
		]
		label	"6"
	]
	edge	[
		root_index	-1745
		target	-214
		source	-738
		graphics	[
			width	1.5
			fill	"#333333"
			type	"line"
			Line	[
			]
			source_arrow	0
			target_arrow	0
		]
		label	"6"
	]
	edge	[
		root_index	-1743
		target	-728
		source	-694
		graphics	[
			width	1.5
			fill	"#333333"
			type	"line"
			Line	[
			]
			source_arrow	0
			target_arrow	0
		]
		label	"6"
	]
	edge	[
		root_index	-1744
		target	-538
		source	-694
		graphics	[
			width	1.5
			fill	"#333333"
			type	"line"
			Line	[
			]
			source_arrow	0
			target_arrow	0
		]
		label	"6"
	]
	edge	[
		root_index	-1741
		target	-399
		source	-619
		graphics	[
			width	1.5
			fill	"#333333"
			type	"line"
			Line	[
			]
			source_arrow	0
			target_arrow	0
		]
		label	"6"
	]
	edge	[
		root_index	-1742
		target	-104
		source	-737
		graphics	[
			width	1.5
			fill	"#333333"
			type	"line"
			Line	[
			]
			source_arrow	0
			target_arrow	0
		]
		label	"6"
	]
	edge	[
		root_index	-1739
		target	-623
		source	-624
		graphics	[
			width	1.5
			fill	"#333333"
			type	"line"
			Line	[
			]
			source_arrow	0
			target_arrow	0
		]
		label	"4"
	]
	edge	[
		root_index	-1740
		target	-167
		source	-619
		graphics	[
			width	1.5
			fill	"#333333"
			type	"line"
			Line	[
			]
			source_arrow	0
			target_arrow	0
		]
		label	"6"
	]
	edge	[
		root_index	-1737
		target	-86
		source	-597
		graphics	[
			width	1.5
			fill	"#333333"
			type	"line"
			Line	[
			]
			source_arrow	0
			target_arrow	0
		]
		label	"6"
	]
	edge	[
		root_index	-1738
		target	-214
		source	-737
		graphics	[
			width	1.5
			fill	"#333333"
			type	"line"
			Line	[
			]
			source_arrow	0
			target_arrow	0
		]
		label	"6"
	]
	edge	[
		root_index	-1735
		target	-229
		source	-737
		graphics	[
			width	1.5
			fill	"#333333"
			type	"line"
			Line	[
			]
			source_arrow	0
			target_arrow	0
		]
		label	"6"
	]
	edge	[
		root_index	-1736
		target	-442
		source	-737
		graphics	[
			width	1.5
			fill	"#333333"
			type	"line"
			Line	[
			]
			source_arrow	0
			target_arrow	0
		]
		label	"6"
	]
	edge	[
		root_index	-1733
		target	-706
		source	-694
		graphics	[
			width	1.5
			fill	"#333333"
			type	"line"
			Line	[
			]
			source_arrow	0
			target_arrow	0
		]
		label	"6"
	]
	edge	[
		root_index	-1734
		target	-327
		source	-603
		graphics	[
			width	1.5
			fill	"#333333"
			type	"line"
			Line	[
			]
			source_arrow	0
			target_arrow	0
		]
		label	"6"
	]
	edge	[
		root_index	-1731
		target	-47
		source	-734
		graphics	[
			width	1.5
			fill	"#333333"
			type	"line"
			Line	[
			]
			source_arrow	0
			target_arrow	0
		]
		label	"6"
	]
	edge	[
		root_index	-1732
		target	-700
		source	-733
		graphics	[
			width	1.5
			fill	"#333333"
			type	"line"
			Line	[
			]
			source_arrow	0
			target_arrow	0
		]
		label	"6"
	]
	edge	[
		root_index	-1729
		target	-291
		source	-624
		graphics	[
			width	1.5
			fill	"#333333"
			type	"line"
			Line	[
			]
			source_arrow	0
			target_arrow	0
		]
		label	"6"
	]
	edge	[
		root_index	-1730
		target	-625
		source	-624
		graphics	[
			width	1.5
			fill	"#333333"
			type	"line"
			Line	[
			]
			source_arrow	0
			target_arrow	0
		]
		label	"4"
	]
	edge	[
		root_index	-1722
		target	-595
		source	-590
		graphics	[
			width	1.5
			fill	"#333333"
			type	"line"
			Line	[
			]
			source_arrow	0
			target_arrow	0
		]
		label	"6"
	]
	edge	[
		root_index	-1721
		target	-91
		source	-734
		graphics	[
			width	1.5
			fill	"#333333"
			type	"line"
			Line	[
			]
			source_arrow	0
			target_arrow	0
		]
		label	"6"
	]
	edge	[
		root_index	-1724
		target	-161
		source	-692
		graphics	[
			width	1.5
			fill	"#333333"
			type	"line"
			Line	[
			]
			source_arrow	0
			target_arrow	0
		]
		label	"6"
	]
	edge	[
		root_index	-1723
		target	-718
		source	-589
		graphics	[
			width	1.5
			fill	"#333333"
			type	"line"
			Line	[
			]
			source_arrow	0
			target_arrow	0
		]
		label	"6"
	]
	edge	[
		root_index	-1726
		target	-168
		source	-619
		graphics	[
			width	1.5
			fill	"#333333"
			type	"line"
			Line	[
			]
			source_arrow	0
			target_arrow	0
		]
		label	"6"
	]
	edge	[
		root_index	-1725
		target	-749
		source	-691
		graphics	[
			width	1.5
			fill	"#333333"
			type	"line"
			Line	[
			]
			source_arrow	0
			target_arrow	0
		]
		label	"6"
	]
	edge	[
		root_index	-1728
		target	-623
		source	-625
		graphics	[
			width	1.5
			fill	"#333333"
			type	"line"
			Line	[
			]
			source_arrow	0
			target_arrow	0
		]
		label	"4"
	]
	edge	[
		root_index	-1727
		target	-47
		source	-630
		graphics	[
			width	1.5
			fill	"#333333"
			type	"line"
			Line	[
			]
			source_arrow	0
			target_arrow	0
		]
		label	"6"
	]
	edge	[
		root_index	-1714
		target	-61
		source	-608
		graphics	[
			width	1.5
			fill	"#333333"
			type	"line"
			Line	[
			]
			source_arrow	0
			target_arrow	0
		]
		label	"6"
	]
	edge	[
		root_index	-1713
		target	-307
		source	-590
		graphics	[
			width	1.5
			fill	"#333333"
			type	"line"
			Line	[
			]
			source_arrow	0
			target_arrow	0
		]
		label	"6"
	]
	edge	[
		root_index	-1716
		target	-161
		source	-608
		graphics	[
			width	1.5
			fill	"#333333"
			type	"line"
			Line	[
			]
			source_arrow	0
			target_arrow	0
		]
		label	"6"
	]
	edge	[
		root_index	-1715
		target	-73
		source	-608
		graphics	[
			width	1.5
			fill	"#333333"
			type	"line"
			Line	[
			]
			source_arrow	0
			target_arrow	0
		]
		label	"6"
	]
	edge	[
		root_index	-1718
		target	-135
		source	-619
		graphics	[
			width	1.5
			fill	"#333333"
			type	"line"
			Line	[
			]
			source_arrow	0
			target_arrow	0
		]
		label	"6"
	]
	edge	[
		root_index	-1717
		target	-250
		source	-602
		graphics	[
			width	1.5
			fill	"#333333"
			type	"line"
			Line	[
			]
			source_arrow	0
			target_arrow	0
		]
		label	"6"
	]
	edge	[
		root_index	-1720
		target	-165
		source	-619
		graphics	[
			width	1.5
			fill	"#333333"
			type	"line"
			Line	[
			]
			source_arrow	0
			target_arrow	0
		]
		label	"6"
	]
	edge	[
		root_index	-1719
		target	-771
		source	-619
		graphics	[
			width	1.5
			fill	"#333333"
			type	"line"
			Line	[
			]
			source_arrow	0
			target_arrow	0
		]
		label	"6"
	]
	edge	[
		root_index	-1705
		target	-115
		source	-608
		graphics	[
			width	1.5
			fill	"#333333"
			type	"line"
			Line	[
			]
			source_arrow	0
			target_arrow	0
		]
		label	"6"
	]
	edge	[
		root_index	-1706
		target	-107
		source	-609
		graphics	[
			width	1.5
			fill	"#333333"
			type	"line"
			Line	[
			]
			source_arrow	0
			target_arrow	0
		]
		label	"6"
	]
	edge	[
		root_index	-1707
		target	-61
		source	-609
		graphics	[
			width	1.5
			fill	"#333333"
			type	"line"
			Line	[
			]
			source_arrow	0
			target_arrow	0
		]
		label	"6"
	]
	edge	[
		root_index	-1708
		target	-2
		source	-604
		graphics	[
			width	1.5
			fill	"#333333"
			type	"line"
			Line	[
			]
			source_arrow	0
			target_arrow	0
		]
		label	"6"
	]
	edge	[
		root_index	-1709
		target	-250
		source	-604
		graphics	[
			width	1.5
			fill	"#333333"
			type	"line"
			Line	[
			]
			source_arrow	0
			target_arrow	0
		]
		label	"6"
	]
	edge	[
		root_index	-1710
		target	-119
		source	-596
		graphics	[
			width	1.5
			fill	"#333333"
			type	"line"
			Line	[
			]
			source_arrow	0
			target_arrow	0
		]
		label	"6"
	]
	edge	[
		root_index	-1711
		target	-565
		source	-596
		graphics	[
			width	1.5
			fill	"#333333"
			type	"line"
			Line	[
			]
			source_arrow	0
			target_arrow	0
		]
		label	"4"
	]
	edge	[
		root_index	-1712
		target	-307
		source	-595
		graphics	[
			width	1.5
			fill	"#333333"
			type	"line"
			Line	[
			]
			source_arrow	0
			target_arrow	0
		]
		label	"6"
	]
	edge	[
		root_index	-1697
		target	-183
		source	-609
		graphics	[
			width	1.5
			fill	"#333333"
			type	"line"
			Line	[
			]
			source_arrow	0
			target_arrow	0
		]
		label	"6"
	]
	edge	[
		root_index	-1698
		target	-229
		source	-610
		graphics	[
			width	1.5
			fill	"#333333"
			type	"line"
			Line	[
			]
			source_arrow	0
			target_arrow	0
		]
		label	"6"
	]
	edge	[
		root_index	-1699
		target	-363
		source	-610
		graphics	[
			width	1.5
			fill	"#333333"
			type	"line"
			Line	[
			]
			source_arrow	0
			target_arrow	0
		]
		label	"6"
	]
	edge	[
		root_index	-1700
		target	-561
		source	-609
		graphics	[
			width	1.5
			fill	"#333333"
			type	"line"
			Line	[
			]
			source_arrow	0
			target_arrow	0
		]
		label	"6"
	]
	edge	[
		root_index	-1701
		target	-73
		source	-609
		graphics	[
			width	1.5
			fill	"#333333"
			type	"line"
			Line	[
			]
			source_arrow	0
			target_arrow	0
		]
		label	"6"
	]
	edge	[
		root_index	-1702
		target	-218
		source	-588
		graphics	[
			width	1.5
			fill	"#333333"
			type	"line"
			Line	[
			]
			source_arrow	0
			target_arrow	0
		]
		label	"6"
	]
	edge	[
		root_index	-1703
		target	-211
		source	-643
		graphics	[
			width	1.5
			fill	"#333333"
			type	"line"
			Line	[
			]
			source_arrow	0
			target_arrow	0
		]
		label	"6"
	]
	edge	[
		root_index	-1704
		target	-74
		source	-608
		graphics	[
			width	1.5
			fill	"#333333"
			type	"line"
			Line	[
			]
			source_arrow	0
			target_arrow	0
		]
		label	"6"
	]
	edge	[
		root_index	-1692
		target	-141
		source	-546
		graphics	[
			width	1.5
			fill	"#333333"
			type	"line"
			Line	[
			]
			source_arrow	0
			target_arrow	0
		]
		label	"6"
	]
	edge	[
		root_index	-1691
		target	-754
		source	-548
		graphics	[
			width	1.5
			fill	"#333333"
			type	"line"
			Line	[
			]
			source_arrow	0
			target_arrow	0
		]
		label	"6"
	]
	edge	[
		root_index	-1690
		target	-607
		source	-545
		graphics	[
			width	1.5
			fill	"#333333"
			type	"line"
			Line	[
			]
			source_arrow	0
			target_arrow	0
		]
		label	"6"
	]
	edge	[
		root_index	-1689
		target	-446
		source	-717
		graphics	[
			width	1.5
			fill	"#333333"
			type	"line"
			Line	[
			]
			source_arrow	0
			target_arrow	0
		]
		label	"6"
	]
	edge	[
		root_index	-1696
		target	-53
		source	-609
		graphics	[
			width	1.5
			fill	"#333333"
			type	"line"
			Line	[
			]
			source_arrow	0
			target_arrow	0
		]
		label	"6"
	]
	edge	[
		root_index	-1695
		target	-29
		source	-609
		graphics	[
			width	1.5
			fill	"#333333"
			type	"line"
			Line	[
			]
			source_arrow	0
			target_arrow	0
		]
		label	"6"
	]
	edge	[
		root_index	-1694
		target	-141
		source	-609
		graphics	[
			width	1.5
			fill	"#333333"
			type	"line"
			Line	[
			]
			source_arrow	0
			target_arrow	0
		]
		label	"6"
	]
	edge	[
		root_index	-1693
		target	-695
		source	-546
		graphics	[
			width	1.5
			fill	"#333333"
			type	"line"
			Line	[
			]
			source_arrow	0
			target_arrow	0
		]
		label	"6"
	]
	edge	[
		root_index	-1684
		target	-58
		source	-768
		graphics	[
			width	1.5
			fill	"#333333"
			type	"line"
			Line	[
			]
			source_arrow	0
			target_arrow	0
		]
		label	"6"
	]
	edge	[
		root_index	-1683
		target	-2
		source	-768
		graphics	[
			width	1.5
			fill	"#333333"
			type	"line"
			Line	[
			]
			source_arrow	0
			target_arrow	0
		]
		label	"6"
	]
	edge	[
		root_index	-1682
		target	-561
		source	-768
		graphics	[
			width	1.5
			fill	"#333333"
			type	"line"
			Line	[
			]
			source_arrow	0
			target_arrow	0
		]
		label	"6"
	]
	edge	[
		root_index	-1681
		target	-47
		source	-746
		graphics	[
			width	1.5
			fill	"#333333"
			type	"line"
			Line	[
			]
			source_arrow	0
			target_arrow	0
		]
		label	"6"
	]
	edge	[
		root_index	-1688
		target	-77
		source	-717
		graphics	[
			width	1.5
			fill	"#333333"
			type	"line"
			Line	[
			]
			source_arrow	0
			target_arrow	0
		]
		label	"6"
	]
	edge	[
		root_index	-1687
		target	-33
		source	-768
		graphics	[
			width	1.5
			fill	"#333333"
			type	"line"
			Line	[
			]
			source_arrow	0
			target_arrow	0
		]
		label	"6"
	]
	edge	[
		root_index	-1686
		target	-404
		source	-767
		graphics	[
			width	1.5
			fill	"#333333"
			type	"line"
			Line	[
			]
			source_arrow	0
			target_arrow	0
		]
		label	"6"
	]
	edge	[
		root_index	-1685
		target	-685
		source	-768
		graphics	[
			width	1.5
			fill	"#333333"
			type	"line"
			Line	[
			]
			source_arrow	0
			target_arrow	0
		]
		label	"6"
	]
	edge	[
		root_index	-1675
		target	-561
		source	-743
		graphics	[
			width	1.5
			fill	"#333333"
			type	"line"
			Line	[
			]
			source_arrow	0
			target_arrow	0
		]
		label	"6"
	]
	edge	[
		root_index	-1676
		target	-47
		source	-740
		graphics	[
			width	1.5
			fill	"#333333"
			type	"line"
			Line	[
			]
			source_arrow	0
			target_arrow	0
		]
		label	"6"
	]
	edge	[
		root_index	-1673
		target	-721
		source	-719
		graphics	[
			width	1.5
			fill	"#333333"
			type	"line"
			Line	[
			]
			source_arrow	0
			target_arrow	0
		]
		label	"6"
	]
	edge	[
		root_index	-1674
		target	-33
		source	-743
		graphics	[
			width	1.5
			fill	"#333333"
			type	"line"
			Line	[
			]
			source_arrow	0
			target_arrow	0
		]
		label	"6"
	]
	edge	[
		root_index	-1679
		target	-446
		source	-739
		graphics	[
			width	1.5
			fill	"#333333"
			type	"line"
			Line	[
			]
			source_arrow	0
			target_arrow	0
		]
		label	"6"
	]
	edge	[
		root_index	-1680
		target	-135
		source	-746
		graphics	[
			width	1.5
			fill	"#333333"
			type	"line"
			Line	[
			]
			source_arrow	0
			target_arrow	0
		]
		label	"6"
	]
	edge	[
		root_index	-1677
		target	-260
		source	-740
		graphics	[
			width	1.5
			fill	"#333333"
			type	"line"
			Line	[
			]
			source_arrow	0
			target_arrow	0
		]
		label	"6"
	]
	edge	[
		root_index	-1678
		target	-578
		source	-740
		graphics	[
			width	1.5
			fill	"#333333"
			type	"line"
			Line	[
			]
			source_arrow	0
			target_arrow	0
		]
		label	"6"
	]
	edge	[
		root_index	-1667
		target	-135
		source	-719
		graphics	[
			width	1.5
			fill	"#333333"
			type	"line"
			Line	[
			]
			source_arrow	0
			target_arrow	0
		]
		label	"6"
	]
	edge	[
		root_index	-1668
		target	-286
		source	-746
		graphics	[
			width	1.5
			fill	"#333333"
			type	"line"
			Line	[
			]
			source_arrow	0
			target_arrow	0
		]
		label	"4"
	]
	edge	[
		root_index	-1665
		target	-643
		source	-335
		graphics	[
			width	1.5
			fill	"#333333"
			type	"line"
			Line	[
			]
			source_arrow	0
			target_arrow	0
		]
		label	"6"
	]
	edge	[
		root_index	-1666
		target	-719
		source	-720
		graphics	[
			width	1.5
			fill	"#333333"
			type	"line"
			Line	[
			]
			source_arrow	0
			target_arrow	0
		]
		label	"4"
	]
	edge	[
		root_index	-1671
		target	-206
		source	-719
		graphics	[
			width	1.5
			fill	"#333333"
			type	"line"
			Line	[
			]
			source_arrow	0
			target_arrow	0
		]
		label	"6"
	]
	edge	[
		root_index	-1672
		target	-167
		source	-719
		graphics	[
			width	1.5
			fill	"#333333"
			type	"line"
			Line	[
			]
			source_arrow	0
			target_arrow	0
		]
		label	"6"
	]
	edge	[
		root_index	-1669
		target	-47
		source	-720
		graphics	[
			width	1.5
			fill	"#333333"
			type	"line"
			Line	[
			]
			source_arrow	0
			target_arrow	0
		]
		label	"6"
	]
	edge	[
		root_index	-1670
		target	-545
		source	-719
		graphics	[
			width	1.5
			fill	"#333333"
			type	"line"
			Line	[
			]
			source_arrow	0
			target_arrow	0
		]
		label	"6"
	]
	edge	[
		root_index	-1346
		target	-125
		source	-704
		graphics	[
			width	1.5
			fill	"#333333"
			type	"line"
			Line	[
			]
			source_arrow	0
			target_arrow	0
		]
		label	"6"
	]
	edge	[
		root_index	-1345
		target	-540
		source	-315
		graphics	[
			width	1.5
			fill	"#333333"
			type	"line"
			Line	[
			]
			source_arrow	0
			target_arrow	0
		]
		label	"6"
	]
	edge	[
		root_index	-1348
		target	-721
		source	-687
		graphics	[
			width	1.5
			fill	"#333333"
			type	"line"
			Line	[
			]
			source_arrow	0
			target_arrow	0
		]
		label	"6"
	]
	edge	[
		root_index	-1347
		target	-206
		source	-687
		graphics	[
			width	1.5
			fill	"#333333"
			type	"line"
			Line	[
			]
			source_arrow	0
			target_arrow	0
		]
		label	"6"
	]
	edge	[
		root_index	-1350
		target	-2
		source	-708
		graphics	[
			width	1.5
			fill	"#333333"
			type	"line"
			Line	[
			]
			source_arrow	0
			target_arrow	0
		]
		label	"6"
	]
	edge	[
		root_index	-1349
		target	-296
		source	-687
		graphics	[
			width	1.5
			fill	"#333333"
			type	"line"
			Line	[
			]
			source_arrow	0
			target_arrow	0
		]
		label	"6"
	]
	edge	[
		root_index	-1352
		target	-671
		source	-704
		graphics	[
			width	1.5
			fill	"#333333"
			type	"line"
			Line	[
			]
			source_arrow	0
			target_arrow	0
		]
		label	"6"
	]
	edge	[
		root_index	-1351
		target	-404
		source	-704
		graphics	[
			width	1.5
			fill	"#333333"
			type	"line"
			Line	[
			]
			source_arrow	0
			target_arrow	0
		]
		label	"6"
	]
	edge	[
		root_index	-1354
		target	-81
		source	-742
		graphics	[
			width	1.5
			fill	"#333333"
			type	"line"
			Line	[
			]
			source_arrow	0
			target_arrow	0
		]
		label	"6"
	]
	edge	[
		root_index	-1353
		target	-250
		source	-662
		graphics	[
			width	1.5
			fill	"#333333"
			type	"line"
			Line	[
			]
			source_arrow	0
			target_arrow	0
		]
		label	"6"
	]
	edge	[
		root_index	-1356
		target	-2
		source	-661
		graphics	[
			width	1.5
			fill	"#333333"
			type	"line"
			Line	[
			]
			source_arrow	0
			target_arrow	0
		]
		label	"6"
	]
	edge	[
		root_index	-1355
		target	-177
		source	-707
		graphics	[
			width	1.5
			fill	"#333333"
			type	"line"
			Line	[
			]
			source_arrow	0
			target_arrow	0
		]
		label	"6"
	]
	edge	[
		root_index	-1358
		target	-260
		source	-340
		graphics	[
			width	1.5
			fill	"#333333"
			type	"line"
			Line	[
			]
			source_arrow	0
			target_arrow	0
		]
		label	"6"
	]
	edge	[
		root_index	-1357
		target	-211
		source	-708
		graphics	[
			width	1.5
			fill	"#333333"
			type	"line"
			Line	[
			]
			source_arrow	0
			target_arrow	0
		]
		label	"6"
	]
	edge	[
		root_index	-1360
		target	-177
		source	-340
		graphics	[
			width	1.5
			fill	"#333333"
			type	"line"
			Line	[
			]
			source_arrow	0
			target_arrow	0
		]
		label	"6"
	]
	edge	[
		root_index	-1359
		target	-435
		source	-340
		graphics	[
			width	1.5
			fill	"#333333"
			type	"line"
			Line	[
			]
			source_arrow	0
			target_arrow	0
		]
		label	"6"
	]
	edge	[
		root_index	-1361
		target	-307
		source	-341
		graphics	[
			width	1.5
			fill	"#333333"
			type	"line"
			Line	[
			]
			source_arrow	0
			target_arrow	0
		]
		label	"6"
	]
	edge	[
		root_index	-1362
		target	-278
		source	-339
		graphics	[
			width	1.5
			fill	"#333333"
			type	"line"
			Line	[
			]
			source_arrow	0
			target_arrow	0
		]
		label	"6"
	]
	edge	[
		root_index	-1363
		target	-47
		source	-732
		graphics	[
			width	1.5
			fill	"#333333"
			type	"line"
			Line	[
			]
			source_arrow	0
			target_arrow	0
		]
		label	"6"
	]
	edge	[
		root_index	-1364
		target	-749
		source	-732
		graphics	[
			width	1.5
			fill	"#333333"
			type	"line"
			Line	[
			]
			source_arrow	0
			target_arrow	0
		]
		label	"6"
	]
	edge	[
		root_index	-1365
		target	-749
		source	-731
		graphics	[
			width	1.5
			fill	"#333333"
			type	"line"
			Line	[
			]
			source_arrow	0
			target_arrow	0
		]
		label	"6"
	]
	edge	[
		root_index	-1366
		target	-772
		source	-339
		graphics	[
			width	1.5
			fill	"#333333"
			type	"line"
			Line	[
			]
			source_arrow	0
			target_arrow	0
		]
		label	"6"
	]
	edge	[
		root_index	-1367
		target	-79
		source	-339
		graphics	[
			width	1.5
			fill	"#333333"
			type	"line"
			Line	[
			]
			source_arrow	0
			target_arrow	0
		]
		label	"6"
	]
	edge	[
		root_index	-1368
		target	-442
		source	-339
		graphics	[
			width	1.5
			fill	"#333333"
			type	"line"
			Line	[
			]
			source_arrow	0
			target_arrow	0
		]
		label	"6"
	]
	edge	[
		root_index	-1369
		target	-435
		source	-339
		graphics	[
			width	1.5
			fill	"#333333"
			type	"line"
			Line	[
			]
			source_arrow	0
			target_arrow	0
		]
		label	"6"
	]
	edge	[
		root_index	-1370
		target	-681
		source	-315
		graphics	[
			width	1.5
			fill	"#333333"
			type	"line"
			Line	[
			]
			source_arrow	0
			target_arrow	0
		]
		label	"6"
	]
	edge	[
		root_index	-1371
		target	-447
		source	-339
		graphics	[
			width	1.5
			fill	"#333333"
			type	"line"
			Line	[
			]
			source_arrow	0
			target_arrow	0
		]
		label	"6"
	]
	edge	[
		root_index	-1372
		target	-554
		source	-339
		graphics	[
			width	1.5
			fill	"#333333"
			type	"line"
			Line	[
			]
			source_arrow	0
			target_arrow	0
		]
		label	"6"
	]
	edge	[
		root_index	-1373
		target	-46
		source	-339
		graphics	[
			width	1.5
			fill	"#333333"
			type	"line"
			Line	[
			]
			source_arrow	0
			target_arrow	0
		]
		label	"6"
	]
	edge	[
		root_index	-1374
		target	-2
		source	-400
		graphics	[
			width	1.5
			fill	"#333333"
			type	"line"
			Line	[
			]
			source_arrow	0
			target_arrow	0
		]
		label	"6"
	]
	edge	[
		root_index	-1375
		target	-461
		source	-400
		graphics	[
			width	1.5
			fill	"#333333"
			type	"line"
			Line	[
			]
			source_arrow	0
			target_arrow	0
		]
		label	"6"
	]
	edge	[
		root_index	-1376
		target	-449
		source	-416
		graphics	[
			width	1.5
			fill	"#333333"
			type	"line"
			Line	[
			]
			source_arrow	0
			target_arrow	0
		]
		label	"6"
	]
	edge	[
		root_index	-1380
		target	-450
		source	-405
		graphics	[
			width	1.5
			fill	"#333333"
			type	"line"
			Line	[
			]
			source_arrow	0
			target_arrow	0
		]
		label	"4"
	]
	edge	[
		root_index	-1379
		target	-47
		source	-405
		graphics	[
			width	1.5
			fill	"#333333"
			type	"line"
			Line	[
			]
			source_arrow	0
			target_arrow	0
		]
		label	"6"
	]
	edge	[
		root_index	-1378
		target	-499
		source	-405
		graphics	[
			width	1.5
			fill	"#333333"
			type	"line"
			Line	[
			]
			source_arrow	0
			target_arrow	0
		]
		label	"6"
	]
	edge	[
		root_index	-1377
		target	-229
		source	-416
		graphics	[
			width	1.5
			fill	"#333333"
			type	"line"
			Line	[
			]
			source_arrow	0
			target_arrow	0
		]
		label	"6"
	]
	edge	[
		root_index	-1384
		target	-243
		source	-384
		graphics	[
			width	1.5
			fill	"#333333"
			type	"line"
			Line	[
			]
			source_arrow	0
			target_arrow	0
		]
		label	"6"
	]
	edge	[
		root_index	-1383
		target	-749
		source	-405
		graphics	[
			width	1.5
			fill	"#333333"
			type	"line"
			Line	[
			]
			source_arrow	0
			target_arrow	0
		]
		label	"6"
	]
	edge	[
		root_index	-1382
		target	-481
		source	-384
		graphics	[
			width	1.5
			fill	"#333333"
			type	"line"
			Line	[
			]
			source_arrow	0
			target_arrow	0
		]
		label	"6"
	]
	edge	[
		root_index	-1381
		target	-192
		source	-405
		graphics	[
			width	1.5
			fill	"#333333"
			type	"line"
			Line	[
			]
			source_arrow	0
			target_arrow	0
		]
		label	"6"
	]
	edge	[
		root_index	-1388
		target	-629
		source	-405
		graphics	[
			width	1.5
			fill	"#333333"
			type	"line"
			Line	[
			]
			source_arrow	0
			target_arrow	0
		]
		label	"6"
	]
	edge	[
		root_index	-1387
		target	-229
		source	-415
		graphics	[
			width	1.5
			fill	"#333333"
			type	"line"
			Line	[
			]
			source_arrow	0
			target_arrow	0
		]
		label	"6"
	]
	edge	[
		root_index	-1386
		target	-365
		source	-405
		graphics	[
			width	1.5
			fill	"#333333"
			type	"line"
			Line	[
			]
			source_arrow	0
			target_arrow	0
		]
		label	"4"
	]
	edge	[
		root_index	-1385
		target	-248
		source	-384
		graphics	[
			width	1.5
			fill	"#333333"
			type	"line"
			Line	[
			]
			source_arrow	0
			target_arrow	0
		]
		label	"6"
	]
	edge	[
		root_index	-1392
		target	-76
		source	-405
		graphics	[
			width	1.5
			fill	"#333333"
			type	"line"
			Line	[
			]
			source_arrow	0
			target_arrow	0
		]
		label	"6"
	]
	edge	[
		root_index	-1391
		target	-636
		source	-405
		graphics	[
			width	1.5
			fill	"#333333"
			type	"line"
			Line	[
			]
			source_arrow	0
			target_arrow	0
		]
		label	"6"
	]
	edge	[
		root_index	-1390
		target	-191
		source	-405
		graphics	[
			width	1.5
			fill	"#333333"
			type	"line"
			Line	[
			]
			source_arrow	0
			target_arrow	0
		]
		label	"6"
	]
	edge	[
		root_index	-1389
		target	-648
		source	-405
		graphics	[
			width	1.5
			fill	"#333333"
			type	"line"
			Line	[
			]
			source_arrow	0
			target_arrow	0
		]
		label	"4"
	]
	edge	[
		root_index	-1395
		target	-387
		source	-442
		graphics	[
			width	1.5
			fill	"#333333"
			type	"line"
			Line	[
			]
			source_arrow	0
			target_arrow	0
		]
		label	"6"
	]
	edge	[
		root_index	-1396
		target	-636
		source	-419
		graphics	[
			width	1.5
			fill	"#333333"
			type	"line"
			Line	[
			]
			source_arrow	0
			target_arrow	0
		]
		label	"6"
	]
	edge	[
		root_index	-1393
		target	-535
		source	-405
		graphics	[
			width	1.5
			fill	"#333333"
			type	"line"
			Line	[
			]
			source_arrow	0
			target_arrow	0
		]
		label	"6"
	]
	edge	[
		root_index	-1394
		target	-749
		source	-425
		graphics	[
			width	1.5
			fill	"#333333"
			type	"line"
			Line	[
			]
			source_arrow	0
			target_arrow	0
		]
		label	"6"
	]
	edge	[
		root_index	-1399
		target	-135
		source	-396
		graphics	[
			width	1.5
			fill	"#333333"
			type	"line"
			Line	[
			]
			source_arrow	0
			target_arrow	0
		]
		label	"6"
	]
	edge	[
		root_index	-1400
		target	-545
		source	-396
		graphics	[
			width	1.5
			fill	"#333333"
			type	"line"
			Line	[
			]
			source_arrow	0
			target_arrow	0
		]
		label	"6"
	]
	edge	[
		root_index	-1397
		target	-500
		source	-441
		graphics	[
			width	1.5
			fill	"#333333"
			type	"line"
			Line	[
			]
			source_arrow	0
			target_arrow	0
		]
		label	"6"
	]
	edge	[
		root_index	-1398
		target	-91
		source	-396
		graphics	[
			width	1.5
			fill	"#333333"
			type	"line"
			Line	[
			]
			source_arrow	0
			target_arrow	0
		]
		label	"6"
	]
	edge	[
		root_index	-1403
		target	-646
		source	-405
		graphics	[
			width	1.5
			fill	"#333333"
			type	"line"
			Line	[
			]
			source_arrow	0
			target_arrow	0
		]
		label	"6"
	]
	edge	[
		root_index	-1404
		target	-167
		source	-406
		graphics	[
			width	1.5
			fill	"#333333"
			type	"line"
			Line	[
			]
			source_arrow	0
			target_arrow	0
		]
		label	"6"
	]
	edge	[
		root_index	-1401
		target	-658
		source	-396
		graphics	[
			width	1.5
			fill	"#333333"
			type	"line"
			Line	[
			]
			source_arrow	0
			target_arrow	0
		]
		label	"6"
	]
	edge	[
		root_index	-1402
		target	-254
		source	-405
		graphics	[
			width	1.5
			fill	"#333333"
			type	"line"
			Line	[
			]
			source_arrow	0
			target_arrow	0
		]
		label	"6"
	]
	edge	[
		root_index	-1407
		target	-2
		source	-418
		graphics	[
			width	1.5
			fill	"#333333"
			type	"line"
			Line	[
			]
			source_arrow	0
			target_arrow	0
		]
		label	"6"
	]
	edge	[
		root_index	-1408
		target	-303
		source	-433
		graphics	[
			width	1.5
			fill	"#333333"
			type	"line"
			Line	[
			]
			source_arrow	0
			target_arrow	0
		]
		label	"6"
	]
	edge	[
		root_index	-1405
		target	-71
		source	-405
		graphics	[
			width	1.5
			fill	"#333333"
			type	"line"
			Line	[
			]
			source_arrow	0
			target_arrow	0
		]
		label	"6"
	]
	edge	[
		root_index	-1406
		target	-2
		source	-433
		graphics	[
			width	1.5
			fill	"#333333"
			type	"line"
			Line	[
			]
			source_arrow	0
			target_arrow	0
		]
		label	"6"
	]
	edge	[
		root_index	-1286
		target	-599
		source	-658
		graphics	[
			width	1.5
			fill	"#333333"
			type	"line"
			Line	[
			]
			source_arrow	0
			target_arrow	0
		]
		label	"6"
	]
	edge	[
		root_index	-1285
		target	-119
		source	-754
		graphics	[
			width	1.5
			fill	"#333333"
			type	"line"
			Line	[
			]
			source_arrow	0
			target_arrow	0
		]
		label	"6"
	]
	edge	[
		root_index	-1288
		target	-91
		source	-658
		graphics	[
			width	1.5
			fill	"#333333"
			type	"line"
			Line	[
			]
			source_arrow	0
			target_arrow	0
		]
		label	"6"
	]
	edge	[
		root_index	-1287
		target	-148
		source	-658
		graphics	[
			width	1.5
			fill	"#333333"
			type	"line"
			Line	[
			]
			source_arrow	0
			target_arrow	0
		]
		label	"6"
	]
	edge	[
		root_index	-1282
		target	-697
		source	-754
		graphics	[
			width	1.5
			fill	"#333333"
			type	"line"
			Line	[
			]
			source_arrow	0
			target_arrow	0
		]
		label	"6"
	]
	edge	[
		root_index	-1281
		target	-749
		source	-678
		graphics	[
			width	1.5
			fill	"#333333"
			type	"line"
			Line	[
			]
			source_arrow	0
			target_arrow	0
		]
		label	"6"
	]
	edge	[
		root_index	-1284
		target	-382
		source	-754
		graphics	[
			width	1.5
			fill	"#333333"
			type	"line"
			Line	[
			]
			source_arrow	0
			target_arrow	0
		]
		label	"6"
	]
	edge	[
		root_index	-1283
		target	-697
		source	-753
		graphics	[
			width	1.5
			fill	"#333333"
			type	"line"
			Line	[
			]
			source_arrow	0
			target_arrow	0
		]
		label	"6"
	]
	edge	[
		root_index	-1294
		target	-359
		source	-699
		graphics	[
			width	1.5
			fill	"#333333"
			type	"line"
			Line	[
			]
			source_arrow	0
			target_arrow	0
		]
		label	"6"
	]
	edge	[
		root_index	-1293
		target	-435
		source	-272
		graphics	[
			width	1.5
			fill	"#333333"
			type	"line"
			Line	[
			]
			source_arrow	0
			target_arrow	0
		]
		label	"6"
	]
	edge	[
		root_index	-1296
		target	-47
		source	-712
		graphics	[
			width	1.5
			fill	"#333333"
			type	"line"
			Line	[
			]
			source_arrow	0
			target_arrow	0
		]
		label	"6"
	]
	edge	[
		root_index	-1295
		target	-438
		source	-702
		graphics	[
			width	1.5
			fill	"#333333"
			type	"line"
			Line	[
			]
			source_arrow	0
			target_arrow	0
		]
		label	"6"
	]
	edge	[
		root_index	-1290
		target	-458
		source	-711
		graphics	[
			width	1.5
			fill	"#333333"
			type	"line"
			Line	[
			]
			source_arrow	0
			target_arrow	0
		]
		label	"6"
	]
	edge	[
		root_index	-1289
		target	-63
		source	-657
		graphics	[
			width	1.5
			fill	"#333333"
			type	"line"
			Line	[
			]
			source_arrow	0
			target_arrow	0
		]
		label	"6"
	]
	edge	[
		root_index	-1292
		target	-754
		source	-759
		graphics	[
			width	1.5
			fill	"#333333"
			type	"line"
			Line	[
			]
			source_arrow	0
			target_arrow	0
		]
		label	"6"
	]
	edge	[
		root_index	-1291
		target	-47
		source	-761
		graphics	[
			width	1.5
			fill	"#333333"
			type	"line"
			Line	[
			]
			source_arrow	0
			target_arrow	0
		]
		label	"6"
	]
	edge	[
		root_index	-1301
		target	-218
		source	-657
		graphics	[
			width	1.5
			fill	"#333333"
			type	"line"
			Line	[
			]
			source_arrow	0
			target_arrow	0
		]
		label	"6"
	]
	edge	[
		root_index	-1302
		target	-749
		source	-272
		graphics	[
			width	1.5
			fill	"#333333"
			type	"line"
			Line	[
			]
			source_arrow	0
			target_arrow	0
		]
		label	"6"
	]
	edge	[
		root_index	-1303
		target	-91
		source	-762
		graphics	[
			width	1.5
			fill	"#333333"
			type	"line"
			Line	[
			]
			source_arrow	0
			target_arrow	0
		]
		label	"6"
	]
	edge	[
		root_index	-1304
		target	-1
		source	-757
		graphics	[
			width	1.5
			fill	"#333333"
			type	"line"
			Line	[
			]
			source_arrow	0
			target_arrow	0
		]
		label	"6"
	]
	edge	[
		root_index	-1297
		target	-410
		source	-702
		graphics	[
			width	1.5
			fill	"#333333"
			type	"line"
			Line	[
			]
			source_arrow	0
			target_arrow	0
		]
		label	"4"
	]
	edge	[
		root_index	-1298
		target	-749
		source	-657
		graphics	[
			width	1.5
			fill	"#333333"
			type	"line"
			Line	[
			]
			source_arrow	0
			target_arrow	0
		]
		label	"6"
	]
	edge	[
		root_index	-1299
		target	-207
		source	-272
		graphics	[
			width	1.5
			fill	"#333333"
			type	"line"
			Line	[
			]
			source_arrow	0
			target_arrow	0
		]
		label	"6"
	]
	edge	[
		root_index	-1300
		target	-90
		source	-677
		graphics	[
			width	1.5
			fill	"#333333"
			type	"line"
			Line	[
			]
			source_arrow	0
			target_arrow	0
		]
		label	"6"
	]
	edge	[
		root_index	-1309
		target	-51
		source	-279
		graphics	[
			width	1.5
			fill	"#333333"
			type	"line"
			Line	[
			]
			source_arrow	0
			target_arrow	0
		]
		label	"6"
	]
	edge	[
		root_index	-1310
		target	-422
		source	-433
		graphics	[
			width	1.5
			fill	"#333333"
			type	"line"
			Line	[
			]
			source_arrow	0
			target_arrow	0
		]
		label	"6"
	]
	edge	[
		root_index	-1311
		target	-235
		source	-434
		graphics	[
			width	1.5
			fill	"#333333"
			type	"line"
			Line	[
			]
			source_arrow	0
			target_arrow	0
		]
		label	"6"
	]
	edge	[
		root_index	-1312
		target	-5
		source	-434
		graphics	[
			width	1.5
			fill	"#333333"
			type	"line"
			Line	[
			]
			source_arrow	0
			target_arrow	0
		]
		label	"6"
	]
	edge	[
		root_index	-1305
		target	-428
		source	-272
		graphics	[
			width	1.5
			fill	"#333333"
			type	"line"
			Line	[
			]
			source_arrow	0
			target_arrow	0
		]
		label	"6"
	]
	edge	[
		root_index	-1306
		target	-749
		source	-280
		graphics	[
			width	1.5
			fill	"#333333"
			type	"line"
			Line	[
			]
			source_arrow	0
			target_arrow	0
		]
		label	"6"
	]
	edge	[
		root_index	-1307
		target	-207
		source	-280
		graphics	[
			width	1.5
			fill	"#333333"
			type	"line"
			Line	[
			]
			source_arrow	0
			target_arrow	0
		]
		label	"6"
	]
	edge	[
		root_index	-1308
		target	-232
		source	-653
		graphics	[
			width	1.5
			fill	"#333333"
			type	"line"
			Line	[
			]
			source_arrow	0
			target_arrow	0
		]
		label	"6"
	]
	edge	[
		root_index	-1320
		target	-267
		source	-432
		graphics	[
			width	1.5
			fill	"#333333"
			type	"line"
			Line	[
			]
			source_arrow	0
			target_arrow	0
		]
		label	"4"
	]
	edge	[
		root_index	-1319
		target	-699
		source	-430
		graphics	[
			width	1.5
			fill	"#333333"
			type	"line"
			Line	[
			]
			source_arrow	0
			target_arrow	0
		]
		label	"6"
	]
	edge	[
		root_index	-1318
		target	-611
		source	-432
		graphics	[
			width	1.5
			fill	"#333333"
			type	"line"
			Line	[
			]
			source_arrow	0
			target_arrow	0
		]
		label	"6"
	]
	edge	[
		root_index	-1317
		target	-379
		source	-432
		graphics	[
			width	1.5
			fill	"#333333"
			type	"line"
			Line	[
			]
			source_arrow	0
			target_arrow	0
		]
		label	"6"
	]
	edge	[
		root_index	-1316
		target	-596
		source	-432
		graphics	[
			width	1.5
			fill	"#333333"
			type	"line"
			Line	[
			]
			source_arrow	0
			target_arrow	0
		]
		label	"6"
	]
	edge	[
		root_index	-1315
		target	-76
		source	-432
		graphics	[
			width	1.5
			fill	"#333333"
			type	"line"
			Line	[
			]
			source_arrow	0
			target_arrow	0
		]
		label	"6"
	]
	edge	[
		root_index	-1314
		target	-119
		source	-432
		graphics	[
			width	1.5
			fill	"#333333"
			type	"line"
			Line	[
			]
			source_arrow	0
			target_arrow	0
		]
		label	"6"
	]
	edge	[
		root_index	-1313
		target	-303
		source	-422
		graphics	[
			width	1.5
			fill	"#333333"
			type	"line"
			Line	[
			]
			source_arrow	0
			target_arrow	0
		]
		label	"6"
	]
	edge	[
		root_index	-1328
		target	-545
		source	-735
		graphics	[
			width	1.5
			fill	"#333333"
			type	"line"
			Line	[
			]
			source_arrow	0
			target_arrow	0
		]
		label	"6"
	]
	edge	[
		root_index	-1327
		target	-234
		source	-736
		graphics	[
			width	1.5
			fill	"#333333"
			type	"line"
			Line	[
			]
			source_arrow	0
			target_arrow	0
		]
		label	"6"
	]
	edge	[
		root_index	-1326
		target	-81
		source	-741
		graphics	[
			width	1.5
			fill	"#333333"
			type	"line"
			Line	[
			]
			source_arrow	0
			target_arrow	0
		]
		label	"6"
	]
	edge	[
		root_index	-1325
		target	-718
		source	-429
		graphics	[
			width	1.5
			fill	"#333333"
			type	"line"
			Line	[
			]
			source_arrow	0
			target_arrow	0
		]
		label	"6"
	]
	edge	[
		root_index	-1324
		target	-671
		source	-430
		graphics	[
			width	1.5
			fill	"#333333"
			type	"line"
			Line	[
			]
			source_arrow	0
			target_arrow	0
		]
		label	"6"
	]
	edge	[
		root_index	-1323
		target	-2
		source	-443
		graphics	[
			width	1.5
			fill	"#333333"
			type	"line"
			Line	[
			]
			source_arrow	0
			target_arrow	0
		]
		label	"6"
	]
	edge	[
		root_index	-1322
		target	-701
		source	-429
		graphics	[
			width	1.5
			fill	"#333333"
			type	"line"
			Line	[
			]
			source_arrow	0
			target_arrow	0
		]
		label	"6"
	]
	edge	[
		root_index	-1321
		target	-576
		source	-432
		graphics	[
			width	1.5
			fill	"#333333"
			type	"line"
			Line	[
			]
			source_arrow	0
			target_arrow	0
		]
		label	"6"
	]
	edge	[
		root_index	-1335
		target	-173
		source	-447
		graphics	[
			width	1.5
			fill	"#333333"
			type	"line"
			Line	[
			]
			source_arrow	0
			target_arrow	0
		]
		label	"6"
	]
	edge	[
		root_index	-1336
		target	-540
		source	-451
		graphics	[
			width	1.5
			fill	"#333333"
			type	"line"
			Line	[
			]
			source_arrow	0
			target_arrow	0
		]
		label	"6"
	]
	edge	[
		root_index	-1333
		target	-84
		source	-437
		graphics	[
			width	1.5
			fill	"#333333"
			type	"line"
			Line	[
			]
			source_arrow	0
			target_arrow	0
		]
		label	"6"
	]
	edge	[
		root_index	-1334
		target	-754
		source	-439
		graphics	[
			width	1.5
			fill	"#333333"
			type	"line"
			Line	[
			]
			source_arrow	0
			target_arrow	0
		]
		label	"6"
	]
	edge	[
		root_index	-1331
		target	-54
		source	-452
		graphics	[
			width	1.5
			fill	"#333333"
			type	"line"
			Line	[
			]
			source_arrow	0
			target_arrow	0
		]
		label	"6"
	]
	edge	[
		root_index	-1332
		target	-214
		source	-440
		graphics	[
			width	1.5
			fill	"#333333"
			type	"line"
			Line	[
			]
			source_arrow	0
			target_arrow	0
		]
		label	"6"
	]
	edge	[
		root_index	-1329
		target	-135
		source	-732
		graphics	[
			width	1.5
			fill	"#333333"
			type	"line"
			Line	[
			]
			source_arrow	0
			target_arrow	0
		]
		label	"6"
	]
	edge	[
		root_index	-1330
		target	-410
		source	-438
		graphics	[
			width	1.5
			fill	"#333333"
			type	"line"
			Line	[
			]
			source_arrow	0
			target_arrow	0
		]
		label	"6"
	]
	edge	[
		root_index	-1343
		target	-530
		source	-339
		graphics	[
			width	1.5
			fill	"#333333"
			type	"line"
			Line	[
			]
			source_arrow	0
			target_arrow	0
		]
		label	"6"
	]
	edge	[
		root_index	-1344
		target	-323
		source	-315
		graphics	[
			width	1.5
			fill	"#333333"
			type	"line"
			Line	[
			]
			source_arrow	0
			target_arrow	0
		]
		label	"6"
	]
	edge	[
		root_index	-1341
		target	-446
		source	-459
		graphics	[
			width	1.5
			fill	"#333333"
			type	"line"
			Line	[
			]
			source_arrow	0
			target_arrow	0
		]
		label	"6"
	]
	edge	[
		root_index	-1342
		target	-670
		source	-315
		graphics	[
			width	1.5
			fill	"#333333"
			type	"line"
			Line	[
			]
			source_arrow	0
			target_arrow	0
		]
		label	"6"
	]
	edge	[
		root_index	-1339
		target	-235
		source	-421
		graphics	[
			width	1.5
			fill	"#333333"
			type	"line"
			Line	[
			]
			source_arrow	0
			target_arrow	0
		]
		label	"6"
	]
	edge	[
		root_index	-1340
		target	-686
		source	-459
		graphics	[
			width	1.5
			fill	"#333333"
			type	"line"
			Line	[
			]
			source_arrow	0
			target_arrow	0
		]
		label	"6"
	]
	edge	[
		root_index	-1337
		target	-749
		source	-451
		graphics	[
			width	1.5
			fill	"#333333"
			type	"line"
			Line	[
			]
			source_arrow	0
			target_arrow	0
		]
		label	"6"
	]
	edge	[
		root_index	-1338
		target	-229
		source	-460
		graphics	[
			width	1.5
			fill	"#333333"
			type	"line"
			Line	[
			]
			source_arrow	0
			target_arrow	0
		]
		label	"6"
	]
	edge	[
		root_index	-1481
		target	-410
		source	-538
		graphics	[
			width	1.5
			fill	"#333333"
			type	"line"
			Line	[
			]
			source_arrow	0
			target_arrow	0
		]
		label	"4"
	]
	edge	[
		root_index	-1482
		target	-463
		source	-728
		graphics	[
			width	1.5
			fill	"#333333"
			type	"line"
			Line	[
			]
			source_arrow	0
			target_arrow	0
		]
		label	"6"
	]
	edge	[
		root_index	-1483
		target	-725
		source	-728
		graphics	[
			width	1.5
			fill	"#333333"
			type	"line"
			Line	[
			]
			source_arrow	0
			target_arrow	0
		]
		label	"6"
	]
	edge	[
		root_index	-1484
		target	-649
		source	-728
		graphics	[
			width	1.5
			fill	"#333333"
			type	"line"
			Line	[
			]
			source_arrow	0
			target_arrow	0
		]
		label	"6"
	]
	edge	[
		root_index	-1485
		target	-576
		source	-728
		graphics	[
			width	1.5
			fill	"#333333"
			type	"line"
			Line	[
			]
			source_arrow	0
			target_arrow	0
		]
		label	"6"
	]
	edge	[
		root_index	-1486
		target	-204
		source	-585
		graphics	[
			width	1.5
			fill	"#333333"
			type	"line"
			Line	[
			]
			source_arrow	0
			target_arrow	0
		]
		label	"6"
	]
	edge	[
		root_index	-1487
		target	-43
		source	-585
		graphics	[
			width	1.5
			fill	"#333333"
			type	"line"
			Line	[
			]
			source_arrow	0
			target_arrow	0
		]
		label	"6"
	]
	edge	[
		root_index	-1488
		target	-47
		source	-578
		graphics	[
			width	1.5
			fill	"#333333"
			type	"line"
			Line	[
			]
			source_arrow	0
			target_arrow	0
		]
		label	"6"
	]
	edge	[
		root_index	-1473
		target	-290
		source	-681
		graphics	[
			width	1.5
			fill	"#333333"
			type	"line"
			Line	[
			]
			source_arrow	0
			target_arrow	0
		]
		label	"6"
	]
	edge	[
		root_index	-1474
		target	-749
		source	-668
		graphics	[
			width	1.5
			fill	"#333333"
			type	"line"
			Line	[
			]
			source_arrow	0
			target_arrow	0
		]
		label	"6"
	]
	edge	[
		root_index	-1475
		target	-129
		source	-538
		graphics	[
			width	1.5
			fill	"#333333"
			type	"line"
			Line	[
			]
			source_arrow	0
			target_arrow	0
		]
		label	"6"
	]
	edge	[
		root_index	-1476
		target	-383
		source	-540
		graphics	[
			width	1.5
			fill	"#333333"
			type	"line"
			Line	[
			]
			source_arrow	0
			target_arrow	0
		]
		label	"6"
	]
	edge	[
		root_index	-1477
		target	-323
		source	-540
		graphics	[
			width	1.5
			fill	"#333333"
			type	"line"
			Line	[
			]
			source_arrow	0
			target_arrow	0
		]
		label	"6"
	]
	edge	[
		root_index	-1478
		target	-670
		source	-681
		graphics	[
			width	1.5
			fill	"#333333"
			type	"line"
			Line	[
			]
			source_arrow	0
			target_arrow	0
		]
		label	"6"
	]
	edge	[
		root_index	-1479
		target	-323
		source	-681
		graphics	[
			width	1.5
			fill	"#333333"
			type	"line"
			Line	[
			]
			source_arrow	0
			target_arrow	0
		]
		label	"6"
	]
	edge	[
		root_index	-1480
		target	-63
		source	-538
		graphics	[
			width	1.5
			fill	"#333333"
			type	"line"
			Line	[
			]
			source_arrow	0
			target_arrow	0
		]
		label	"6"
	]
	edge	[
		root_index	-1498
		target	-218
		source	-540
		graphics	[
			width	1.5
			fill	"#333333"
			type	"line"
			Line	[
			]
			source_arrow	0
			target_arrow	0
		]
		label	"6"
	]
	edge	[
		root_index	-1497
		target	-54
		source	-541
		graphics	[
			width	1.5
			fill	"#333333"
			type	"line"
			Line	[
			]
			source_arrow	0
			target_arrow	0
		]
		label	"6"
	]
	edge	[
		root_index	-1500
		target	-73
		source	-530
		graphics	[
			width	1.5
			fill	"#333333"
			type	"line"
			Line	[
			]
			source_arrow	0
			target_arrow	0
		]
		label	"6"
	]
	edge	[
		root_index	-1499
		target	-333
		source	-540
		graphics	[
			width	1.5
			fill	"#333333"
			type	"line"
			Line	[
			]
			source_arrow	0
			target_arrow	0
		]
		label	"6"
	]
	edge	[
		root_index	-1502
		target	-291
		source	-559
		graphics	[
			width	1.5
			fill	"#333333"
			type	"line"
			Line	[
			]
			source_arrow	0
			target_arrow	0
		]
		label	"6"
	]
	edge	[
		root_index	-1501
		target	-749
		source	-537
		graphics	[
			width	1.5
			fill	"#333333"
			type	"line"
			Line	[
			]
			source_arrow	0
			target_arrow	0
		]
		label	"6"
	]
	edge	[
		root_index	-1504
		target	-52
		source	-557
		graphics	[
			width	1.5
			fill	"#333333"
			type	"line"
			Line	[
			]
			source_arrow	0
			target_arrow	0
		]
		label	"6"
	]
	edge	[
		root_index	-1503
		target	-771
		source	-566
		graphics	[
			width	1.5
			fill	"#333333"
			type	"line"
			Line	[
			]
			source_arrow	0
			target_arrow	0
		]
		label	"6"
	]
	edge	[
		root_index	-1490
		target	-64
		source	-541
		graphics	[
			width	1.5
			fill	"#333333"
			type	"line"
			Line	[
			]
			source_arrow	0
			target_arrow	0
		]
		label	"6"
	]
	edge	[
		root_index	-1489
		target	-135
		source	-567
		graphics	[
			width	1.5
			fill	"#333333"
			type	"line"
			Line	[
			]
			source_arrow	0
			target_arrow	0
		]
		label	"6"
	]
	edge	[
		root_index	-1492
		target	-167
		source	-573
		graphics	[
			width	1.5
			fill	"#333333"
			type	"line"
			Line	[
			]
			source_arrow	0
			target_arrow	0
		]
		label	"6"
	]
	edge	[
		root_index	-1491
		target	-63
		source	-541
		graphics	[
			width	1.5
			fill	"#333333"
			type	"line"
			Line	[
			]
			source_arrow	0
			target_arrow	0
		]
		label	"6"
	]
	edge	[
		root_index	-1494
		target	-690
		source	-530
		graphics	[
			width	1.5
			fill	"#333333"
			type	"line"
			Line	[
			]
			source_arrow	0
			target_arrow	0
		]
		label	"6"
	]
	edge	[
		root_index	-1493
		target	-619
		source	-573
		graphics	[
			width	1.5
			fill	"#333333"
			type	"line"
			Line	[
			]
			source_arrow	0
			target_arrow	0
		]
		label	"6"
	]
	edge	[
		root_index	-1496
		target	-316
		source	-540
		graphics	[
			width	1.5
			fill	"#333333"
			type	"line"
			Line	[
			]
			source_arrow	0
			target_arrow	0
		]
		label	"6"
	]
	edge	[
		root_index	-1495
		target	-496
		source	-530
		graphics	[
			width	1.5
			fill	"#333333"
			type	"line"
			Line	[
			]
			source_arrow	0
			target_arrow	0
		]
		label	"6"
	]
	edge	[
		root_index	-1515
		target	-47
		source	-577
		graphics	[
			width	1.5
			fill	"#333333"
			type	"line"
			Line	[
			]
			source_arrow	0
			target_arrow	0
		]
		label	"6"
	]
	edge	[
		root_index	-1516
		target	-738
		source	-569
		graphics	[
			width	1.5
			fill	"#333333"
			type	"line"
			Line	[
			]
			source_arrow	0
			target_arrow	0
		]
		label	"6"
	]
	edge	[
		root_index	-1513
		target	-517
		source	-574
		graphics	[
			width	1.5
			fill	"#333333"
			type	"line"
			Line	[
			]
			source_arrow	0
			target_arrow	0
		]
		label	"6"
	]
	edge	[
		root_index	-1514
		target	-446
		source	-577
		graphics	[
			width	1.5
			fill	"#333333"
			type	"line"
			Line	[
			]
			source_arrow	0
			target_arrow	0
		]
		label	"6"
	]
	edge	[
		root_index	-1519
		target	-316
		source	-670
		graphics	[
			width	1.5
			fill	"#333333"
			type	"line"
			Line	[
			]
			source_arrow	0
			target_arrow	0
		]
		label	"6"
	]
	edge	[
		root_index	-1520
		target	-608
		source	-525
		graphics	[
			width	1.5
			fill	"#333333"
			type	"line"
			Line	[
			]
			source_arrow	0
			target_arrow	0
		]
		label	"6"
	]
	edge	[
		root_index	-1517
		target	-229
		source	-569
		graphics	[
			width	1.5
			fill	"#333333"
			type	"line"
			Line	[
			]
			source_arrow	0
			target_arrow	0
		]
		label	"6"
	]
	edge	[
		root_index	-1518
		target	-61
		source	-525
		graphics	[
			width	1.5
			fill	"#333333"
			type	"line"
			Line	[
			]
			source_arrow	0
			target_arrow	0
		]
		label	"6"
	]
	edge	[
		root_index	-1507
		target	-206
		source	-564
		graphics	[
			width	1.5
			fill	"#333333"
			type	"line"
			Line	[
			]
			source_arrow	0
			target_arrow	0
		]
		label	"6"
	]
	edge	[
		root_index	-1508
		target	-737
		source	-674
		graphics	[
			width	1.5
			fill	"#333333"
			type	"line"
			Line	[
			]
			source_arrow	0
			target_arrow	0
		]
		label	"6"
	]
	edge	[
		root_index	-1505
		target	-530
		source	-614
		graphics	[
			width	1.5
			fill	"#333333"
			type	"line"
			Line	[
			]
			source_arrow	0
			target_arrow	0
		]
		label	"6"
	]
	edge	[
		root_index	-1506
		target	-737
		source	-569
		graphics	[
			width	1.5
			fill	"#333333"
			type	"line"
			Line	[
			]
			source_arrow	0
			target_arrow	0
		]
		label	"6"
	]
	edge	[
		root_index	-1511
		target	-47
		source	-571
		graphics	[
			width	1.5
			fill	"#333333"
			type	"line"
			Line	[
			]
			source_arrow	0
			target_arrow	0
		]
		label	"6"
	]
	edge	[
		root_index	-1512
		target	-168
		source	-573
		graphics	[
			width	1.5
			fill	"#333333"
			type	"line"
			Line	[
			]
			source_arrow	0
			target_arrow	0
		]
		label	"6"
	]
	edge	[
		root_index	-1509
		target	-592
		source	-671
		graphics	[
			width	1.5
			fill	"#333333"
			type	"line"
			Line	[
			]
			source_arrow	0
			target_arrow	0
		]
		label	"4"
	]
	edge	[
		root_index	-1510
		target	-250
		source	-572
		graphics	[
			width	1.5
			fill	"#333333"
			type	"line"
			Line	[
			]
			source_arrow	0
			target_arrow	0
		]
		label	"6"
	]
	edge	[
		root_index	-1532
		target	-533
		source	-670
		graphics	[
			width	1.5
			fill	"#333333"
			type	"line"
			Line	[
			]
			source_arrow	0
			target_arrow	0
		]
		label	"6"
	]
	edge	[
		root_index	-1531
		target	-359
		source	-671
		graphics	[
			width	1.5
			fill	"#333333"
			type	"line"
			Line	[
			]
			source_arrow	0
			target_arrow	0
		]
		label	"6"
	]
	edge	[
		root_index	-1530
		target	-429
		source	-671
		graphics	[
			width	1.5
			fill	"#333333"
			type	"line"
			Line	[
			]
			source_arrow	0
			target_arrow	0
		]
		label	"6"
	]
	edge	[
		root_index	-1529
		target	-404
		source	-671
		graphics	[
			width	1.5
			fill	"#333333"
			type	"line"
			Line	[
			]
			source_arrow	0
			target_arrow	0
		]
		label	"6"
	]
	edge	[
		root_index	-1536
		target	-63
		source	-582
		graphics	[
			width	1.5
			fill	"#333333"
			type	"line"
			Line	[
			]
			source_arrow	0
			target_arrow	0
		]
		label	"6"
	]
	edge	[
		root_index	-1535
		target	-486
		source	-575
		graphics	[
			width	1.5
			fill	"#333333"
			type	"line"
			Line	[
			]
			source_arrow	0
			target_arrow	0
		]
		label	"6"
	]
	edge	[
		root_index	-1534
		target	-206
		source	-575
		graphics	[
			width	1.5
			fill	"#333333"
			type	"line"
			Line	[
			]
			source_arrow	0
			target_arrow	0
		]
		label	"6"
	]
	edge	[
		root_index	-1533
		target	-290
		source	-670
		graphics	[
			width	1.5
			fill	"#333333"
			type	"line"
			Line	[
			]
			source_arrow	0
			target_arrow	0
		]
		label	"6"
	]
	edge	[
		root_index	-1524
		target	-73
		source	-525
		graphics	[
			width	1.5
			fill	"#333333"
			type	"line"
			Line	[
			]
			source_arrow	0
			target_arrow	0
		]
		label	"6"
	]
	edge	[
		root_index	-1523
		target	-599
		source	-525
		graphics	[
			width	1.5
			fill	"#333333"
			type	"line"
			Line	[
			]
			source_arrow	0
			target_arrow	0
		]
		label	"6"
	]
	edge	[
		root_index	-1522
		target	-62
		source	-525
		graphics	[
			width	1.5
			fill	"#333333"
			type	"line"
			Line	[
			]
			source_arrow	0
			target_arrow	0
		]
		label	"6"
	]
	edge	[
		root_index	-1521
		target	-239
		source	-525
		graphics	[
			width	1.5
			fill	"#333333"
			type	"line"
			Line	[
			]
			source_arrow	0
			target_arrow	0
		]
		label	"6"
	]
	edge	[
		root_index	-1528
		target	-561
		source	-673
		graphics	[
			width	1.5
			fill	"#333333"
			type	"line"
			Line	[
			]
			source_arrow	0
			target_arrow	0
		]
		label	"6"
	]
	edge	[
		root_index	-1527
		target	-73
		source	-614
		graphics	[
			width	1.5
			fill	"#333333"
			type	"line"
			Line	[
			]
			source_arrow	0
			target_arrow	0
		]
		label	"6"
	]
	edge	[
		root_index	-1526
		target	-229
		source	-674
		graphics	[
			width	1.5
			fill	"#333333"
			type	"line"
			Line	[
			]
			source_arrow	0
			target_arrow	0
		]
		label	"6"
	]
	edge	[
		root_index	-1525
		target	-115
		source	-525
		graphics	[
			width	1.5
			fill	"#333333"
			type	"line"
			Line	[
			]
			source_arrow	0
			target_arrow	0
		]
		label	"6"
	]
	edge	[
		root_index	-1421
		target	-323
		source	-412
		graphics	[
			width	1.5
			fill	"#333333"
			type	"line"
			Line	[
			]
			source_arrow	0
			target_arrow	0
		]
		label	"6"
	]
	edge	[
		root_index	-1422
		target	-769
		source	-420
		graphics	[
			width	1.5
			fill	"#333333"
			type	"line"
			Line	[
			]
			source_arrow	0
			target_arrow	0
		]
		label	"6"
	]
	edge	[
		root_index	-1423
		target	-517
		source	-420
		graphics	[
			width	1.5
			fill	"#333333"
			type	"line"
			Line	[
			]
			source_arrow	0
			target_arrow	0
		]
		label	"6"
	]
	edge	[
		root_index	-1424
		target	-206
		source	-426
		graphics	[
			width	1.5
			fill	"#333333"
			type	"line"
			Line	[
			]
			source_arrow	0
			target_arrow	0
		]
		label	"6"
	]
	edge	[
		root_index	-1417
		target	-670
		source	-442
		graphics	[
			width	1.5
			fill	"#333333"
			type	"line"
			Line	[
			]
			source_arrow	0
			target_arrow	0
		]
		label	"6"
	]
	edge	[
		root_index	-1418
		target	-410
		source	-412
		graphics	[
			width	1.5
			fill	"#333333"
			type	"line"
			Line	[
			]
			source_arrow	0
			target_arrow	0
		]
		label	"4"
	]
	edge	[
		root_index	-1419
		target	-533
		source	-412
		graphics	[
			width	1.5
			fill	"#333333"
			type	"line"
			Line	[
			]
			source_arrow	0
			target_arrow	0
		]
		label	"6"
	]
	edge	[
		root_index	-1420
		target	-530
		source	-412
		graphics	[
			width	1.5
			fill	"#333333"
			type	"line"
			Line	[
			]
			source_arrow	0
			target_arrow	0
		]
		label	"6"
	]
	edge	[
		root_index	-1413
		target	-56
		source	-469
		graphics	[
			width	1.5
			fill	"#333333"
			type	"line"
			Line	[
			]
			source_arrow	0
			target_arrow	0
		]
		label	"6"
	]
	edge	[
		root_index	-1414
		target	-738
		source	-442
		graphics	[
			width	1.5
			fill	"#333333"
			type	"line"
			Line	[
			]
			source_arrow	0
			target_arrow	0
		]
		label	"6"
	]
	edge	[
		root_index	-1415
		target	-629
		source	-442
		graphics	[
			width	1.5
			fill	"#333333"
			type	"line"
			Line	[
			]
			source_arrow	0
			target_arrow	0
		]
		label	"6"
	]
	edge	[
		root_index	-1416
		target	-771
		source	-428
		graphics	[
			width	1.5
			fill	"#333333"
			type	"line"
			Line	[
			]
			source_arrow	0
			target_arrow	0
		]
		label	"6"
	]
	edge	[
		root_index	-1409
		target	-769
		source	-433
		graphics	[
			width	1.5
			fill	"#333333"
			type	"line"
			Line	[
			]
			source_arrow	0
			target_arrow	0
		]
		label	"6"
	]
	edge	[
		root_index	-1410
		target	-166
		source	-455
		graphics	[
			width	1.5
			fill	"#333333"
			type	"line"
			Line	[
			]
			source_arrow	0
			target_arrow	0
		]
		label	"6"
	]
	edge	[
		root_index	-1411
		target	-754
		source	-455
		graphics	[
			width	1.5
			fill	"#333333"
			type	"line"
			Line	[
			]
			source_arrow	0
			target_arrow	0
		]
		label	"6"
	]
	edge	[
		root_index	-1412
		target	-135
		source	-455
		graphics	[
			width	1.5
			fill	"#333333"
			type	"line"
			Line	[
			]
			source_arrow	0
			target_arrow	0
		]
		label	"6"
	]
	edge	[
		root_index	-1438
		target	-144
		source	-728
		graphics	[
			width	1.5
			fill	"#333333"
			type	"line"
			Line	[
			]
			source_arrow	0
			target_arrow	0
		]
		label	"6"
	]
	edge	[
		root_index	-1437
		target	-47
		source	-450
		graphics	[
			width	1.5
			fill	"#333333"
			type	"line"
			Line	[
			]
			source_arrow	0
			target_arrow	0
		]
		label	"6"
	]
	edge	[
		root_index	-1440
		target	-568
		source	-728
		graphics	[
			width	1.5
			fill	"#333333"
			type	"line"
			Line	[
			]
			source_arrow	0
			target_arrow	0
		]
		label	"6"
	]
	edge	[
		root_index	-1439
		target	-533
		source	-728
		graphics	[
			width	1.5
			fill	"#333333"
			type	"line"
			Line	[
			]
			source_arrow	0
			target_arrow	0
		]
		label	"6"
	]
	edge	[
		root_index	-1434
		target	-167
		source	-449
		graphics	[
			width	1.5
			fill	"#333333"
			type	"line"
			Line	[
			]
			source_arrow	0
			target_arrow	0
		]
		label	"6"
	]
	edge	[
		root_index	-1433
		target	-449
		source	-435
		graphics	[
			width	1.5
			fill	"#333333"
			type	"line"
			Line	[
			]
			source_arrow	0
			target_arrow	0
		]
		label	"6"
	]
	edge	[
		root_index	-1436
		target	-424
		source	-420
		graphics	[
			width	1.5
			fill	"#333333"
			type	"line"
			Line	[
			]
			source_arrow	0
			target_arrow	0
		]
		label	"6"
	]
	edge	[
		root_index	-1435
		target	-420
		source	-450
		graphics	[
			width	1.5
			fill	"#333333"
			type	"line"
			Line	[
			]
			source_arrow	0
			target_arrow	0
		]
		label	"6"
	]
	edge	[
		root_index	-1430
		target	-633
		source	-450
		graphics	[
			width	1.5
			fill	"#333333"
			type	"line"
			Line	[
			]
			source_arrow	0
			target_arrow	0
		]
		label	"6"
	]
	edge	[
		root_index	-1429
		target	-718
		source	-430
		graphics	[
			width	1.5
			fill	"#333333"
			type	"line"
			Line	[
			]
			source_arrow	0
			target_arrow	0
		]
		label	"6"
	]
	edge	[
		root_index	-1432
		target	-436
		source	-450
		graphics	[
			width	1.5
			fill	"#333333"
			type	"line"
			Line	[
			]
			source_arrow	0
			target_arrow	0
		]
		label	"6"
	]
	edge	[
		root_index	-1431
		target	-2
		source	-470
		graphics	[
			width	1.5
			fill	"#333333"
			type	"line"
			Line	[
			]
			source_arrow	0
			target_arrow	0
		]
		label	"6"
	]
	edge	[
		root_index	-1426
		target	-718
		source	-457
		graphics	[
			width	1.5
			fill	"#333333"
			type	"line"
			Line	[
			]
			source_arrow	0
			target_arrow	0
		]
		label	"6"
	]
	edge	[
		root_index	-1425
		target	-636
		source	-420
		graphics	[
			width	1.5
			fill	"#333333"
			type	"line"
			Line	[
			]
			source_arrow	0
			target_arrow	0
		]
		label	"6"
	]
	edge	[
		root_index	-1428
		target	-749
		source	-440
		graphics	[
			width	1.5
			fill	"#333333"
			type	"line"
			Line	[
			]
			source_arrow	0
			target_arrow	0
		]
		label	"6"
	]
	edge	[
		root_index	-1427
		target	-63
		source	-443
		graphics	[
			width	1.5
			fill	"#333333"
			type	"line"
			Line	[
			]
			source_arrow	0
			target_arrow	0
		]
		label	"6"
	]
	edge	[
		root_index	-1455
		target	-426
		source	-752
		graphics	[
			width	1.5
			fill	"#333333"
			type	"line"
			Line	[
			]
			source_arrow	0
			target_arrow	0
		]
		label	"6"
	]
	edge	[
		root_index	-1456
		target	-498
		source	-752
		graphics	[
			width	1.5
			fill	"#333333"
			type	"line"
			Line	[
			]
			source_arrow	0
			target_arrow	0
		]
		label	"6"
	]
	edge	[
		root_index	-1453
		target	-284
		source	-728
		graphics	[
			width	1.5
			fill	"#333333"
			type	"line"
			Line	[
			]
			source_arrow	0
			target_arrow	0
		]
		label	"6"
	]
	edge	[
		root_index	-1454
		target	-300
		source	-753
		graphics	[
			width	1.5
			fill	"#333333"
			type	"line"
			Line	[
			]
			source_arrow	0
			target_arrow	0
		]
		label	"6"
	]
	edge	[
		root_index	-1451
		target	-228
		source	-728
		graphics	[
			width	1.5
			fill	"#333333"
			type	"line"
			Line	[
			]
			source_arrow	0
			target_arrow	0
		]
		label	"6"
	]
	edge	[
		root_index	-1452
		target	-366
		source	-728
		graphics	[
			width	1.5
			fill	"#333333"
			type	"line"
			Line	[
			]
			source_arrow	0
			target_arrow	0
		]
		label	"6"
	]
	edge	[
		root_index	-1449
		target	-300
		source	-728
		graphics	[
			width	1.5
			fill	"#333333"
			type	"line"
			Line	[
			]
			source_arrow	0
			target_arrow	0
		]
		label	"6"
	]
	edge	[
		root_index	-1450
		target	-124
		source	-728
		graphics	[
			width	1.5
			fill	"#333333"
			type	"line"
			Line	[
			]
			source_arrow	0
			target_arrow	0
		]
		label	"6"
	]
	edge	[
		root_index	-1447
		target	-697
		source	-728
		graphics	[
			width	1.5
			fill	"#333333"
			type	"line"
			Line	[
			]
			source_arrow	0
			target_arrow	0
		]
		label	"6"
	]
	edge	[
		root_index	-1448
		target	-479
		source	-728
		graphics	[
			width	1.5
			fill	"#333333"
			type	"line"
			Line	[
			]
			source_arrow	0
			target_arrow	0
		]
		label	"6"
	]
	edge	[
		root_index	-1445
		target	-8
		source	-728
		graphics	[
			width	1.5
			fill	"#333333"
			type	"line"
			Line	[
			]
			source_arrow	0
			target_arrow	0
		]
		label	"6"
	]
	edge	[
		root_index	-1446
		target	-372
		source	-728
		graphics	[
			width	1.5
			fill	"#333333"
			type	"line"
			Line	[
			]
			source_arrow	0
			target_arrow	0
		]
		label	"6"
	]
	edge	[
		root_index	-1443
		target	-144
		source	-754
		graphics	[
			width	1.5
			fill	"#333333"
			type	"line"
			Line	[
			]
			source_arrow	0
			target_arrow	0
		]
		label	"6"
	]
	edge	[
		root_index	-1444
		target	-409
		source	-728
		graphics	[
			width	1.5
			fill	"#333333"
			type	"line"
			Line	[
			]
			source_arrow	0
			target_arrow	0
		]
		label	"6"
	]
	edge	[
		root_index	-1441
		target	-706
		source	-728
		graphics	[
			width	1.5
			fill	"#333333"
			type	"line"
			Line	[
			]
			source_arrow	0
			target_arrow	0
		]
		label	"6"
	]
	edge	[
		root_index	-1442
		target	-534
		source	-754
		graphics	[
			width	1.5
			fill	"#333333"
			type	"line"
			Line	[
			]
			source_arrow	0
			target_arrow	0
		]
		label	"6"
	]
	edge	[
		root_index	-1472
		target	-229
		source	-681
		graphics	[
			width	1.5
			fill	"#333333"
			type	"line"
			Line	[
			]
			source_arrow	0
			target_arrow	0
		]
		label	"6"
	]
	edge	[
		root_index	-1471
		target	-192
		source	-540
		graphics	[
			width	1.5
			fill	"#333333"
			type	"line"
			Line	[
			]
			source_arrow	0
			target_arrow	0
		]
		label	"6"
	]
	edge	[
		root_index	-1470
		target	-745
		source	-540
		graphics	[
			width	1.5
			fill	"#333333"
			type	"line"
			Line	[
			]
			source_arrow	0
			target_arrow	0
		]
		label	"6"
	]
	edge	[
		root_index	-1469
		target	-388
		source	-728
		graphics	[
			width	1.5
			fill	"#333333"
			type	"line"
			Line	[
			]
			source_arrow	0
			target_arrow	0
		]
		label	"6"
	]
	edge	[
		root_index	-1468
		target	-732
		source	-728
		graphics	[
			width	1.5
			fill	"#333333"
			type	"line"
			Line	[
			]
			source_arrow	0
			target_arrow	0
		]
		label	"6"
	]
	edge	[
		root_index	-1467
		target	-628
		source	-728
		graphics	[
			width	1.5
			fill	"#333333"
			type	"line"
			Line	[
			]
			source_arrow	0
			target_arrow	0
		]
		label	"6"
	]
	edge	[
		root_index	-1466
		target	-382
		source	-728
		graphics	[
			width	1.5
			fill	"#333333"
			type	"line"
			Line	[
			]
			source_arrow	0
			target_arrow	0
		]
		label	"6"
	]
	edge	[
		root_index	-1465
		target	-293
		source	-754
		graphics	[
			width	1.5
			fill	"#333333"
			type	"line"
			Line	[
			]
			source_arrow	0
			target_arrow	0
		]
		label	"6"
	]
	edge	[
		root_index	-1464
		target	-409
		source	-754
		graphics	[
			width	1.5
			fill	"#333333"
			type	"line"
			Line	[
			]
			source_arrow	0
			target_arrow	0
		]
		label	"6"
	]
	edge	[
		root_index	-1463
		target	-551
		source	-754
		graphics	[
			width	1.5
			fill	"#333333"
			type	"line"
			Line	[
			]
			source_arrow	0
			target_arrow	0
		]
		label	"6"
	]
	edge	[
		root_index	-1462
		target	-466
		source	-754
		graphics	[
			width	1.5
			fill	"#333333"
			type	"line"
			Line	[
			]
			source_arrow	0
			target_arrow	0
		]
		label	"6"
	]
	edge	[
		root_index	-1461
		target	-118
		source	-676
		graphics	[
			width	1.5
			fill	"#333333"
			type	"line"
			Line	[
			]
			source_arrow	0
			target_arrow	0
		]
		label	"6"
	]
	edge	[
		root_index	-1460
		target	-119
		source	-676
		graphics	[
			width	1.5
			fill	"#333333"
			type	"line"
			Line	[
			]
			source_arrow	0
			target_arrow	0
		]
		label	"6"
	]
	edge	[
		root_index	-1459
		target	-144
		source	-676
		graphics	[
			width	1.5
			fill	"#333333"
			type	"line"
			Line	[
			]
			source_arrow	0
			target_arrow	0
		]
		label	"6"
	]
	edge	[
		root_index	-1458
		target	-13
		source	-676
		graphics	[
			width	1.5
			fill	"#333333"
			type	"line"
			Line	[
			]
			source_arrow	0
			target_arrow	0
		]
		label	"6"
	]
	edge	[
		root_index	-1457
		target	-471
		source	-751
		graphics	[
			width	1.5
			fill	"#333333"
			type	"line"
			Line	[
			]
			source_arrow	0
			target_arrow	0
		]
		label	"6"
	]
	edge	[
		root_index	-1107
		target	-719
		source	-446
		graphics	[
			width	1.5
			fill	"#333333"
			type	"line"
			Line	[
			]
			source_arrow	0
			target_arrow	0
		]
		label	"6"
	]
	edge	[
		root_index	-1108
		target	-714
		source	-446
		graphics	[
			width	1.5
			fill	"#333333"
			type	"line"
			Line	[
			]
			source_arrow	0
			target_arrow	0
		]
		label	"6"
	]
	edge	[
		root_index	-1105
		target	-358
		source	-467
		graphics	[
			width	1.5
			fill	"#333333"
			type	"line"
			Line	[
			]
			source_arrow	0
			target_arrow	0
		]
		label	"6"
	]
	edge	[
		root_index	-1106
		target	-178
		source	-467
		graphics	[
			width	1.5
			fill	"#333333"
			type	"line"
			Line	[
			]
			source_arrow	0
			target_arrow	0
		]
		label	"6"
	]
	edge	[
		root_index	-1111
		target	-607
		source	-446
		graphics	[
			width	1.5
			fill	"#333333"
			type	"line"
			Line	[
			]
			source_arrow	0
			target_arrow	0
		]
		label	"6"
	]
	edge	[
		root_index	-1112
		target	-60
		source	-446
		graphics	[
			width	1.5
			fill	"#333333"
			type	"line"
			Line	[
			]
			source_arrow	0
			target_arrow	0
		]
		label	"6"
	]
	edge	[
		root_index	-1109
		target	-486
		source	-446
		graphics	[
			width	1.5
			fill	"#333333"
			type	"line"
			Line	[
			]
			source_arrow	0
			target_arrow	0
		]
		label	"6"
	]
	edge	[
		root_index	-1110
		target	-276
		source	-446
		graphics	[
			width	1.5
			fill	"#333333"
			type	"line"
			Line	[
			]
			source_arrow	0
			target_arrow	0
		]
		label	"6"
	]
	edge	[
		root_index	-1115
		target	-730
		source	-446
		graphics	[
			width	1.5
			fill	"#333333"
			type	"line"
			Line	[
			]
			source_arrow	0
			target_arrow	0
		]
		label	"6"
	]
	edge	[
		root_index	-1116
		target	-601
		source	-446
		graphics	[
			width	1.5
			fill	"#333333"
			type	"line"
			Line	[
			]
			source_arrow	0
			target_arrow	0
		]
		label	"6"
	]
	edge	[
		root_index	-1113
		target	-254
		source	-446
		graphics	[
			width	1.5
			fill	"#333333"
			type	"line"
			Line	[
			]
			source_arrow	0
			target_arrow	0
		]
		label	"6"
	]
	edge	[
		root_index	-1114
		target	-393
		source	-446
		graphics	[
			width	1.5
			fill	"#333333"
			type	"line"
			Line	[
			]
			source_arrow	0
			target_arrow	0
		]
		label	"6"
	]
	edge	[
		root_index	-1119
		target	-47
		source	-14
		graphics	[
			width	1.5
			fill	"#333333"
			type	"line"
			Line	[
			]
			source_arrow	0
			target_arrow	0
		]
		label	"6"
	]
	edge	[
		root_index	-1120
		target	-63
		source	-13
		graphics	[
			width	1.5
			fill	"#333333"
			type	"line"
			Line	[
			]
			source_arrow	0
			target_arrow	0
		]
		label	"6"
	]
	edge	[
		root_index	-1117
		target	-732
		source	-446
		graphics	[
			width	1.5
			fill	"#333333"
			type	"line"
			Line	[
			]
			source_arrow	0
			target_arrow	0
		]
		label	"6"
	]
	edge	[
		root_index	-1118
		target	-309
		source	-446
		graphics	[
			width	1.5
			fill	"#333333"
			type	"line"
			Line	[
			]
			source_arrow	0
			target_arrow	0
		]
		label	"6"
	]
	edge	[
		root_index	-1092
		target	-733
		source	-726
		graphics	[
			width	1.5
			fill	"#333333"
			type	"line"
			Line	[
			]
			source_arrow	0
			target_arrow	0
		]
		label	"6"
	]
	edge	[
		root_index	-1091
		target	-749
		source	-715
		graphics	[
			width	1.5
			fill	"#333333"
			type	"line"
			Line	[
			]
			source_arrow	0
			target_arrow	0
		]
		label	"6"
	]
	edge	[
		root_index	-1090
		target	-519
		source	-467
		graphics	[
			width	1.5
			fill	"#333333"
			type	"line"
			Line	[
			]
			source_arrow	0
			target_arrow	0
		]
		label	"6"
	]
	edge	[
		root_index	-1089
		target	-749
		source	-455
		graphics	[
			width	1.5
			fill	"#333333"
			type	"line"
			Line	[
			]
			source_arrow	0
			target_arrow	0
		]
		label	"6"
	]
	edge	[
		root_index	-1096
		target	-686
		source	-725
		graphics	[
			width	1.5
			fill	"#333333"
			type	"line"
			Line	[
			]
			source_arrow	0
			target_arrow	0
		]
		label	"6"
	]
	edge	[
		root_index	-1095
		target	-312
		source	-725
		graphics	[
			width	1.5
			fill	"#333333"
			type	"line"
			Line	[
			]
			source_arrow	0
			target_arrow	0
		]
		label	"6"
	]
	edge	[
		root_index	-1094
		target	-672
		source	-716
		graphics	[
			width	1.5
			fill	"#333333"
			type	"line"
			Line	[
			]
			source_arrow	0
			target_arrow	0
		]
		label	"6"
	]
	edge	[
		root_index	-1093
		target	-260
		source	-721
		graphics	[
			width	1.5
			fill	"#333333"
			type	"line"
			Line	[
			]
			source_arrow	0
			target_arrow	0
		]
		label	"6"
	]
	edge	[
		root_index	-1100
		target	-567
		source	-446
		graphics	[
			width	1.5
			fill	"#333333"
			type	"line"
			Line	[
			]
			source_arrow	0
			target_arrow	0
		]
		label	"6"
	]
	edge	[
		root_index	-1099
		target	-687
		source	-446
		graphics	[
			width	1.5
			fill	"#333333"
			type	"line"
			Line	[
			]
			source_arrow	0
			target_arrow	0
		]
		label	"6"
	]
	edge	[
		root_index	-1098
		target	-754
		source	-725
		graphics	[
			width	1.5
			fill	"#333333"
			type	"line"
			Line	[
			]
			source_arrow	0
			target_arrow	0
		]
		label	"6"
	]
	edge	[
		root_index	-1097
		target	-114
		source	-726
		graphics	[
			width	1.5
			fill	"#333333"
			type	"line"
			Line	[
			]
			source_arrow	0
			target_arrow	0
		]
		label	"6"
	]
	edge	[
		root_index	-1104
		target	-77
		source	-446
		graphics	[
			width	1.5
			fill	"#333333"
			type	"line"
			Line	[
			]
			source_arrow	0
			target_arrow	0
		]
		label	"6"
	]
	edge	[
		root_index	-1103
		target	-177
		source	-465
		graphics	[
			width	1.5
			fill	"#333333"
			type	"line"
			Line	[
			]
			source_arrow	0
			target_arrow	0
		]
		label	"6"
	]
	edge	[
		root_index	-1102
		target	-725
		source	-446
		graphics	[
			width	1.5
			fill	"#333333"
			type	"line"
			Line	[
			]
			source_arrow	0
			target_arrow	0
		]
		label	"6"
	]
	edge	[
		root_index	-1101
		target	-645
		source	-446
		graphics	[
			width	1.5
			fill	"#333333"
			type	"line"
			Line	[
			]
			source_arrow	0
			target_arrow	0
		]
		label	"6"
	]
	edge	[
		root_index	-1137
		target	-365
		source	-21
		graphics	[
			width	1.5
			fill	"#333333"
			type	"line"
			Line	[
			]
			source_arrow	0
			target_arrow	0
		]
		label	"6"
	]
	edge	[
		root_index	-1138
		target	-376
		source	-21
		graphics	[
			width	1.5
			fill	"#333333"
			type	"line"
			Line	[
			]
			source_arrow	0
			target_arrow	0
		]
		label	"6"
	]
	edge	[
		root_index	-1139
		target	-741
		source	-29
		graphics	[
			width	1.5
			fill	"#333333"
			type	"line"
			Line	[
			]
			source_arrow	0
			target_arrow	0
		]
		label	"6"
	]
	edge	[
		root_index	-1140
		target	-29
		source	-31
		graphics	[
			width	1.5
			fill	"#333333"
			type	"line"
			Line	[
			]
			source_arrow	0
			target_arrow	0
		]
		label	"6"
	]
	edge	[
		root_index	-1141
		target	-599
		source	-29
		graphics	[
			width	1.5
			fill	"#333333"
			type	"line"
			Line	[
			]
			source_arrow	0
			target_arrow	0
		]
		label	"6"
	]
	edge	[
		root_index	-1142
		target	-652
		source	-33
		graphics	[
			width	1.5
			fill	"#333333"
			type	"line"
			Line	[
			]
			source_arrow	0
			target_arrow	0
		]
		label	"6"
	]
	edge	[
		root_index	-1143
		target	-446
		source	-34
		graphics	[
			width	1.5
			fill	"#333333"
			type	"line"
			Line	[
			]
			source_arrow	0
			target_arrow	0
		]
		label	"6"
	]
	edge	[
		root_index	-1144
		target	-173
		source	-16
		graphics	[
			width	1.5
			fill	"#333333"
			type	"line"
			Line	[
			]
			source_arrow	0
			target_arrow	0
		]
		label	"6"
	]
	edge	[
		root_index	-1145
		target	-276
		source	-33
		graphics	[
			width	1.5
			fill	"#333333"
			type	"line"
			Line	[
			]
			source_arrow	0
			target_arrow	0
		]
		label	"6"
	]
	edge	[
		root_index	-1146
		target	-229
		source	-16
		graphics	[
			width	1.5
			fill	"#333333"
			type	"line"
			Line	[
			]
			source_arrow	0
			target_arrow	0
		]
		label	"6"
	]
	edge	[
		root_index	-1147
		target	-663
		source	-16
		graphics	[
			width	1.5
			fill	"#333333"
			type	"line"
			Line	[
			]
			source_arrow	0
			target_arrow	0
		]
		label	"6"
	]
	edge	[
		root_index	-1148
		target	-447
		source	-16
		graphics	[
			width	1.5
			fill	"#333333"
			type	"line"
			Line	[
			]
			source_arrow	0
			target_arrow	0
		]
		label	"6"
	]
	edge	[
		root_index	-1149
		target	-323
		source	-16
		graphics	[
			width	1.5
			fill	"#333333"
			type	"line"
			Line	[
			]
			source_arrow	0
			target_arrow	0
		]
		label	"6"
	]
	edge	[
		root_index	-1150
		target	-448
		source	-486
		graphics	[
			width	1.5
			fill	"#333333"
			type	"line"
			Line	[
			]
			source_arrow	0
			target_arrow	0
		]
		label	"6"
	]
	edge	[
		root_index	-1151
		target	-410
		source	-487
		graphics	[
			width	1.5
			fill	"#333333"
			type	"line"
			Line	[
			]
			source_arrow	0
			target_arrow	0
		]
		label	"6"
	]
	edge	[
		root_index	-1152
		target	-771
		source	-486
		graphics	[
			width	1.5
			fill	"#333333"
			type	"line"
			Line	[
			]
			source_arrow	0
			target_arrow	0
		]
		label	"6"
	]
	edge	[
		root_index	-1122
		target	-382
		source	-13
		graphics	[
			width	1.5
			fill	"#333333"
			type	"line"
			Line	[
			]
			source_arrow	0
			target_arrow	0
		]
		label	"6"
	]
	edge	[
		root_index	-1121
		target	-752
		source	-13
		graphics	[
			width	1.5
			fill	"#333333"
			type	"line"
			Line	[
			]
			source_arrow	0
			target_arrow	0
		]
		label	"6"
	]
	edge	[
		root_index	-1124
		target	-129
		source	-475
		graphics	[
			width	1.5
			fill	"#333333"
			type	"line"
			Line	[
			]
			source_arrow	0
			target_arrow	0
		]
		label	"6"
	]
	edge	[
		root_index	-1123
		target	-749
		source	-476
		graphics	[
			width	1.5
			fill	"#333333"
			type	"line"
			Line	[
			]
			source_arrow	0
			target_arrow	0
		]
		label	"6"
	]
	edge	[
		root_index	-1126
		target	-56
		source	-488
		graphics	[
			width	1.5
			fill	"#333333"
			type	"line"
			Line	[
			]
			source_arrow	0
			target_arrow	0
		]
		label	"6"
	]
	edge	[
		root_index	-1125
		target	-91
		source	-487
		graphics	[
			width	1.5
			fill	"#333333"
			type	"line"
			Line	[
			]
			source_arrow	0
			target_arrow	0
		]
		label	"6"
	]
	edge	[
		root_index	-1128
		target	-97
		source	-12
		graphics	[
			width	1.5
			fill	"#333333"
			type	"line"
			Line	[
			]
			source_arrow	0
			target_arrow	0
		]
		label	"6"
	]
	edge	[
		root_index	-1127
		target	-2
		source	-12
		graphics	[
			width	1.5
			fill	"#333333"
			type	"line"
			Line	[
			]
			source_arrow	0
			target_arrow	0
		]
		label	"6"
	]
	edge	[
		root_index	-1130
		target	-133
		source	-26
		graphics	[
			width	1.5
			fill	"#333333"
			type	"line"
			Line	[
			]
			source_arrow	0
			target_arrow	0
		]
		label	"6"
	]
	edge	[
		root_index	-1129
		target	-760
		source	-25
		graphics	[
			width	1.5
			fill	"#333333"
			type	"line"
			Line	[
			]
			source_arrow	0
			target_arrow	0
		]
		label	"6"
	]
	edge	[
		root_index	-1132
		target	-148
		source	-135
		graphics	[
			width	1.5
			fill	"#333333"
			type	"line"
			Line	[
			]
			source_arrow	0
			target_arrow	0
		]
		label	"6"
	]
	edge	[
		root_index	-1131
		target	-91
		source	-135
		graphics	[
			width	1.5
			fill	"#333333"
			type	"line"
			Line	[
			]
			source_arrow	0
			target_arrow	0
		]
		label	"6"
	]
	edge	[
		root_index	-1134
		target	-545
		source	-17
		graphics	[
			width	1.5
			fill	"#333333"
			type	"line"
			Line	[
			]
			source_arrow	0
			target_arrow	0
		]
		label	"6"
	]
	edge	[
		root_index	-1133
		target	-163
		source	-134
		graphics	[
			width	1.5
			fill	"#333333"
			type	"line"
			Line	[
			]
			source_arrow	0
			target_arrow	0
		]
		label	"6"
	]
	edge	[
		root_index	-1136
		target	-609
		source	-24
		graphics	[
			width	1.5
			fill	"#333333"
			type	"line"
			Line	[
			]
			source_arrow	0
			target_arrow	0
		]
		label	"6"
	]
	edge	[
		root_index	-1135
		target	-47
		source	-21
		graphics	[
			width	1.5
			fill	"#333333"
			type	"line"
			Line	[
			]
			source_arrow	0
			target_arrow	0
		]
		label	"6"
	]
	edge	[
		root_index	-1047
		target	-217
		source	-769
		graphics	[
			width	1.5
			fill	"#333333"
			type	"line"
			Line	[
			]
			source_arrow	0
			target_arrow	0
		]
		label	"6"
	]
	edge	[
		root_index	-1048
		target	-778
		source	-729
		graphics	[
			width	1.5
			fill	"#333333"
			type	"line"
			Line	[
			]
			source_arrow	0
			target_arrow	0
		]
		label	"6"
	]
	edge	[
		root_index	-1045
		target	-55
		source	-763
		graphics	[
			width	1.5
			fill	"#333333"
			type	"line"
			Line	[
			]
			source_arrow	0
			target_arrow	0
		]
		label	"6"
	]
	edge	[
		root_index	-1046
		target	-211
		source	-763
		graphics	[
			width	1.5
			fill	"#333333"
			type	"line"
			Line	[
			]
			source_arrow	0
			target_arrow	0
		]
		label	"6"
	]
	edge	[
		root_index	-1043
		target	-644
		source	-770
		graphics	[
			width	1.5
			fill	"#333333"
			type	"line"
			Line	[
			]
			source_arrow	0
			target_arrow	0
		]
		label	"6"
	]
	edge	[
		root_index	-1044
		target	-250
		source	-763
		graphics	[
			width	1.5
			fill	"#333333"
			type	"line"
			Line	[
			]
			source_arrow	0
			target_arrow	0
		]
		label	"6"
	]
	edge	[
		root_index	-1041
		target	-119
		source	-278
		graphics	[
			width	1.5
			fill	"#333333"
			type	"line"
			Line	[
			]
			source_arrow	0
			target_arrow	0
		]
		label	"6"
	]
	edge	[
		root_index	-1042
		target	-749
		source	-277
		graphics	[
			width	1.5
			fill	"#333333"
			type	"line"
			Line	[
			]
			source_arrow	0
			target_arrow	0
		]
		label	"6"
	]
	edge	[
		root_index	-1055
		target	-709
		source	-446
		graphics	[
			width	1.5
			fill	"#333333"
			type	"line"
			Line	[
			]
			source_arrow	0
			target_arrow	0
		]
		label	"6"
	]
	edge	[
		root_index	-1056
		target	-468
		source	-446
		graphics	[
			width	1.5
			fill	"#333333"
			type	"line"
			Line	[
			]
			source_arrow	0
			target_arrow	0
		]
		label	"6"
	]
	edge	[
		root_index	-1053
		target	-322
		source	-307
		graphics	[
			width	1.5
			fill	"#333333"
			type	"line"
			Line	[
			]
			source_arrow	0
			target_arrow	0
		]
		label	"6"
	]
	edge	[
		root_index	-1054
		target	-438
		source	-310
		graphics	[
			width	1.5
			fill	"#333333"
			type	"line"
			Line	[
			]
			source_arrow	0
			target_arrow	0
		]
		label	"6"
	]
	edge	[
		root_index	-1051
		target	-749
		source	-310
		graphics	[
			width	1.5
			fill	"#333333"
			type	"line"
			Line	[
			]
			source_arrow	0
			target_arrow	0
		]
		label	"6"
	]
	edge	[
		root_index	-1052
		target	-46
		source	-763
		graphics	[
			width	1.5
			fill	"#333333"
			type	"line"
			Line	[
			]
			source_arrow	0
			target_arrow	0
		]
		label	"6"
	]
	edge	[
		root_index	-1049
		target	-43
		source	-729
		graphics	[
			width	1.5
			fill	"#333333"
			type	"line"
			Line	[
			]
			source_arrow	0
			target_arrow	0
		]
		label	"6"
	]
	edge	[
		root_index	-1050
		target	-132
		source	-730
		graphics	[
			width	1.5
			fill	"#333333"
			type	"line"
			Line	[
			]
			source_arrow	0
			target_arrow	0
		]
		label	"6"
	]
	edge	[
		root_index	-1032
		target	-47
		source	-286
		graphics	[
			width	1.5
			fill	"#333333"
			type	"line"
			Line	[
			]
			source_arrow	0
			target_arrow	0
		]
		label	"6"
	]
	edge	[
		root_index	-1031
		target	-102
		source	-307
		graphics	[
			width	1.5
			fill	"#333333"
			type	"line"
			Line	[
			]
			source_arrow	0
			target_arrow	0
		]
		label	"6"
	]
	edge	[
		root_index	-1030
		target	-47
		source	-719
		graphics	[
			width	1.5
			fill	"#333333"
			type	"line"
			Line	[
			]
			source_arrow	0
			target_arrow	0
		]
		label	"6"
	]
	edge	[
		root_index	-1029
		target	-448
		source	-719
		graphics	[
			width	1.5
			fill	"#333333"
			type	"line"
			Line	[
			]
			source_arrow	0
			target_arrow	0
		]
		label	"6"
	]
	edge	[
		root_index	-1028
		target	-658
		source	-719
		graphics	[
			width	1.5
			fill	"#333333"
			type	"line"
			Line	[
			]
			source_arrow	0
			target_arrow	0
		]
		label	"6"
	]
	edge	[
		root_index	-1027
		target	-769
		source	-310
		graphics	[
			width	1.5
			fill	"#333333"
			type	"line"
			Line	[
			]
			source_arrow	0
			target_arrow	0
		]
		label	"6"
	]
	edge	[
		root_index	-1026
		target	-250
		source	-764
		graphics	[
			width	1.5
			fill	"#333333"
			type	"line"
			Line	[
			]
			source_arrow	0
			target_arrow	0
		]
		label	"6"
	]
	edge	[
		root_index	-1025
		target	-636
		source	-769
		graphics	[
			width	1.5
			fill	"#333333"
			type	"line"
			Line	[
			]
			source_arrow	0
			target_arrow	0
		]
		label	"6"
	]
	edge	[
		root_index	-1040
		target	-129
		source	-278
		graphics	[
			width	1.5
			fill	"#333333"
			type	"line"
			Line	[
			]
			source_arrow	0
			target_arrow	0
		]
		label	"6"
	]
	edge	[
		root_index	-1039
		target	-322
		source	-275
		graphics	[
			width	1.5
			fill	"#333333"
			type	"line"
			Line	[
			]
			source_arrow	0
			target_arrow	0
		]
		label	"6"
	]
	edge	[
		root_index	-1038
		target	-104
		source	-774
		graphics	[
			width	1.5
			fill	"#333333"
			type	"line"
			Line	[
			]
			source_arrow	0
			target_arrow	0
		]
		label	"6"
	]
	edge	[
		root_index	-1037
		target	-84
		source	-725
		graphics	[
			width	1.5
			fill	"#333333"
			type	"line"
			Line	[
			]
			source_arrow	0
			target_arrow	0
		]
		label	"6"
	]
	edge	[
		root_index	-1036
		target	-75
		source	-725
		graphics	[
			width	1.5
			fill	"#333333"
			type	"line"
			Line	[
			]
			source_arrow	0
			target_arrow	0
		]
		label	"6"
	]
	edge	[
		root_index	-1035
		target	-404
		source	-778
		graphics	[
			width	1.5
			fill	"#333333"
			type	"line"
			Line	[
			]
			source_arrow	0
			target_arrow	0
		]
		label	"6"
	]
	edge	[
		root_index	-1034
		target	-410
		source	-312
		graphics	[
			width	1.5
			fill	"#333333"
			type	"line"
			Line	[
			]
			source_arrow	0
			target_arrow	0
		]
		label	"4"
	]
	edge	[
		root_index	-1033
		target	-561
		source	-312
		graphics	[
			width	1.5
			fill	"#333333"
			type	"line"
			Line	[
			]
			source_arrow	0
			target_arrow	0
		]
		label	"6"
	]
	edge	[
		root_index	-1077
		target	-47
		source	-491
		graphics	[
			width	1.5
			fill	"#333333"
			type	"line"
			Line	[
			]
			source_arrow	0
			target_arrow	0
		]
		label	"6"
	]
	edge	[
		root_index	-1078
		target	-114
		source	-497
		graphics	[
			width	1.5
			fill	"#333333"
			type	"line"
			Line	[
			]
			source_arrow	0
			target_arrow	0
		]
		label	"6"
	]
	edge	[
		root_index	-1079
		target	-733
		source	-497
		graphics	[
			width	1.5
			fill	"#333333"
			type	"line"
			Line	[
			]
			source_arrow	0
			target_arrow	0
		]
		label	"6"
	]
	edge	[
		root_index	-1080
		target	-29
		source	-495
		graphics	[
			width	1.5
			fill	"#333333"
			type	"line"
			Line	[
			]
			source_arrow	0
			target_arrow	0
		]
		label	"6"
	]
	edge	[
		root_index	-1073
		target	-61
		source	-504
		graphics	[
			width	1.5
			fill	"#333333"
			type	"line"
			Line	[
			]
			source_arrow	0
			target_arrow	0
		]
		label	"6"
	]
	edge	[
		root_index	-1074
		target	-561
		source	-504
		graphics	[
			width	1.5
			fill	"#333333"
			type	"line"
			Line	[
			]
			source_arrow	0
			target_arrow	0
		]
		label	"6"
	]
	edge	[
		root_index	-1075
		target	-244
		source	-502
		graphics	[
			width	1.5
			fill	"#333333"
			type	"line"
			Line	[
			]
			source_arrow	0
			target_arrow	0
		]
		label	"6"
	]
	edge	[
		root_index	-1076
		target	-229
		source	-506
		graphics	[
			width	1.5
			fill	"#333333"
			type	"line"
			Line	[
			]
			source_arrow	0
			target_arrow	0
		]
		label	"6"
	]
	edge	[
		root_index	-1085
		target	-502
		source	-503
		graphics	[
			width	1.5
			fill	"#333333"
			type	"line"
			Line	[
			]
			source_arrow	0
			target_arrow	0
		]
		label	"6"
	]
	edge	[
		root_index	-1086
		target	-29
		source	-504
		graphics	[
			width	1.5
			fill	"#333333"
			type	"line"
			Line	[
			]
			source_arrow	0
			target_arrow	0
		]
		label	"6"
	]
	edge	[
		root_index	-1087
		target	-658
		source	-455
		graphics	[
			width	1.5
			fill	"#333333"
			type	"line"
			Line	[
			]
			source_arrow	0
			target_arrow	0
		]
		label	"6"
	]
	edge	[
		root_index	-1088
		target	-753
		source	-463
		graphics	[
			width	1.5
			fill	"#333333"
			type	"line"
			Line	[
			]
			source_arrow	0
			target_arrow	0
		]
		label	"6"
	]
	edge	[
		root_index	-1081
		target	-479
		source	-499
		graphics	[
			width	1.5
			fill	"#333333"
			type	"line"
			Line	[
			]
			source_arrow	0
			target_arrow	0
		]
		label	"6"
	]
	edge	[
		root_index	-1082
		target	-410
		source	-499
		graphics	[
			width	1.5
			fill	"#333333"
			type	"line"
			Line	[
			]
			source_arrow	0
			target_arrow	0
		]
		label	"6"
	]
	edge	[
		root_index	-1083
		target	-115
		source	-508
		graphics	[
			width	1.5
			fill	"#333333"
			type	"line"
			Line	[
			]
			source_arrow	0
			target_arrow	0
		]
		label	"6"
	]
	edge	[
		root_index	-1084
		target	-244
		source	-507
		graphics	[
			width	1.5
			fill	"#333333"
			type	"line"
			Line	[
			]
			source_arrow	0
			target_arrow	0
		]
		label	"6"
	]
	edge	[
		root_index	-1062
		target	-464
		source	-499
		graphics	[
			width	1.5
			fill	"#333333"
			type	"line"
			Line	[
			]
			source_arrow	0
			target_arrow	0
		]
		label	"6"
	]
	edge	[
		root_index	-1061
		target	-63
		source	-509
		graphics	[
			width	1.5
			fill	"#333333"
			type	"line"
			Line	[
			]
			source_arrow	0
			target_arrow	0
		]
		label	"6"
	]
	edge	[
		root_index	-1064
		target	-561
		source	-510
		graphics	[
			width	1.5
			fill	"#333333"
			type	"line"
			Line	[
			]
			source_arrow	0
			target_arrow	0
		]
		label	"6"
	]
	edge	[
		root_index	-1063
		target	-138
		source	-510
		graphics	[
			width	1.5
			fill	"#333333"
			type	"line"
			Line	[
			]
			source_arrow	0
			target_arrow	0
		]
		label	"6"
	]
	edge	[
		root_index	-1058
		target	-237
		source	-446
		graphics	[
			width	1.5
			fill	"#333333"
			type	"line"
			Line	[
			]
			source_arrow	0
			target_arrow	0
		]
		label	"6"
	]
	edge	[
		root_index	-1057
		target	-599
		source	-446
		graphics	[
			width	1.5
			fill	"#333333"
			type	"line"
			Line	[
			]
			source_arrow	0
			target_arrow	0
		]
		label	"6"
	]
	edge	[
		root_index	-1060
		target	-107
		source	-504
		graphics	[
			width	1.5
			fill	"#333333"
			type	"line"
			Line	[
			]
			source_arrow	0
			target_arrow	0
		]
		label	"6"
	]
	edge	[
		root_index	-1059
		target	-143
		source	-504
		graphics	[
			width	1.5
			fill	"#333333"
			type	"line"
			Line	[
			]
			source_arrow	0
			target_arrow	0
		]
		label	"6"
	]
	edge	[
		root_index	-1070
		target	-1
		source	-484
		graphics	[
			width	1.5
			fill	"#333333"
			type	"line"
			Line	[
			]
			source_arrow	0
			target_arrow	0
		]
		label	"6"
	]
	edge	[
		root_index	-1069
		target	-2
		source	-484
		graphics	[
			width	1.5
			fill	"#333333"
			type	"line"
			Line	[
			]
			source_arrow	0
			target_arrow	0
		]
		label	"6"
	]
	edge	[
		root_index	-1072
		target	-85
		source	-474
		graphics	[
			width	1.5
			fill	"#333333"
			type	"line"
			Line	[
			]
			source_arrow	0
			target_arrow	0
		]
		label	"6"
	]
	edge	[
		root_index	-1071
		target	-749
		source	-473
		graphics	[
			width	1.5
			fill	"#333333"
			type	"line"
			Line	[
			]
			source_arrow	0
			target_arrow	0
		]
		label	"6"
	]
	edge	[
		root_index	-1066
		target	-553
		source	-513
		graphics	[
			width	1.5
			fill	"#333333"
			type	"line"
			Line	[
			]
			source_arrow	0
			target_arrow	0
		]
		label	"6"
	]
	edge	[
		root_index	-1065
		target	-503
		source	-507
		graphics	[
			width	1.5
			fill	"#333333"
			type	"line"
			Line	[
			]
			source_arrow	0
			target_arrow	0
		]
		label	"6"
	]
	edge	[
		root_index	-1068
		target	-530
		source	-485
		graphics	[
			width	1.5
			fill	"#333333"
			type	"line"
			Line	[
			]
			source_arrow	0
			target_arrow	0
		]
		label	"6"
	]
	edge	[
		root_index	-1067
		target	-54
		source	-483
		graphics	[
			width	1.5
			fill	"#333333"
			type	"line"
			Line	[
			]
			source_arrow	0
			target_arrow	0
		]
		label	"6"
	]
	edge	[
		root_index	-1244
		target	-81
		source	-550
		graphics	[
			width	1.5
			fill	"#333333"
			type	"line"
			Line	[
			]
			source_arrow	0
			target_arrow	0
		]
		label	"6"
	]
	edge	[
		root_index	-1243
		target	-141
		source	-547
		graphics	[
			width	1.5
			fill	"#333333"
			type	"line"
			Line	[
			]
			source_arrow	0
			target_arrow	0
		]
		label	"6"
	]
	edge	[
		root_index	-1242
		target	-278
		source	-548
		graphics	[
			width	1.5
			fill	"#333333"
			type	"line"
			Line	[
			]
			source_arrow	0
			target_arrow	0
		]
		label	"6"
	]
	edge	[
		root_index	-1241
		target	-435
		source	-771
		graphics	[
			width	1.5
			fill	"#333333"
			type	"line"
			Line	[
			]
			source_arrow	0
			target_arrow	0
		]
		label	"6"
	]
	edge	[
		root_index	-1248
		target	-2
		source	-331
		graphics	[
			width	1.5
			fill	"#333333"
			type	"line"
			Line	[
			]
			source_arrow	0
			target_arrow	0
		]
		label	"6"
	]
	edge	[
		root_index	-1247
		target	-754
		source	-340
		graphics	[
			width	1.5
			fill	"#333333"
			type	"line"
			Line	[
			]
			source_arrow	0
			target_arrow	0
		]
		label	"6"
	]
	edge	[
		root_index	-1246
		target	-183
		source	-332
		graphics	[
			width	1.5
			fill	"#333333"
			type	"line"
			Line	[
			]
			source_arrow	0
			target_arrow	0
		]
		label	"6"
	]
	edge	[
		root_index	-1245
		target	-603
		source	-549
		graphics	[
			width	1.5
			fill	"#333333"
			type	"line"
			Line	[
			]
			source_arrow	0
			target_arrow	0
		]
		label	"6"
	]
	edge	[
		root_index	-1236
		target	-658
		source	-552
		graphics	[
			width	1.5
			fill	"#333333"
			type	"line"
			Line	[
			]
			source_arrow	0
			target_arrow	0
		]
		label	"6"
	]
	edge	[
		root_index	-1235
		target	-728
		source	-552
		graphics	[
			width	1.5
			fill	"#333333"
			type	"line"
			Line	[
			]
			source_arrow	0
			target_arrow	0
		]
		label	"6"
	]
	edge	[
		root_index	-1234
		target	-47
		source	-552
		graphics	[
			width	1.5
			fill	"#333333"
			type	"line"
			Line	[
			]
			source_arrow	0
			target_arrow	0
		]
		label	"6"
	]
	edge	[
		root_index	-1233
		target	-2
		source	-548
		graphics	[
			width	1.5
			fill	"#333333"
			type	"line"
			Line	[
			]
			source_arrow	0
			target_arrow	0
		]
		label	"6"
	]
	edge	[
		root_index	-1240
		target	-165
		source	-771
		graphics	[
			width	1.5
			fill	"#333333"
			type	"line"
			Line	[
			]
			source_arrow	0
			target_arrow	0
		]
		label	"6"
	]
	edge	[
		root_index	-1239
		target	-1
		source	-546
		graphics	[
			width	1.5
			fill	"#333333"
			type	"line"
			Line	[
			]
			source_arrow	0
			target_arrow	0
		]
		label	"6"
	]
	edge	[
		root_index	-1238
		target	-363
		source	-771
		graphics	[
			width	1.5
			fill	"#333333"
			type	"line"
			Line	[
			]
			source_arrow	0
			target_arrow	0
		]
		label	"6"
	]
	edge	[
		root_index	-1237
		target	-237
		source	-721
		graphics	[
			width	1.5
			fill	"#333333"
			type	"line"
			Line	[
			]
			source_arrow	0
			target_arrow	0
		]
		label	"6"
	]
	edge	[
		root_index	-1227
		target	-479
		source	-283
		graphics	[
			width	1.5
			fill	"#333333"
			type	"line"
			Line	[
			]
			source_arrow	0
			target_arrow	0
		]
		label	"6"
	]
	edge	[
		root_index	-1228
		target	-425
		source	-283
		graphics	[
			width	1.5
			fill	"#333333"
			type	"line"
			Line	[
			]
			source_arrow	0
			target_arrow	0
		]
		label	"6"
	]
	edge	[
		root_index	-1225
		target	-486
		source	-552
		graphics	[
			width	1.5
			fill	"#333333"
			type	"line"
			Line	[
			]
			source_arrow	0
			target_arrow	0
		]
		label	"6"
	]
	edge	[
		root_index	-1226
		target	-167
		source	-283
		graphics	[
			width	1.5
			fill	"#333333"
			type	"line"
			Line	[
			]
			source_arrow	0
			target_arrow	0
		]
		label	"6"
	]
	edge	[
		root_index	-1231
		target	-410
		source	-548
		graphics	[
			width	1.5
			fill	"#333333"
			type	"line"
			Line	[
			]
			source_arrow	0
			target_arrow	0
		]
		label	"6"
	]
	edge	[
		root_index	-1232
		target	-312
		source	-548
		graphics	[
			width	1.5
			fill	"#333333"
			type	"line"
			Line	[
			]
			source_arrow	0
			target_arrow	0
		]
		label	"6"
	]
	edge	[
		root_index	-1229
		target	-689
		source	-283
		graphics	[
			width	1.5
			fill	"#333333"
			type	"line"
			Line	[
			]
			source_arrow	0
			target_arrow	0
		]
		label	"6"
	]
	edge	[
		root_index	-1230
		target	-91
		source	-548
		graphics	[
			width	1.5
			fill	"#333333"
			type	"line"
			Line	[
			]
			source_arrow	0
			target_arrow	0
		]
		label	"6"
	]
	edge	[
		root_index	-1219
		target	-730
		source	-283
		graphics	[
			width	1.5
			fill	"#333333"
			type	"line"
			Line	[
			]
			source_arrow	0
			target_arrow	0
		]
		label	"6"
	]
	edge	[
		root_index	-1220
		target	-316
		source	-315
		graphics	[
			width	1.5
			fill	"#333333"
			type	"line"
			Line	[
			]
			source_arrow	0
			target_arrow	0
		]
		label	"4"
	]
	edge	[
		root_index	-1217
		target	-533
		source	-323
		graphics	[
			width	1.5
			fill	"#333333"
			type	"line"
			Line	[
			]
			source_arrow	0
			target_arrow	0
		]
		label	"6"
	]
	edge	[
		root_index	-1218
		target	-667
		source	-315
		graphics	[
			width	1.5
			fill	"#333333"
			type	"line"
			Line	[
			]
			source_arrow	0
			target_arrow	0
		]
		label	"6"
	]
	edge	[
		root_index	-1223
		target	-327
		source	-549
		graphics	[
			width	1.5
			fill	"#333333"
			type	"line"
			Line	[
			]
			source_arrow	0
			target_arrow	0
		]
		label	"6"
	]
	edge	[
		root_index	-1224
		target	-86
		source	-552
		graphics	[
			width	1.5
			fill	"#333333"
			type	"line"
			Line	[
			]
			source_arrow	0
			target_arrow	0
		]
		label	"6"
	]
	edge	[
		root_index	-1221
		target	-410
		source	-315
		graphics	[
			width	1.5
			fill	"#333333"
			type	"line"
			Line	[
			]
			source_arrow	0
			target_arrow	0
		]
		label	"6"
	]
	edge	[
		root_index	-1222
		target	-229
		source	-552
		graphics	[
			width	1.5
			fill	"#333333"
			type	"line"
			Line	[
			]
			source_arrow	0
			target_arrow	0
		]
		label	"6"
	]
	edge	[
		root_index	-1274
		target	-85
		source	-702
		graphics	[
			width	1.5
			fill	"#333333"
			type	"line"
			Line	[
			]
			source_arrow	0
			target_arrow	0
		]
		label	"6"
	]
	edge	[
		root_index	-1273
		target	-658
		source	-342
		graphics	[
			width	1.5
			fill	"#333333"
			type	"line"
			Line	[
			]
			source_arrow	0
			target_arrow	0
		]
		label	"6"
	]
	edge	[
		root_index	-1276
		target	-229
		source	-678
		graphics	[
			width	1.5
			fill	"#333333"
			type	"line"
			Line	[
			]
			source_arrow	0
			target_arrow	0
		]
		label	"6"
	]
	edge	[
		root_index	-1275
		target	-607
		source	-658
		graphics	[
			width	1.5
			fill	"#333333"
			type	"line"
			Line	[
			]
			source_arrow	0
			target_arrow	0
		]
		label	"6"
	]
	edge	[
		root_index	-1278
		target	-530
		source	-678
		graphics	[
			width	1.5
			fill	"#333333"
			type	"line"
			Line	[
			]
			source_arrow	0
			target_arrow	0
		]
		label	"6"
	]
	edge	[
		root_index	-1277
		target	-435
		source	-702
		graphics	[
			width	1.5
			fill	"#333333"
			type	"line"
			Line	[
			]
			source_arrow	0
			target_arrow	0
		]
		label	"4"
	]
	edge	[
		root_index	-1280
		target	-660
		source	-675
		graphics	[
			width	1.5
			fill	"#333333"
			type	"line"
			Line	[
			]
			source_arrow	0
			target_arrow	0
		]
		label	"6"
	]
	edge	[
		root_index	-1279
		target	-671
		source	-656
		graphics	[
			width	1.5
			fill	"#333333"
			type	"line"
			Line	[
			]
			source_arrow	0
			target_arrow	0
		]
		label	"6"
	]
	edge	[
		root_index	-1266
		target	-61
		source	-357
		graphics	[
			width	1.5
			fill	"#333333"
			type	"line"
			Line	[
			]
			source_arrow	0
			target_arrow	0
		]
		label	"6"
	]
	edge	[
		root_index	-1265
		target	-250
		source	-335
		graphics	[
			width	1.5
			fill	"#333333"
			type	"line"
			Line	[
			]
			source_arrow	0
			target_arrow	0
		]
		label	"6"
	]
	edge	[
		root_index	-1268
		target	-620
		source	-362
		graphics	[
			width	1.5
			fill	"#333333"
			type	"line"
			Line	[
			]
			source_arrow	0
			target_arrow	0
		]
		label	"6"
	]
	edge	[
		root_index	-1267
		target	-239
		source	-360
		graphics	[
			width	1.5
			fill	"#333333"
			type	"line"
			Line	[
			]
			source_arrow	0
			target_arrow	0
		]
		label	"6"
	]
	edge	[
		root_index	-1270
		target	-239
		source	-361
		graphics	[
			width	1.5
			fill	"#333333"
			type	"line"
			Line	[
			]
			source_arrow	0
			target_arrow	0
		]
		label	"6"
	]
	edge	[
		root_index	-1269
		target	-61
		source	-319
		graphics	[
			width	1.5
			fill	"#333333"
			type	"line"
			Line	[
			]
			source_arrow	0
			target_arrow	0
		]
		label	"6"
	]
	edge	[
		root_index	-1272
		target	-561
		source	-341
		graphics	[
			width	1.5
			fill	"#333333"
			type	"line"
			Line	[
			]
			source_arrow	0
			target_arrow	0
		]
		label	"6"
	]
	edge	[
		root_index	-1271
		target	-749
		source	-362
		graphics	[
			width	1.5
			fill	"#333333"
			type	"line"
			Line	[
			]
			source_arrow	0
			target_arrow	0
		]
		label	"6"
	]
	edge	[
		root_index	-1257
		target	-670
		source	-339
		graphics	[
			width	1.5
			fill	"#333333"
			type	"line"
			Line	[
			]
			source_arrow	0
			target_arrow	0
		]
		label	"6"
	]
	edge	[
		root_index	-1258
		target	-530
		source	-333
		graphics	[
			width	1.5
			fill	"#333333"
			type	"line"
			Line	[
			]
			source_arrow	0
			target_arrow	0
		]
		label	"6"
	]
	edge	[
		root_index	-1259
		target	-606
		source	-333
		graphics	[
			width	1.5
			fill	"#333333"
			type	"line"
			Line	[
			]
			source_arrow	0
			target_arrow	0
		]
		label	"6"
	]
	edge	[
		root_index	-1260
		target	-523
		source	-334
		graphics	[
			width	1.5
			fill	"#333333"
			type	"line"
			Line	[
			]
			source_arrow	0
			target_arrow	0
		]
		label	"6"
	]
	edge	[
		root_index	-1261
		target	-323
		source	-304
		graphics	[
			width	1.5
			fill	"#333333"
			type	"line"
			Line	[
			]
			source_arrow	0
			target_arrow	0
		]
		label	"6"
	]
	edge	[
		root_index	-1262
		target	-2
		source	-335
		graphics	[
			width	1.5
			fill	"#333333"
			type	"line"
			Line	[
			]
			source_arrow	0
			target_arrow	0
		]
		label	"6"
	]
	edge	[
		root_index	-1263
		target	-769
		source	-303
		graphics	[
			width	1.5
			fill	"#333333"
			type	"line"
			Line	[
			]
			source_arrow	0
			target_arrow	0
		]
		label	"6"
	]
	edge	[
		root_index	-1264
		target	-132
		source	-361
		graphics	[
			width	1.5
			fill	"#333333"
			type	"line"
			Line	[
			]
			source_arrow	0
			target_arrow	0
		]
		label	"6"
	]
	edge	[
		root_index	-1249
		target	-52
		source	-332
		graphics	[
			width	1.5
			fill	"#333333"
			type	"line"
			Line	[
			]
			source_arrow	0
			target_arrow	0
		]
		label	"6"
	]
	edge	[
		root_index	-1250
		target	-754
		source	-343
		graphics	[
			width	1.5
			fill	"#333333"
			type	"line"
			Line	[
			]
			source_arrow	0
			target_arrow	0
		]
		label	"6"
	]
	edge	[
		root_index	-1251
		target	-754
		source	-346
		graphics	[
			width	1.5
			fill	"#333333"
			type	"line"
			Line	[
			]
			source_arrow	0
			target_arrow	0
		]
		label	"6"
	]
	edge	[
		root_index	-1252
		target	-670
		source	-342
		graphics	[
			width	1.5
			fill	"#333333"
			type	"line"
			Line	[
			]
			source_arrow	0
			target_arrow	0
		]
		label	"6"
	]
	edge	[
		root_index	-1253
		target	-749
		source	-343
		graphics	[
			width	1.5
			fill	"#333333"
			type	"line"
			Line	[
			]
			source_arrow	0
			target_arrow	0
		]
		label	"6"
	]
	edge	[
		root_index	-1254
		target	-229
		source	-339
		graphics	[
			width	1.5
			fill	"#333333"
			type	"line"
			Line	[
			]
			source_arrow	0
			target_arrow	0
		]
		label	"6"
	]
	edge	[
		root_index	-1255
		target	-533
		source	-342
		graphics	[
			width	1.5
			fill	"#333333"
			type	"line"
			Line	[
			]
			source_arrow	0
			target_arrow	0
		]
		label	"6"
	]
	edge	[
		root_index	-1256
		target	-229
		source	-315
		graphics	[
			width	1.5
			fill	"#333333"
			type	"line"
			Line	[
			]
			source_arrow	0
			target_arrow	0
		]
		label	"6"
	]
	edge	[
		root_index	-1184
		target	-749
		source	-702
		graphics	[
			width	1.5
			fill	"#333333"
			type	"line"
			Line	[
			]
			source_arrow	0
			target_arrow	0
		]
		label	"6"
	]
	edge	[
		root_index	-1183
		target	-721
		source	-714
		graphics	[
			width	1.5
			fill	"#333333"
			type	"line"
			Line	[
			]
			source_arrow	0
			target_arrow	0
		]
		label	"6"
	]
	edge	[
		root_index	-1182
		target	-540
		source	-702
		graphics	[
			width	1.5
			fill	"#333333"
			type	"line"
			Line	[
			]
			source_arrow	0
			target_arrow	0
		]
		label	"4"
	]
	edge	[
		root_index	-1181
		target	-63
		source	-485
		graphics	[
			width	1.5
			fill	"#333333"
			type	"line"
			Line	[
			]
			source_arrow	0
			target_arrow	0
		]
		label	"6"
	]
	edge	[
		root_index	-1180
		target	-533
		source	-485
		graphics	[
			width	1.5
			fill	"#333333"
			type	"line"
			Line	[
			]
			source_arrow	0
			target_arrow	0
		]
		label	"6"
	]
	edge	[
		root_index	-1179
		target	-29
		source	-478
		graphics	[
			width	1.5
			fill	"#333333"
			type	"line"
			Line	[
			]
			source_arrow	0
			target_arrow	0
		]
		label	"6"
	]
	edge	[
		root_index	-1178
		target	-561
		source	-477
		graphics	[
			width	1.5
			fill	"#333333"
			type	"line"
			Line	[
			]
			source_arrow	0
			target_arrow	0
		]
		label	"6"
	]
	edge	[
		root_index	-1177
		target	-33
		source	-488
		graphics	[
			width	1.5
			fill	"#333333"
			type	"line"
			Line	[
			]
			source_arrow	0
			target_arrow	0
		]
		label	"6"
	]
	edge	[
		root_index	-1176
		target	-61
		source	-489
		graphics	[
			width	1.5
			fill	"#333333"
			type	"line"
			Line	[
			]
			source_arrow	0
			target_arrow	0
		]
		label	"6"
	]
	edge	[
		root_index	-1175
		target	-311
		source	-490
		graphics	[
			width	1.5
			fill	"#333333"
			type	"line"
			Line	[
			]
			source_arrow	0
			target_arrow	0
		]
		label	"6"
	]
	edge	[
		root_index	-1174
		target	-163
		source	-494
		graphics	[
			width	1.5
			fill	"#333333"
			type	"line"
			Line	[
			]
			source_arrow	0
			target_arrow	0
		]
		label	"6"
	]
	edge	[
		root_index	-1173
		target	-503
		source	-72
		graphics	[
			width	1.5
			fill	"#333333"
			type	"line"
			Line	[
			]
			source_arrow	0
			target_arrow	0
		]
		label	"4"
	]
	edge	[
		root_index	-1172
		target	-435
		source	-72
		graphics	[
			width	1.5
			fill	"#333333"
			type	"line"
			Line	[
			]
			source_arrow	0
			target_arrow	0
		]
		label	"6"
	]
	edge	[
		root_index	-1171
		target	-486
		source	-68
		graphics	[
			width	1.5
			fill	"#333333"
			type	"line"
			Line	[
			]
			source_arrow	0
			target_arrow	0
		]
		label	"6"
	]
	edge	[
		root_index	-1170
		target	-138
		source	-74
		graphics	[
			width	1.5
			fill	"#333333"
			type	"line"
			Line	[
			]
			source_arrow	0
			target_arrow	0
		]
		label	"6"
	]
	edge	[
		root_index	-1169
		target	-229
		source	-475
		graphics	[
			width	1.5
			fill	"#333333"
			type	"line"
			Line	[
			]
			source_arrow	0
			target_arrow	0
		]
		label	"6"
	]
	edge	[
		root_index	-1167
		target	-554
		source	-475
		graphics	[
			width	1.5
			fill	"#333333"
			type	"line"
			Line	[
			]
			source_arrow	0
			target_arrow	0
		]
		label	"6"
	]
	edge	[
		root_index	-1168
		target	-30
		source	-478
		graphics	[
			width	1.5
			fill	"#333333"
			type	"line"
			Line	[
			]
			source_arrow	0
			target_arrow	0
		]
		label	"6"
	]
	edge	[
		root_index	-1165
		target	-23
		source	-493
		graphics	[
			width	1.5
			fill	"#333333"
			type	"line"
			Line	[
			]
			source_arrow	0
			target_arrow	0
		]
		label	"6"
	]
	edge	[
		root_index	-1166
		target	-749
		source	-475
		graphics	[
			width	1.5
			fill	"#333333"
			type	"line"
			Line	[
			]
			source_arrow	0
			target_arrow	0
		]
		label	"6"
	]
	edge	[
		root_index	-1163
		target	-64
		source	-485
		graphics	[
			width	1.5
			fill	"#333333"
			type	"line"
			Line	[
			]
			source_arrow	0
			target_arrow	0
		]
		label	"6"
	]
	edge	[
		root_index	-1164
		target	-61
		source	-492
		graphics	[
			width	1.5
			fill	"#333333"
			type	"line"
			Line	[
			]
			source_arrow	0
			target_arrow	0
		]
		label	"6"
	]
	edge	[
		root_index	-1161
		target	-237
		source	-68
		graphics	[
			width	1.5
			fill	"#333333"
			type	"line"
			Line	[
			]
			source_arrow	0
			target_arrow	0
		]
		label	"6"
	]
	edge	[
		root_index	-1162
		target	-498
		source	-485
		graphics	[
			width	1.5
			fill	"#333333"
			type	"line"
			Line	[
			]
			source_arrow	0
			target_arrow	0
		]
		label	"4"
	]
	edge	[
		root_index	-1159
		target	-446
		source	-68
		graphics	[
			width	1.5
			fill	"#333333"
			type	"line"
			Line	[
			]
			source_arrow	0
			target_arrow	0
		]
		label	"6"
	]
	edge	[
		root_index	-1160
		target	-448
		source	-68
		graphics	[
			width	1.5
			fill	"#333333"
			type	"line"
			Line	[
			]
			source_arrow	0
			target_arrow	0
		]
		label	"6"
	]
	edge	[
		root_index	-1157
		target	-609
		source	-513
		graphics	[
			width	1.5
			fill	"#333333"
			type	"line"
			Line	[
			]
			source_arrow	0
			target_arrow	0
		]
		label	"6"
	]
	edge	[
		root_index	-1158
		target	-396
		source	-68
		graphics	[
			width	1.5
			fill	"#333333"
			type	"line"
			Line	[
			]
			source_arrow	0
			target_arrow	0
		]
		label	"6"
	]
	edge	[
		root_index	-1155
		target	-30
		source	-495
		graphics	[
			width	1.5
			fill	"#333333"
			type	"line"
			Line	[
			]
			source_arrow	0
			target_arrow	0
		]
		label	"6"
	]
	edge	[
		root_index	-1156
		target	-244
		source	-503
		graphics	[
			width	1.5
			fill	"#333333"
			type	"line"
			Line	[
			]
			source_arrow	0
			target_arrow	0
		]
		label	"6"
	]
	edge	[
		root_index	-1153
		target	-72
		source	-486
		graphics	[
			width	1.5
			fill	"#333333"
			type	"line"
			Line	[
			]
			source_arrow	0
			target_arrow	0
		]
		label	"6"
	]
	edge	[
		root_index	-1154
		target	-754
		source	-501
		graphics	[
			width	1.5
			fill	"#333333"
			type	"line"
			Line	[
			]
			source_arrow	0
			target_arrow	0
		]
		label	"6"
	]
	edge	[
		root_index	-1214
		target	-91
		source	-721
		graphics	[
			width	1.5
			fill	"#333333"
			type	"line"
			Line	[
			]
			source_arrow	0
			target_arrow	0
		]
		label	"6"
	]
	edge	[
		root_index	-1213
		target	-769
		source	-683
		graphics	[
			width	1.5
			fill	"#333333"
			type	"line"
			Line	[
			]
			source_arrow	0
			target_arrow	0
		]
		label	"6"
	]
	edge	[
		root_index	-1216
		target	-327
		source	-289
		graphics	[
			width	1.5
			fill	"#333333"
			type	"line"
			Line	[
			]
			source_arrow	0
			target_arrow	0
		]
		label	"6"
	]
	edge	[
		root_index	-1215
		target	-607
		source	-721
		graphics	[
			width	1.5
			fill	"#333333"
			type	"line"
			Line	[
			]
			source_arrow	0
			target_arrow	0
		]
		label	"6"
	]
	edge	[
		root_index	-1210
		target	-448
		source	-683
		graphics	[
			width	1.5
			fill	"#333333"
			type	"line"
			Line	[
			]
			source_arrow	0
			target_arrow	0
		]
		label	"6"
	]
	edge	[
		root_index	-1209
		target	-229
		source	-283
		graphics	[
			width	1.5
			fill	"#333333"
			type	"line"
			Line	[
			]
			source_arrow	0
			target_arrow	0
		]
		label	"6"
	]
	edge	[
		root_index	-1212
		target	-658
		source	-683
		graphics	[
			width	1.5
			fill	"#333333"
			type	"line"
			Line	[
			]
			source_arrow	0
			target_arrow	0
		]
		label	"6"
	]
	edge	[
		root_index	-1211
		target	-658
		source	-710
		graphics	[
			width	1.5
			fill	"#333333"
			type	"line"
			Line	[
			]
			source_arrow	0
			target_arrow	0
		]
		label	"6"
	]
	edge	[
		root_index	-1206
		target	-435
		source	-283
		graphics	[
			width	1.5
			fill	"#333333"
			type	"line"
			Line	[
			]
			source_arrow	0
			target_arrow	0
		]
		label	"6"
	]
	edge	[
		root_index	-1205
		target	-658
		source	-688
		graphics	[
			width	1.5
			fill	"#333333"
			type	"line"
			Line	[
			]
			source_arrow	0
			target_arrow	0
		]
		label	"6"
	]
	edge	[
		root_index	-1208
		target	-749
		source	-283
		graphics	[
			width	1.5
			fill	"#333333"
			type	"line"
			Line	[
			]
			source_arrow	0
			target_arrow	0
		]
		label	"6"
	]
	edge	[
		root_index	-1207
		target	-670
		source	-283
		graphics	[
			width	1.5
			fill	"#333333"
			type	"line"
			Line	[
			]
			source_arrow	0
			target_arrow	0
		]
		label	"6"
	]
	edge	[
		root_index	-1202
		target	-206
		source	-710
		graphics	[
			width	1.5
			fill	"#333333"
			type	"line"
			Line	[
			]
			source_arrow	0
			target_arrow	0
		]
		label	"6"
	]
	edge	[
		root_index	-1201
		target	-33
		source	-757
		graphics	[
			width	1.5
			fill	"#333333"
			type	"line"
			Line	[
			]
			source_arrow	0
			target_arrow	0
		]
		label	"6"
	]
	edge	[
		root_index	-1204
		target	-446
		source	-688
		graphics	[
			width	1.5
			fill	"#333333"
			type	"line"
			Line	[
			]
			source_arrow	0
			target_arrow	0
		]
		label	"6"
	]
	edge	[
		root_index	-1203
		target	-206
		source	-714
		graphics	[
			width	1.5
			fill	"#333333"
			type	"line"
			Line	[
			]
			source_arrow	0
			target_arrow	0
		]
		label	"6"
	]
	edge	[
		root_index	-1197
		target	-187
		source	-665
		graphics	[
			width	1.5
			fill	"#333333"
			type	"line"
			Line	[
			]
			source_arrow	0
			target_arrow	0
		]
		label	"6"
	]
	edge	[
		root_index	-1198
		target	-2
		source	-757
		graphics	[
			width	1.5
			fill	"#333333"
			type	"line"
			Line	[
			]
			source_arrow	0
			target_arrow	0
		]
		label	"6"
	]
	edge	[
		root_index	-1199
		target	-47
		source	-683
		graphics	[
			width	1.5
			fill	"#333333"
			type	"line"
			Line	[
			]
			source_arrow	0
			target_arrow	0
		]
		label	"6"
	]
	edge	[
		root_index	-1200
		target	-561
		source	-757
		graphics	[
			width	1.5
			fill	"#333333"
			type	"line"
			Line	[
			]
			source_arrow	0
			target_arrow	0
		]
		label	"6"
	]
	edge	[
		root_index	-1193
		target	-446
		source	-710
		graphics	[
			width	1.5
			fill	"#333333"
			type	"line"
			Line	[
			]
			source_arrow	0
			target_arrow	0
		]
		label	"6"
	]
	edge	[
		root_index	-1194
		target	-103
		source	-665
		graphics	[
			width	1.5
			fill	"#333333"
			type	"line"
			Line	[
			]
			source_arrow	0
			target_arrow	0
		]
		label	"6"
	]
	edge	[
		root_index	-1195
		target	-203
		source	-665
		graphics	[
			width	1.5
			fill	"#333333"
			type	"line"
			Line	[
			]
			source_arrow	0
			target_arrow	0
		]
		label	"6"
	]
	edge	[
		root_index	-1196
		target	-246
		source	-665
		graphics	[
			width	1.5
			fill	"#333333"
			type	"line"
			Line	[
			]
			source_arrow	0
			target_arrow	0
		]
		label	"6"
	]
	edge	[
		root_index	-1189
		target	-2
		source	-758
		graphics	[
			width	1.5
			fill	"#333333"
			type	"line"
			Line	[
			]
			source_arrow	0
			target_arrow	0
		]
		label	"6"
	]
	edge	[
		root_index	-1190
		target	-206
		source	-688
		graphics	[
			width	1.5
			fill	"#333333"
			type	"line"
			Line	[
			]
			source_arrow	0
			target_arrow	0
		]
		label	"6"
	]
	edge	[
		root_index	-1191
		target	-464
		source	-683
		graphics	[
			width	1.5
			fill	"#333333"
			type	"line"
			Line	[
			]
			source_arrow	0
			target_arrow	0
		]
		label	"6"
	]
	edge	[
		root_index	-1192
		target	-448
		source	-710
		graphics	[
			width	1.5
			fill	"#333333"
			type	"line"
			Line	[
			]
			source_arrow	0
			target_arrow	0
		]
		label	"6"
	]
	edge	[
		root_index	-1185
		target	-657
		source	-702
		graphics	[
			width	1.5
			fill	"#333333"
			type	"line"
			Line	[
			]
			source_arrow	0
			target_arrow	0
		]
		label	"6"
	]
	edge	[
		root_index	-1186
		target	-1
		source	-758
		graphics	[
			width	1.5
			fill	"#333333"
			type	"line"
			Line	[
			]
			source_arrow	0
			target_arrow	0
		]
		label	"6"
	]
	edge	[
		root_index	-1187
		target	-561
		source	-758
		graphics	[
			width	1.5
			fill	"#333333"
			type	"line"
			Line	[
			]
			source_arrow	0
			target_arrow	0
		]
		label	"6"
	]
	edge	[
		root_index	-1188
		target	-33
		source	-758
		graphics	[
			width	1.5
			fill	"#333333"
			type	"line"
			Line	[
			]
			source_arrow	0
			target_arrow	0
		]
		label	"6"
	]
	edge	[
		root_index	-812
		target	-115
		source	-137
		graphics	[
			width	1.5
			fill	"#333333"
			type	"line"
			Line	[
			]
			source_arrow	0
			target_arrow	0
		]
		label	"6"
	]
	edge	[
		root_index	-811
		target	-32
		source	-137
		graphics	[
			width	1.5
			fill	"#333333"
			type	"line"
			Line	[
			]
			source_arrow	0
			target_arrow	0
		]
		label	"6"
	]
	edge	[
		root_index	-810
		target	-754
		source	-59
		graphics	[
			width	1.5
			fill	"#333333"
			type	"line"
			Line	[
			]
			source_arrow	0
			target_arrow	0
		]
		label	"6"
	]
	edge	[
		root_index	-809
		target	-229
		source	-137
		graphics	[
			width	1.5
			fill	"#333333"
			type	"line"
			Line	[
			]
			source_arrow	0
			target_arrow	0
		]
		label	"6"
	]
	edge	[
		root_index	-816
		target	-132
		source	-138
		graphics	[
			width	1.5
			fill	"#333333"
			type	"line"
			Line	[
			]
			source_arrow	0
			target_arrow	0
		]
		label	"6"
	]
	edge	[
		root_index	-815
		target	-61
		source	-138
		graphics	[
			width	1.5
			fill	"#333333"
			type	"line"
			Line	[
			]
			source_arrow	0
			target_arrow	0
		]
		label	"6"
	]
	edge	[
		root_index	-814
		target	-73
		source	-138
		graphics	[
			width	1.5
			fill	"#333333"
			type	"line"
			Line	[
			]
			source_arrow	0
			target_arrow	0
		]
		label	"6"
	]
	edge	[
		root_index	-813
		target	-338
		source	-186
		graphics	[
			width	1.5
			fill	"#333333"
			type	"line"
			Line	[
			]
			source_arrow	0
			target_arrow	0
		]
		label	"6"
	]
	edge	[
		root_index	-804
		target	-161
		source	-138
		graphics	[
			width	1.5
			fill	"#333333"
			type	"line"
			Line	[
			]
			source_arrow	0
			target_arrow	0
		]
		label	"6"
	]
	edge	[
		root_index	-803
		target	-520
		source	-17
		graphics	[
			width	1.5
			fill	"#333333"
			type	"line"
			Line	[
			]
			source_arrow	0
			target_arrow	0
		]
		label	"6"
	]
	edge	[
		root_index	-802
		target	-323
		source	-17
		graphics	[
			width	1.5
			fill	"#333333"
			type	"line"
			Line	[
			]
			source_arrow	0
			target_arrow	0
		]
		label	"6"
	]
	edge	[
		root_index	-801
		target	-109
		source	-138
		graphics	[
			width	1.5
			fill	"#333333"
			type	"line"
			Line	[
			]
			source_arrow	0
			target_arrow	0
		]
		label	"6"
	]
	edge	[
		root_index	-808
		target	-332
		source	-186
		graphics	[
			width	1.5
			fill	"#333333"
			type	"line"
			Line	[
			]
			source_arrow	0
			target_arrow	0
		]
		label	"6"
	]
	edge	[
		root_index	-807
		target	-693
		source	-186
		graphics	[
			width	1.5
			fill	"#333333"
			type	"line"
			Line	[
			]
			source_arrow	0
			target_arrow	0
		]
		label	"6"
	]
	edge	[
		root_index	-806
		target	-599
		source	-186
		graphics	[
			width	1.5
			fill	"#333333"
			type	"line"
			Line	[
			]
			source_arrow	0
			target_arrow	0
		]
		label	"6"
	]
	edge	[
		root_index	-805
		target	-33
		source	-186
		graphics	[
			width	1.5
			fill	"#333333"
			type	"line"
			Line	[
			]
			source_arrow	0
			target_arrow	0
		]
		label	"6"
	]
	edge	[
		root_index	-827
		target	-49
		source	-52
		graphics	[
			width	1.5
			fill	"#333333"
			type	"line"
			Line	[
			]
			source_arrow	0
			target_arrow	0
		]
		label	"6"
	]
	edge	[
		root_index	-828
		target	-725
		source	-54
		graphics	[
			width	1.5
			fill	"#333333"
			type	"line"
			Line	[
			]
			source_arrow	0
			target_arrow	0
		]
		label	"6"
	]
	edge	[
		root_index	-825
		target	-82
		source	-53
		graphics	[
			width	1.5
			fill	"#333333"
			type	"line"
			Line	[
			]
			source_arrow	0
			target_arrow	0
		]
		label	"6"
	]
	edge	[
		root_index	-826
		target	-528
		source	-52
		graphics	[
			width	1.5
			fill	"#333333"
			type	"line"
			Line	[
			]
			source_arrow	0
			target_arrow	0
		]
		label	"6"
	]
	edge	[
		root_index	-831
		target	-299
		source	-58
		graphics	[
			width	1.5
			fill	"#333333"
			type	"line"
			Line	[
			]
			source_arrow	0
			target_arrow	0
		]
		label	"6"
	]
	edge	[
		root_index	-832
		target	-609
		source	-58
		graphics	[
			width	1.5
			fill	"#333333"
			type	"line"
			Line	[
			]
			source_arrow	0
			target_arrow	0
		]
		label	"6"
	]
	edge	[
		root_index	-829
		target	-749
		source	-137
		graphics	[
			width	1.5
			fill	"#333333"
			type	"line"
			Line	[
			]
			source_arrow	0
			target_arrow	0
		]
		label	"6"
	]
	edge	[
		root_index	-830
		target	-358
		source	-58
		graphics	[
			width	1.5
			fill	"#333333"
			type	"line"
			Line	[
			]
			source_arrow	0
			target_arrow	0
		]
		label	"6"
	]
	edge	[
		root_index	-819
		target	-493
		source	-58
		graphics	[
			width	1.5
			fill	"#333333"
			type	"line"
			Line	[
			]
			source_arrow	0
			target_arrow	0
		]
		label	"6"
	]
	edge	[
		root_index	-820
		target	-137
		source	-58
		graphics	[
			width	1.5
			fill	"#333333"
			type	"line"
			Line	[
			]
			source_arrow	0
			target_arrow	0
		]
		label	"6"
	]
	edge	[
		root_index	-817
		target	-599
		source	-51
		graphics	[
			width	1.5
			fill	"#333333"
			type	"line"
			Line	[
			]
			source_arrow	0
			target_arrow	0
		]
		label	"6"
	]
	edge	[
		root_index	-818
		target	-725
		source	-131
		graphics	[
			width	1.5
			fill	"#333333"
			type	"line"
			Line	[
			]
			source_arrow	0
			target_arrow	0
		]
		label	"6"
	]
	edge	[
		root_index	-823
		target	-561
		source	-137
		graphics	[
			width	1.5
			fill	"#333333"
			type	"line"
			Line	[
			]
			source_arrow	0
			target_arrow	0
		]
		label	"6"
	]
	edge	[
		root_index	-824
		target	-531
		source	-132
		graphics	[
			width	1.5
			fill	"#333333"
			type	"line"
			Line	[
			]
			source_arrow	0
			target_arrow	0
		]
		label	"6"
	]
	edge	[
		root_index	-821
		target	-658
		source	-18
		graphics	[
			width	1.5
			fill	"#333333"
			type	"line"
			Line	[
			]
			source_arrow	0
			target_arrow	0
		]
		label	"6"
	]
	edge	[
		root_index	-822
		target	-29
		source	-137
		graphics	[
			width	1.5
			fill	"#333333"
			type	"line"
			Line	[
			]
			source_arrow	0
			target_arrow	0
		]
		label	"6"
	]
	edge	[
		root_index	-778
		target	-341
		source	-111
		graphics	[
			width	1.5
			fill	"#333333"
			type	"line"
			Line	[
			]
			source_arrow	0
			target_arrow	0
		]
		label	"6"
	]
	edge	[
		root_index	-777
		target	-514
		source	-111
		graphics	[
			width	1.5
			fill	"#333333"
			type	"line"
			Line	[
			]
			source_arrow	0
			target_arrow	0
		]
		label	"6"
	]
	edge	[
		root_index	-780
		target	-599
		source	-95
		graphics	[
			width	1.5
			fill	"#333333"
			type	"line"
			Line	[
			]
			source_arrow	0
			target_arrow	0
		]
		label	"6"
	]
	edge	[
		root_index	-779
		target	-561
		source	-111
		graphics	[
			width	1.5
			fill	"#333333"
			type	"line"
			Line	[
			]
			source_arrow	0
			target_arrow	0
		]
		label	"4"
	]
	edge	[
		root_index	-782
		target	-33
		source	-111
		graphics	[
			width	1.5
			fill	"#333333"
			type	"line"
			Line	[
			]
			source_arrow	0
			target_arrow	0
		]
		label	"6"
	]
	edge	[
		root_index	-781
		target	-723
		source	-111
		graphics	[
			width	1.5
			fill	"#333333"
			type	"line"
			Line	[
			]
			source_arrow	0
			target_arrow	0
		]
		label	"6"
	]
	edge	[
		root_index	-784
		target	-666
		source	-111
		graphics	[
			width	1.5
			fill	"#333333"
			type	"line"
			Line	[
			]
			source_arrow	0
			target_arrow	0
		]
		label	"6"
	]
	edge	[
		root_index	-783
		target	-654
		source	-111
		graphics	[
			width	1.5
			fill	"#333333"
			type	"line"
			Line	[
			]
			source_arrow	0
			target_arrow	0
		]
		label	"6"
	]
	edge	[
		root_index	-770
		target	-617
		source	-24
		graphics	[
			width	1.5
			fill	"#333333"
			type	"line"
			Line	[
			]
			source_arrow	0
			target_arrow	0
		]
		label	"6"
	]
	edge	[
		root_index	-769
		target	-299
		source	-24
		graphics	[
			width	1.5
			fill	"#333333"
			type	"line"
			Line	[
			]
			source_arrow	0
			target_arrow	0
		]
		label	"6"
	]
	edge	[
		root_index	-772
		target	-579
		source	-111
		graphics	[
			width	1.5
			fill	"#333333"
			type	"line"
			Line	[
			]
			source_arrow	0
			target_arrow	0
		]
		label	"6"
	]
	edge	[
		root_index	-771
		target	-488
		source	-111
		graphics	[
			width	1.5
			fill	"#333333"
			type	"line"
			Line	[
			]
			source_arrow	0
			target_arrow	0
		]
		label	"6"
	]
	edge	[
		root_index	-774
		target	-599
		source	-111
		graphics	[
			width	1.5
			fill	"#333333"
			type	"line"
			Line	[
			]
			source_arrow	0
			target_arrow	0
		]
		label	"6"
	]
	edge	[
		root_index	-773
		target	-302
		source	-111
		graphics	[
			width	1.5
			fill	"#333333"
			type	"line"
			Line	[
			]
			source_arrow	0
			target_arrow	0
		]
		label	"6"
	]
	edge	[
		root_index	-776
		target	-675
		source	-111
		graphics	[
			width	1.5
			fill	"#333333"
			type	"line"
			Line	[
			]
			source_arrow	0
			target_arrow	0
		]
		label	"6"
	]
	edge	[
		root_index	-775
		target	-660
		source	-111
		graphics	[
			width	1.5
			fill	"#333333"
			type	"line"
			Line	[
			]
			source_arrow	0
			target_arrow	0
		]
		label	"6"
	]
	edge	[
		root_index	-793
		target	-599
		source	-23
		graphics	[
			width	1.5
			fill	"#333333"
			type	"line"
			Line	[
			]
			source_arrow	0
			target_arrow	0
		]
		label	"6"
	]
	edge	[
		root_index	-794
		target	-616
		source	-111
		graphics	[
			width	1.5
			fill	"#333333"
			type	"line"
			Line	[
			]
			source_arrow	0
			target_arrow	0
		]
		label	"6"
	]
	edge	[
		root_index	-795
		target	-4
		source	-111
		graphics	[
			width	1.5
			fill	"#333333"
			type	"line"
			Line	[
			]
			source_arrow	0
			target_arrow	0
		]
		label	"6"
	]
	edge	[
		root_index	-796
		target	-524
		source	-110
		graphics	[
			width	1.5
			fill	"#333333"
			type	"line"
			Line	[
			]
			source_arrow	0
			target_arrow	0
		]
		label	"6"
	]
	edge	[
		root_index	-797
		target	-367
		source	-110
		graphics	[
			width	1.5
			fill	"#333333"
			type	"line"
			Line	[
			]
			source_arrow	0
			target_arrow	0
		]
		label	"6"
	]
	edge	[
		root_index	-798
		target	-718
		source	-112
		graphics	[
			width	1.5
			fill	"#333333"
			type	"line"
			Line	[
			]
			source_arrow	0
			target_arrow	0
		]
		label	"6"
	]
	edge	[
		root_index	-799
		target	-671
		source	-112
		graphics	[
			width	1.5
			fill	"#333333"
			type	"line"
			Line	[
			]
			source_arrow	0
			target_arrow	0
		]
		label	"6"
	]
	edge	[
		root_index	-800
		target	-638
		source	-110
		graphics	[
			width	1.5
			fill	"#333333"
			type	"line"
			Line	[
			]
			source_arrow	0
			target_arrow	0
		]
		label	"6"
	]
	edge	[
		root_index	-785
		target	-420
		source	-111
		graphics	[
			width	1.5
			fill	"#333333"
			type	"line"
			Line	[
			]
			source_arrow	0
			target_arrow	0
		]
		label	"6"
	]
	edge	[
		root_index	-786
		target	-183
		source	-110
		graphics	[
			width	1.5
			fill	"#333333"
			type	"line"
			Line	[
			]
			source_arrow	0
			target_arrow	0
		]
		label	"6"
	]
	edge	[
		root_index	-787
		target	-186
		source	-110
		graphics	[
			width	1.5
			fill	"#333333"
			type	"line"
			Line	[
			]
			source_arrow	0
			target_arrow	0
		]
		label	"6"
	]
	edge	[
		root_index	-788
		target	-29
		source	-110
		graphics	[
			width	1.5
			fill	"#333333"
			type	"line"
			Line	[
			]
			source_arrow	0
			target_arrow	0
		]
		label	"6"
	]
	edge	[
		root_index	-789
		target	-307
		source	-612
		graphics	[
			width	1.5
			fill	"#333333"
			type	"line"
			Line	[
			]
			source_arrow	0
			target_arrow	0
		]
		label	"6"
	]
	edge	[
		root_index	-790
		target	-561
		source	-23
		graphics	[
			width	1.5
			fill	"#333333"
			type	"line"
			Line	[
			]
			source_arrow	0
			target_arrow	0
		]
		label	"4"
	]
	edge	[
		root_index	-791
		target	-605
		source	-23
		graphics	[
			width	1.5
			fill	"#333333"
			type	"line"
			Line	[
			]
			source_arrow	0
			target_arrow	0
		]
		label	"6"
	]
	edge	[
		root_index	-792
		target	-617
		source	-23
		graphics	[
			width	1.5
			fill	"#333333"
			type	"line"
			Line	[
			]
			source_arrow	0
			target_arrow	0
		]
		label	"6"
	]
	edge	[
		root_index	-880
		target	-64
		source	-397
		graphics	[
			width	1.5
			fill	"#333333"
			type	"line"
			Line	[
			]
			source_arrow	0
			target_arrow	0
		]
		label	"6"
	]
	edge	[
		root_index	-879
		target	-432
		source	-397
		graphics	[
			width	1.5
			fill	"#333333"
			type	"line"
			Line	[
			]
			source_arrow	0
			target_arrow	0
		]
		label	"4"
	]
	edge	[
		root_index	-878
		target	-93
		source	-408
		graphics	[
			width	1.5
			fill	"#333333"
			type	"line"
			Line	[
			]
			source_arrow	0
			target_arrow	0
		]
		label	"6"
	]
	edge	[
		root_index	-877
		target	-267
		source	-397
		graphics	[
			width	1.5
			fill	"#333333"
			type	"line"
			Line	[
			]
			source_arrow	0
			target_arrow	0
		]
		label	"6"
	]
	edge	[
		root_index	-876
		target	-753
		source	-397
		graphics	[
			width	1.5
			fill	"#333333"
			type	"line"
			Line	[
			]
			source_arrow	0
			target_arrow	0
		]
		label	"6"
	]
	edge	[
		root_index	-875
		target	-760
		source	-397
		graphics	[
			width	1.5
			fill	"#333333"
			type	"line"
			Line	[
			]
			source_arrow	0
			target_arrow	0
		]
		label	"6"
	]
	edge	[
		root_index	-874
		target	-718
		source	-368
		graphics	[
			width	1.5
			fill	"#333333"
			type	"line"
			Line	[
			]
			source_arrow	0
			target_arrow	0
		]
		label	"6"
	]
	edge	[
		root_index	-873
		target	-262
		source	-385
		graphics	[
			width	1.5
			fill	"#333333"
			type	"line"
			Line	[
			]
			source_arrow	0
			target_arrow	0
		]
		label	"6"
	]
	edge	[
		root_index	-872
		target	-679
		source	-385
		graphics	[
			width	1.5
			fill	"#333333"
			type	"line"
			Line	[
			]
			source_arrow	0
			target_arrow	0
		]
		label	"6"
	]
	edge	[
		root_index	-871
		target	-52
		source	-367
		graphics	[
			width	1.5
			fill	"#333333"
			type	"line"
			Line	[
			]
			source_arrow	0
			target_arrow	0
		]
		label	"6"
	]
	edge	[
		root_index	-870
		target	-680
		source	-385
		graphics	[
			width	1.5
			fill	"#333333"
			type	"line"
			Line	[
			]
			source_arrow	0
			target_arrow	0
		]
		label	"6"
	]
	edge	[
		root_index	-869
		target	-25
		source	-397
		graphics	[
			width	1.5
			fill	"#333333"
			type	"line"
			Line	[
			]
			source_arrow	0
			target_arrow	0
		]
		label	"6"
	]
	edge	[
		root_index	-868
		target	-63
		source	-386
		graphics	[
			width	1.5
			fill	"#333333"
			type	"line"
			Line	[
			]
			source_arrow	0
			target_arrow	0
		]
		label	"6"
	]
	edge	[
		root_index	-867
		target	-114
		source	-385
		graphics	[
			width	1.5
			fill	"#333333"
			type	"line"
			Line	[
			]
			source_arrow	0
			target_arrow	0
		]
		label	"6"
	]
	edge	[
		root_index	-866
		target	-611
		source	-379
		graphics	[
			width	1.5
			fill	"#333333"
			type	"line"
			Line	[
			]
			source_arrow	0
			target_arrow	0
		]
		label	"6"
	]
	edge	[
		root_index	-865
		target	-565
		source	-379
		graphics	[
			width	1.5
			fill	"#333333"
			type	"line"
			Line	[
			]
			source_arrow	0
			target_arrow	0
		]
		label	"4"
	]
	edge	[
		root_index	-895
		target	-723
		source	-58
		graphics	[
			width	1.5
			fill	"#333333"
			type	"line"
			Line	[
			]
			source_arrow	0
			target_arrow	0
		]
		label	"6"
	]
	edge	[
		root_index	-896
		target	-139
		source	-54
		graphics	[
			width	1.5
			fill	"#333333"
			type	"line"
			Line	[
			]
			source_arrow	0
			target_arrow	0
		]
		label	"6"
	]
	edge	[
		root_index	-893
		target	-754
		source	-370
		graphics	[
			width	1.5
			fill	"#333333"
			type	"line"
			Line	[
			]
			source_arrow	0
			target_arrow	0
		]
		label	"6"
	]
	edge	[
		root_index	-894
		target	-327
		source	-391
		graphics	[
			width	1.5
			fill	"#333333"
			type	"line"
			Line	[
			]
			source_arrow	0
			target_arrow	0
		]
		label	"6"
	]
	edge	[
		root_index	-891
		target	-327
		source	-381
		graphics	[
			width	1.5
			fill	"#333333"
			type	"line"
			Line	[
			]
			source_arrow	0
			target_arrow	0
		]
		label	"6"
	]
	edge	[
		root_index	-892
		target	-206
		source	-378
		graphics	[
			width	1.5
			fill	"#333333"
			type	"line"
			Line	[
			]
			source_arrow	0
			target_arrow	0
		]
		label	"6"
	]
	edge	[
		root_index	-889
		target	-218
		source	-408
		graphics	[
			width	1.5
			fill	"#333333"
			type	"line"
			Line	[
			]
			source_arrow	0
			target_arrow	0
		]
		label	"6"
	]
	edge	[
		root_index	-890
		target	-570
		source	-379
		graphics	[
			width	1.5
			fill	"#333333"
			type	"line"
			Line	[
			]
			source_arrow	0
			target_arrow	0
		]
		label	"6"
	]
	edge	[
		root_index	-887
		target	-47
		source	-380
		graphics	[
			width	1.5
			fill	"#333333"
			type	"line"
			Line	[
			]
			source_arrow	0
			target_arrow	0
		]
		label	"6"
	]
	edge	[
		root_index	-888
		target	-206
		source	-407
		graphics	[
			width	1.5
			fill	"#333333"
			type	"line"
			Line	[
			]
			source_arrow	0
			target_arrow	0
		]
		label	"6"
	]
	edge	[
		root_index	-885
		target	-307
		source	-101
		graphics	[
			width	1.5
			fill	"#333333"
			type	"line"
			Line	[
			]
			source_arrow	0
			target_arrow	0
		]
		label	"6"
	]
	edge	[
		root_index	-886
		target	-579
		source	-408
		graphics	[
			width	1.5
			fill	"#333333"
			type	"line"
			Line	[
			]
			source_arrow	0
			target_arrow	0
		]
		label	"6"
	]
	edge	[
		root_index	-883
		target	-749
		source	-408
		graphics	[
			width	1.5
			fill	"#333333"
			type	"line"
			Line	[
			]
			source_arrow	0
			target_arrow	0
		]
		label	"6"
	]
	edge	[
		root_index	-884
		target	-387
		source	-408
		graphics	[
			width	1.5
			fill	"#333333"
			type	"line"
			Line	[
			]
			source_arrow	0
			target_arrow	0
		]
		label	"6"
	]
	edge	[
		root_index	-881
		target	-568
		source	-397
		graphics	[
			width	1.5
			fill	"#333333"
			type	"line"
			Line	[
			]
			source_arrow	0
			target_arrow	0
		]
		label	"6"
	]
	edge	[
		root_index	-882
		target	-229
		source	-408
		graphics	[
			width	1.5
			fill	"#333333"
			type	"line"
			Line	[
			]
			source_arrow	0
			target_arrow	0
		]
		label	"6"
	]
	edge	[
		root_index	-846
		target	-464
		source	-104
		graphics	[
			width	1.5
			fill	"#333333"
			type	"line"
			Line	[
			]
			source_arrow	0
			target_arrow	0
		]
		label	"6"
	]
	edge	[
		root_index	-845
		target	-533
		source	-104
		graphics	[
			width	1.5
			fill	"#333333"
			type	"line"
			Line	[
			]
			source_arrow	0
			target_arrow	0
		]
		label	"6"
	]
	edge	[
		root_index	-848
		target	-323
		source	-104
		graphics	[
			width	1.5
			fill	"#333333"
			type	"line"
			Line	[
			]
			source_arrow	0
			target_arrow	0
		]
		label	"6"
	]
	edge	[
		root_index	-847
		target	-711
		source	-103
		graphics	[
			width	1.5
			fill	"#333333"
			type	"line"
			Line	[
			]
			source_arrow	0
			target_arrow	0
		]
		label	"6"
	]
	edge	[
		root_index	-842
		target	-132
		source	-115
		graphics	[
			width	1.5
			fill	"#333333"
			type	"line"
			Line	[
			]
			source_arrow	0
			target_arrow	0
		]
		label	"4"
	]
	edge	[
		root_index	-841
		target	-64
		source	-116
		graphics	[
			width	1.5
			fill	"#333333"
			type	"line"
			Line	[
			]
			source_arrow	0
			target_arrow	0
		]
		label	"6"
	]
	edge	[
		root_index	-844
		target	-725
		source	-115
		graphics	[
			width	1.5
			fill	"#333333"
			type	"line"
			Line	[
			]
			source_arrow	0
			target_arrow	0
		]
		label	"6"
	]
	edge	[
		root_index	-843
		target	-49
		source	-115
		graphics	[
			width	1.5
			fill	"#333333"
			type	"line"
			Line	[
			]
			source_arrow	0
			target_arrow	0
		]
		label	"6"
	]
	edge	[
		root_index	-838
		target	-733
		source	-114
		graphics	[
			width	1.5
			fill	"#333333"
			type	"line"
			Line	[
			]
			source_arrow	0
			target_arrow	0
		]
		label	"6"
	]
	edge	[
		root_index	-837
		target	-700
		source	-114
		graphics	[
			width	1.5
			fill	"#333333"
			type	"line"
			Line	[
			]
			source_arrow	0
			target_arrow	0
		]
		label	"6"
	]
	edge	[
		root_index	-840
		target	-679
		source	-114
		graphics	[
			width	1.5
			fill	"#333333"
			type	"line"
			Line	[
			]
			source_arrow	0
			target_arrow	0
		]
		label	"6"
	]
	edge	[
		root_index	-839
		target	-659
		source	-114
		graphics	[
			width	1.5
			fill	"#333333"
			type	"line"
			Line	[
			]
			source_arrow	0
			target_arrow	0
		]
		label	"6"
	]
	edge	[
		root_index	-834
		target	-718
		source	-103
		graphics	[
			width	1.5
			fill	"#333333"
			type	"line"
			Line	[
			]
			source_arrow	0
			target_arrow	0
		]
		label	"6"
	]
	edge	[
		root_index	-833
		target	-754
		source	-120
		graphics	[
			width	1.5
			fill	"#333333"
			type	"line"
			Line	[
			]
			source_arrow	0
			target_arrow	0
		]
		label	"6"
	]
	edge	[
		root_index	-836
		target	-63
		source	-119
		graphics	[
			width	1.5
			fill	"#333333"
			type	"line"
			Line	[
			]
			source_arrow	0
			target_arrow	0
		]
		label	"6"
	]
	edge	[
		root_index	-835
		target	-218
		source	-119
		graphics	[
			width	1.5
			fill	"#333333"
			type	"line"
			Line	[
			]
			source_arrow	0
			target_arrow	0
		]
		label	"6"
	]
	edge	[
		root_index	-861
		target	-686
		source	-141
		graphics	[
			width	1.5
			fill	"#333333"
			type	"line"
			Line	[
			]
			source_arrow	0
			target_arrow	0
		]
		label	"6"
	]
	edge	[
		root_index	-862
		target	-599
		source	-141
		graphics	[
			width	1.5
			fill	"#333333"
			type	"line"
			Line	[
			]
			source_arrow	0
			target_arrow	0
		]
		label	"6"
	]
	edge	[
		root_index	-863
		target	-267
		source	-379
		graphics	[
			width	1.5
			fill	"#333333"
			type	"line"
			Line	[
			]
			source_arrow	0
			target_arrow	0
		]
		label	"6"
	]
	edge	[
		root_index	-864
		target	-435
		source	-379
		graphics	[
			width	1.5
			fill	"#333333"
			type	"line"
			Line	[
			]
			source_arrow	0
			target_arrow	0
		]
		label	"6"
	]
	edge	[
		root_index	-857
		target	-143
		source	-186
		graphics	[
			width	1.5
			fill	"#333333"
			type	"line"
			Line	[
			]
			source_arrow	0
			target_arrow	0
		]
		label	"6"
	]
	edge	[
		root_index	-858
		target	-107
		source	-186
		graphics	[
			width	1.5
			fill	"#333333"
			type	"line"
			Line	[
			]
			source_arrow	0
			target_arrow	0
		]
		label	"6"
	]
	edge	[
		root_index	-859
		target	-609
		source	-186
		graphics	[
			width	1.5
			fill	"#333333"
			type	"line"
			Line	[
			]
			source_arrow	0
			target_arrow	0
		]
		label	"6"
	]
	edge	[
		root_index	-860
		target	-749
		source	-142
		graphics	[
			width	1.5
			fill	"#333333"
			type	"line"
			Line	[
			]
			source_arrow	0
			target_arrow	0
		]
		label	"6"
	]
	edge	[
		root_index	-853
		target	-565
		source	-119
		graphics	[
			width	1.5
			fill	"#333333"
			type	"line"
			Line	[
			]
			source_arrow	0
			target_arrow	0
		]
		label	"6"
	]
	edge	[
		root_index	-854
		target	-63
		source	-116
		graphics	[
			width	1.5
			fill	"#333333"
			type	"line"
			Line	[
			]
			source_arrow	0
			target_arrow	0
		]
		label	"6"
	]
	edge	[
		root_index	-855
		target	-54
		source	-116
		graphics	[
			width	1.5
			fill	"#333333"
			type	"line"
			Line	[
			]
			source_arrow	0
			target_arrow	0
		]
		label	"6"
	]
	edge	[
		root_index	-856
		target	-504
		source	-186
		graphics	[
			width	1.5
			fill	"#333333"
			type	"line"
			Line	[
			]
			source_arrow	0
			target_arrow	0
		]
		label	"6"
	]
	edge	[
		root_index	-849
		target	-141
		source	-143
		graphics	[
			width	1.5
			fill	"#333333"
			type	"line"
			Line	[
			]
			source_arrow	0
			target_arrow	0
		]
		label	"6"
	]
	edge	[
		root_index	-850
		target	-29
		source	-143
		graphics	[
			width	1.5
			fill	"#333333"
			type	"line"
			Line	[
			]
			source_arrow	0
			target_arrow	0
		]
		label	"6"
	]
	edge	[
		root_index	-851
		target	-561
		source	-143
		graphics	[
			width	1.5
			fill	"#333333"
			type	"line"
			Line	[
			]
			source_arrow	0
			target_arrow	0
		]
		label	"6"
	]
	edge	[
		root_index	-852
		target	-141
		source	-117
		graphics	[
			width	1.5
			fill	"#333333"
			type	"line"
			Line	[
			]
			source_arrow	0
			target_arrow	0
		]
		label	"6"
	]
	edge	[
		root_index	-931
		target	-264
		source	-281
		graphics	[
			width	1.5
			fill	"#333333"
			type	"line"
			Line	[
			]
			source_arrow	0
			target_arrow	0
		]
		label	"6"
	]
	edge	[
		root_index	-932
		target	-135
		source	-775
		graphics	[
			width	1.5
			fill	"#333333"
			type	"line"
			Line	[
			]
			source_arrow	0
			target_arrow	0
		]
		label	"6"
	]
	edge	[
		root_index	-929
		target	-167
		source	-276
		graphics	[
			width	1.5
			fill	"#333333"
			type	"line"
			Line	[
			]
			source_arrow	0
			target_arrow	0
		]
		label	"6"
	]
	edge	[
		root_index	-930
		target	-404
		source	-729
		graphics	[
			width	1.5
			fill	"#333333"
			type	"line"
			Line	[
			]
			source_arrow	0
			target_arrow	0
		]
		label	"6"
	]
	edge	[
		root_index	-935
		target	-114
		source	-390
		graphics	[
			width	1.5
			fill	"#333333"
			type	"line"
			Line	[
			]
			source_arrow	0
			target_arrow	0
		]
		label	"6"
	]
	edge	[
		root_index	-936
		target	-229
		source	-414
		graphics	[
			width	1.5
			fill	"#333333"
			type	"line"
			Line	[
			]
			source_arrow	0
			target_arrow	0
		]
		label	"6"
	]
	edge	[
		root_index	-933
		target	-749
		source	-282
		graphics	[
			width	1.5
			fill	"#333333"
			type	"line"
			Line	[
			]
			source_arrow	0
			target_arrow	0
		]
		label	"6"
	]
	edge	[
		root_index	-934
		target	-410
		source	-776
		graphics	[
			width	1.5
			fill	"#333333"
			type	"line"
			Line	[
			]
			source_arrow	0
			target_arrow	0
		]
		label	"6"
	]
	edge	[
		root_index	-939
		target	-91
		source	-278
		graphics	[
			width	1.5
			fill	"#333333"
			type	"line"
			Line	[
			]
			source_arrow	0
			target_arrow	0
		]
		label	"6"
	]
	edge	[
		root_index	-940
		target	-229
		source	-748
		graphics	[
			width	1.5
			fill	"#333333"
			type	"line"
			Line	[
			]
			source_arrow	0
			target_arrow	0
		]
		label	"6"
	]
	edge	[
		root_index	-937
		target	-183
		source	-367
		graphics	[
			width	1.5
			fill	"#333333"
			type	"line"
			Line	[
			]
			source_arrow	0
			target_arrow	0
		]
		label	"6"
	]
	edge	[
		root_index	-938
		target	-229
		source	-401
		graphics	[
			width	1.5
			fill	"#333333"
			type	"line"
			Line	[
			]
			source_arrow	0
			target_arrow	0
		]
		label	"6"
	]
	edge	[
		root_index	-943
		target	-287
		source	-755
		graphics	[
			width	1.5
			fill	"#333333"
			type	"line"
			Line	[
			]
			source_arrow	0
			target_arrow	0
		]
		label	"6"
	]
	edge	[
		root_index	-944
		target	-460
		source	-755
		graphics	[
			width	1.5
			fill	"#333333"
			type	"line"
			Line	[
			]
			source_arrow	0
			target_arrow	0
		]
		label	"6"
	]
	edge	[
		root_index	-941
		target	-769
		source	-747
		graphics	[
			width	1.5
			fill	"#333333"
			type	"line"
			Line	[
			]
			source_arrow	0
			target_arrow	0
		]
		label	"6"
	]
	edge	[
		root_index	-942
		target	-533
		source	-278
		graphics	[
			width	1.5
			fill	"#333333"
			type	"line"
			Line	[
			]
			source_arrow	0
			target_arrow	0
		]
		label	"4"
	]
	edge	[
		root_index	-948
		target	-701
		source	-773
		graphics	[
			width	1.5
			fill	"#333333"
			type	"line"
			Line	[
			]
			source_arrow	0
			target_arrow	0
		]
		label	"6"
	]
	edge	[
		root_index	-947
		target	-229
		source	-755
		graphics	[
			width	1.5
			fill	"#333333"
			type	"line"
			Line	[
			]
			source_arrow	0
			target_arrow	0
		]
		label	"6"
	]
	edge	[
		root_index	-946
		target	-749
		source	-281
		graphics	[
			width	1.5
			fill	"#333333"
			type	"line"
			Line	[
			]
			source_arrow	0
			target_arrow	0
		]
		label	"6"
	]
	edge	[
		root_index	-945
		target	-177
		source	-755
		graphics	[
			width	1.5
			fill	"#333333"
			type	"line"
			Line	[
			]
			source_arrow	0
			target_arrow	0
		]
		label	"6"
	]
	edge	[
		root_index	-952
		target	-229
		source	-776
		graphics	[
			width	1.5
			fill	"#333333"
			type	"line"
			Line	[
			]
			source_arrow	0
			target_arrow	0
		]
		label	"6"
	]
	edge	[
		root_index	-951
		target	-754
		source	-777
		graphics	[
			width	1.5
			fill	"#333333"
			type	"line"
			Line	[
			]
			source_arrow	0
			target_arrow	0
		]
		label	"6"
	]
	edge	[
		root_index	-950
		target	-229
		source	-774
		graphics	[
			width	1.5
			fill	"#333333"
			type	"line"
			Line	[
			]
			source_arrow	0
			target_arrow	0
		]
		label	"6"
	]
	edge	[
		root_index	-949
		target	-181
		source	-774
		graphics	[
			width	1.5
			fill	"#333333"
			type	"line"
			Line	[
			]
			source_arrow	0
			target_arrow	0
		]
		label	"6"
	]
	edge	[
		root_index	-956
		target	-533
		source	-755
		graphics	[
			width	1.5
			fill	"#333333"
			type	"line"
			Line	[
			]
			source_arrow	0
			target_arrow	0
		]
		label	"4"
	]
	edge	[
		root_index	-955
		target	-429
		source	-778
		graphics	[
			width	1.5
			fill	"#333333"
			type	"line"
			Line	[
			]
			source_arrow	0
			target_arrow	0
		]
		label	"6"
	]
	edge	[
		root_index	-954
		target	-118
		source	-278
		graphics	[
			width	1.5
			fill	"#333333"
			type	"line"
			Line	[
			]
			source_arrow	0
			target_arrow	0
		]
		label	"6"
	]
	edge	[
		root_index	-953
		target	-383
		source	-278
		graphics	[
			width	1.5
			fill	"#333333"
			type	"line"
			Line	[
			]
			source_arrow	0
			target_arrow	0
		]
		label	"6"
	]
	edge	[
		root_index	-960
		target	-292
		source	-410
		graphics	[
			width	1.5
			fill	"#333333"
			type	"line"
			Line	[
			]
			source_arrow	0
			target_arrow	0
		]
		label	"6"
	]
	edge	[
		root_index	-959
		target	-707
		source	-423
		graphics	[
			width	1.5
			fill	"#333333"
			type	"line"
			Line	[
			]
			source_arrow	0
			target_arrow	0
		]
		label	"6"
	]
	edge	[
		root_index	-958
		target	-278
		source	-755
		graphics	[
			width	1.5
			fill	"#333333"
			type	"line"
			Line	[
			]
			source_arrow	0
			target_arrow	0
		]
		label	"4"
	]
	edge	[
		root_index	-957
		target	-658
		source	-756
		graphics	[
			width	1.5
			fill	"#333333"
			type	"line"
			Line	[
			]
			source_arrow	0
			target_arrow	0
		]
		label	"6"
	]
	edge	[
		root_index	-897
		target	-498
		source	-54
		graphics	[
			width	1.5
			fill	"#333333"
			type	"line"
			Line	[
			]
			source_arrow	0
			target_arrow	0
		]
		label	"6"
	]
	edge	[
		root_index	-898
		target	-485
		source	-54
		graphics	[
			width	1.5
			fill	"#333333"
			type	"line"
			Line	[
			]
			source_arrow	0
			target_arrow	0
		]
		label	"6"
	]
	edge	[
		root_index	-899
		target	-225
		source	-50
		graphics	[
			width	1.5
			fill	"#333333"
			type	"line"
			Line	[
			]
			source_arrow	0
			target_arrow	0
		]
		label	"6"
	]
	edge	[
		root_index	-900
		target	-29
		source	-50
		graphics	[
			width	1.5
			fill	"#333333"
			type	"line"
			Line	[
			]
			source_arrow	0
			target_arrow	0
		]
		label	"6"
	]
	edge	[
		root_index	-901
		target	-226
		source	-50
		graphics	[
			width	1.5
			fill	"#333333"
			type	"line"
			Line	[
			]
			source_arrow	0
			target_arrow	0
		]
		label	"4"
	]
	edge	[
		root_index	-902
		target	-697
		source	-64
		graphics	[
			width	1.5
			fill	"#333333"
			type	"line"
			Line	[
			]
			source_arrow	0
			target_arrow	0
		]
		label	"6"
	]
	edge	[
		root_index	-903
		target	-77
		source	-53
		graphics	[
			width	1.5
			fill	"#333333"
			type	"line"
			Line	[
			]
			source_arrow	0
			target_arrow	0
		]
		label	"6"
	]
	edge	[
		root_index	-904
		target	-171
		source	-44
		graphics	[
			width	1.5
			fill	"#333333"
			type	"line"
			Line	[
			]
			source_arrow	0
			target_arrow	0
		]
		label	"6"
	]
	edge	[
		root_index	-905
		target	-2
		source	-44
		graphics	[
			width	1.5
			fill	"#333333"
			type	"line"
			Line	[
			]
			source_arrow	0
			target_arrow	0
		]
		label	"6"
	]
	edge	[
		root_index	-906
		target	-685
		source	-44
		graphics	[
			width	1.5
			fill	"#333333"
			type	"line"
			Line	[
			]
			source_arrow	0
			target_arrow	0
		]
		label	"6"
	]
	edge	[
		root_index	-907
		target	-207
		source	-43
		graphics	[
			width	1.5
			fill	"#333333"
			type	"line"
			Line	[
			]
			source_arrow	0
			target_arrow	0
		]
		label	"6"
	]
	edge	[
		root_index	-908
		target	-321
		source	-43
		graphics	[
			width	1.5
			fill	"#333333"
			type	"line"
			Line	[
			]
			source_arrow	0
			target_arrow	0
		]
		label	"6"
	]
	edge	[
		root_index	-909
		target	-718
		source	-43
		graphics	[
			width	1.5
			fill	"#333333"
			type	"line"
			Line	[
			]
			source_arrow	0
			target_arrow	0
		]
		label	"6"
	]
	edge	[
		root_index	-910
		target	-598
		source	-43
		graphics	[
			width	1.5
			fill	"#333333"
			type	"line"
			Line	[
			]
			source_arrow	0
			target_arrow	0
		]
		label	"6"
	]
	edge	[
		root_index	-911
		target	-170
		source	-54
		graphics	[
			width	1.5
			fill	"#333333"
			type	"line"
			Line	[
			]
			source_arrow	0
			target_arrow	0
		]
		label	"6"
	]
	edge	[
		root_index	-912
		target	-457
		source	-43
		graphics	[
			width	1.5
			fill	"#333333"
			type	"line"
			Line	[
			]
			source_arrow	0
			target_arrow	0
		]
		label	"6"
	]
	edge	[
		root_index	-914
		target	-205
		source	-43
		graphics	[
			width	1.5
			fill	"#333333"
			type	"line"
			Line	[
			]
			source_arrow	0
			target_arrow	0
		]
		label	"6"
	]
	edge	[
		root_index	-913
		target	-765
		source	-43
		graphics	[
			width	1.5
			fill	"#333333"
			type	"line"
			Line	[
			]
			source_arrow	0
			target_arrow	0
		]
		label	"6"
	]
	edge	[
		root_index	-916
		target	-778
		source	-43
		graphics	[
			width	1.5
			fill	"#333333"
			type	"line"
			Line	[
			]
			source_arrow	0
			target_arrow	0
		]
		label	"6"
	]
	edge	[
		root_index	-915
		target	-713
		source	-43
		graphics	[
			width	1.5
			fill	"#333333"
			type	"line"
			Line	[
			]
			source_arrow	0
			target_arrow	0
		]
		label	"6"
	]
	edge	[
		root_index	-918
		target	-359
		source	-43
		graphics	[
			width	1.5
			fill	"#333333"
			type	"line"
			Line	[
			]
			source_arrow	0
			target_arrow	0
		]
		label	"6"
	]
	edge	[
		root_index	-917
		target	-429
		source	-43
		graphics	[
			width	1.5
			fill	"#333333"
			type	"line"
			Line	[
			]
			source_arrow	0
			target_arrow	0
		]
		label	"6"
	]
	edge	[
		root_index	-920
		target	-368
		source	-43
		graphics	[
			width	1.5
			fill	"#333333"
			type	"line"
			Line	[
			]
			source_arrow	0
			target_arrow	0
		]
		label	"6"
	]
	edge	[
		root_index	-919
		target	-394
		source	-43
		graphics	[
			width	1.5
			fill	"#333333"
			type	"line"
			Line	[
			]
			source_arrow	0
			target_arrow	0
		]
		label	"6"
	]
	edge	[
		root_index	-922
		target	-122
		source	-43
		graphics	[
			width	1.5
			fill	"#333333"
			type	"line"
			Line	[
			]
			source_arrow	0
			target_arrow	0
		]
		label	"6"
	]
	edge	[
		root_index	-921
		target	-656
		source	-43
		graphics	[
			width	1.5
			fill	"#333333"
			type	"line"
			Line	[
			]
			source_arrow	0
			target_arrow	0
		]
		label	"6"
	]
	edge	[
		root_index	-924
		target	-429
		source	-368
		graphics	[
			width	1.5
			fill	"#333333"
			type	"line"
			Line	[
			]
			source_arrow	0
			target_arrow	0
		]
		label	"6"
	]
	edge	[
		root_index	-923
		target	-576
		source	-379
		graphics	[
			width	1.5
			fill	"#333333"
			type	"line"
			Line	[
			]
			source_arrow	0
			target_arrow	0
		]
		label	"6"
	]
	edge	[
		root_index	-926
		target	-119
		source	-379
		graphics	[
			width	1.5
			fill	"#333333"
			type	"line"
			Line	[
			]
			source_arrow	0
			target_arrow	0
		]
		label	"6"
	]
	edge	[
		root_index	-925
		target	-254
		source	-379
		graphics	[
			width	1.5
			fill	"#333333"
			type	"line"
			Line	[
			]
			source_arrow	0
			target_arrow	0
		]
		label	"6"
	]
	edge	[
		root_index	-928
		target	-307
		source	-275
		graphics	[
			width	1.5
			fill	"#333333"
			type	"line"
			Line	[
			]
			source_arrow	0
			target_arrow	0
		]
		label	"6"
	]
	edge	[
		root_index	-927
		target	-119
		source	-748
		graphics	[
			width	1.5
			fill	"#333333"
			type	"line"
			Line	[
			]
			source_arrow	0
			target_arrow	0
		]
		label	"6"
	]
	edge	[
		root_index	-999
		target	-91
		source	-446
		graphics	[
			width	1.5
			fill	"#333333"
			type	"line"
			Line	[
			]
			source_arrow	0
			target_arrow	0
		]
		label	"6"
	]
	edge	[
		root_index	-1000
		target	-570
		source	-446
		graphics	[
			width	1.5
			fill	"#333333"
			type	"line"
			Line	[
			]
			source_arrow	0
			target_arrow	0
		]
		label	"6"
	]
	edge	[
		root_index	-997
		target	-312
		source	-446
		graphics	[
			width	1.5
			fill	"#333333"
			type	"line"
			Line	[
			]
			source_arrow	0
			target_arrow	0
		]
		label	"6"
	]
	edge	[
		root_index	-998
		target	-340
		source	-446
		graphics	[
			width	1.5
			fill	"#333333"
			type	"line"
			Line	[
			]
			source_arrow	0
			target_arrow	0
		]
		label	"6"
	]
	edge	[
		root_index	-995
		target	-533
		source	-464
		graphics	[
			width	1.5
			fill	"#333333"
			type	"line"
			Line	[
			]
			source_arrow	0
			target_arrow	0
		]
		label	"6"
	]
	edge	[
		root_index	-996
		target	-686
		source	-446
		graphics	[
			width	1.5
			fill	"#333333"
			type	"line"
			Line	[
			]
			source_arrow	0
			target_arrow	0
		]
		label	"6"
	]
	edge	[
		root_index	-993
		target	-312
		source	-479
		graphics	[
			width	1.5
			fill	"#333333"
			type	"line"
			Line	[
			]
			source_arrow	0
			target_arrow	0
		]
		label	"6"
	]
	edge	[
		root_index	-994
		target	-268
		source	-464
		graphics	[
			width	1.5
			fill	"#333333"
			type	"line"
			Line	[
			]
			source_arrow	0
			target_arrow	0
		]
		label	"6"
	]
	edge	[
		root_index	-1007
		target	-256
		source	-463
		graphics	[
			width	1.5
			fill	"#333333"
			type	"line"
			Line	[
			]
			source_arrow	0
			target_arrow	0
		]
		label	"6"
	]
	edge	[
		root_index	-1008
		target	-684
		source	-461
		graphics	[
			width	1.5
			fill	"#333333"
			type	"line"
			Line	[
			]
			source_arrow	0
			target_arrow	0
		]
		label	"6"
	]
	edge	[
		root_index	-1005
		target	-670
		source	-770
		graphics	[
			width	1.5
			fill	"#333333"
			type	"line"
			Line	[
			]
			source_arrow	0
			target_arrow	0
		]
		label	"6"
	]
	edge	[
		root_index	-1006
		target	-229
		source	-277
		graphics	[
			width	1.5
			fill	"#333333"
			type	"line"
			Line	[
			]
			source_arrow	0
			target_arrow	0
		]
		label	"6"
	]
	edge	[
		root_index	-1003
		target	-749
		source	-770
		graphics	[
			width	1.5
			fill	"#333333"
			type	"line"
			Line	[
			]
			source_arrow	0
			target_arrow	0
		]
		label	"4"
	]
	edge	[
		root_index	-1004
		target	-747
		source	-770
		graphics	[
			width	1.5
			fill	"#333333"
			type	"line"
			Line	[
			]
			source_arrow	0
			target_arrow	0
		]
		label	"6"
	]
	edge	[
		root_index	-1001
		target	-379
		source	-446
		graphics	[
			width	1.5
			fill	"#333333"
			type	"line"
			Line	[
			]
			source_arrow	0
			target_arrow	0
		]
		label	"6"
	]
	edge	[
		root_index	-1002
		target	-145
		source	-446
		graphics	[
			width	1.5
			fill	"#333333"
			type	"line"
			Line	[
			]
			source_arrow	0
			target_arrow	0
		]
		label	"6"
	]
	edge	[
		root_index	-1016
		target	-305
		source	-464
		graphics	[
			width	1.5
			fill	"#333333"
			type	"line"
			Line	[
			]
			source_arrow	0
			target_arrow	0
		]
		label	"6"
	]
	edge	[
		root_index	-1015
		target	-278
		source	-464
		graphics	[
			width	1.5
			fill	"#333333"
			type	"line"
			Line	[
			]
			source_arrow	0
			target_arrow	0
		]
		label	"6"
	]
	edge	[
		root_index	-1014
		target	-670
		source	-464
		graphics	[
			width	1.5
			fill	"#333333"
			type	"line"
			Line	[
			]
			source_arrow	0
			target_arrow	0
		]
		label	"6"
	]
	edge	[
		root_index	-1013
		target	-659
		source	-469
		graphics	[
			width	1.5
			fill	"#333333"
			type	"line"
			Line	[
			]
			source_arrow	0
			target_arrow	0
		]
		label	"6"
	]
	edge	[
		root_index	-1012
		target	-164
		source	-469
		graphics	[
			width	1.5
			fill	"#333333"
			type	"line"
			Line	[
			]
			source_arrow	0
			target_arrow	0
		]
		label	"6"
	]
	edge	[
		root_index	-1011
		target	-114
		source	-469
		graphics	[
			width	1.5
			fill	"#333333"
			type	"line"
			Line	[
			]
			source_arrow	0
			target_arrow	0
		]
		label	"6"
	]
	edge	[
		root_index	-1010
		target	-561
		source	-469
		graphics	[
			width	1.5
			fill	"#333333"
			type	"line"
			Line	[
			]
			source_arrow	0
			target_arrow	0
		]
		label	"6"
	]
	edge	[
		root_index	-1009
		target	-752
		source	-462
		graphics	[
			width	1.5
			fill	"#333333"
			type	"line"
			Line	[
			]
			source_arrow	0
			target_arrow	0
		]
		label	"6"
	]
	edge	[
		root_index	-1024
		target	-85
		source	-769
		graphics	[
			width	1.5
			fill	"#333333"
			type	"line"
			Line	[
			]
			source_arrow	0
			target_arrow	0
		]
		label	"6"
	]
	edge	[
		root_index	-1023
		target	-2
		source	-763
		graphics	[
			width	1.5
			fill	"#333333"
			type	"line"
			Line	[
			]
			source_arrow	0
			target_arrow	0
		]
		label	"6"
	]
	edge	[
		root_index	-1022
		target	-486
		source	-479
		graphics	[
			width	1.5
			fill	"#333333"
			type	"line"
			Line	[
			]
			source_arrow	0
			target_arrow	0
		]
		label	"6"
	]
	edge	[
		root_index	-1021
		target	-706
		source	-479
		graphics	[
			width	1.5
			fill	"#333333"
			type	"line"
			Line	[
			]
			source_arrow	0
			target_arrow	0
		]
		label	"6"
	]
	edge	[
		root_index	-1020
		target	-229
		source	-463
		graphics	[
			width	1.5
			fill	"#333333"
			type	"line"
			Line	[
			]
			source_arrow	0
			target_arrow	0
		]
		label	"6"
	]
	edge	[
		root_index	-1019
		target	-588
		source	-479
		graphics	[
			width	1.5
			fill	"#333333"
			type	"line"
			Line	[
			]
			source_arrow	0
			target_arrow	0
		]
		label	"6"
	]
	edge	[
		root_index	-1018
		target	-548
		source	-464
		graphics	[
			width	1.5
			fill	"#333333"
			type	"line"
			Line	[
			]
			source_arrow	0
			target_arrow	0
		]
		label	"6"
	]
	edge	[
		root_index	-1017
		target	-47
		source	-464
		graphics	[
			width	1.5
			fill	"#333333"
			type	"line"
			Line	[
			]
			source_arrow	0
			target_arrow	0
		]
		label	"6"
	]
	edge	[
		root_index	-965
		target	-254
		source	-432
		graphics	[
			width	1.5
			fill	"#333333"
			type	"line"
			Line	[
			]
			source_arrow	0
			target_arrow	0
		]
		label	"6"
	]
	edge	[
		root_index	-966
		target	-177
		source	-435
		graphics	[
			width	1.5
			fill	"#333333"
			type	"line"
			Line	[
			]
			source_arrow	0
			target_arrow	0
		]
		label	"6"
	]
	edge	[
		root_index	-967
		target	-2
		source	-384
		graphics	[
			width	1.5
			fill	"#333333"
			type	"line"
			Line	[
			]
			source_arrow	0
			target_arrow	0
		]
		label	"6"
	]
	edge	[
		root_index	-968
		target	-223
		source	-384
		graphics	[
			width	1.5
			fill	"#333333"
			type	"line"
			Line	[
			]
			source_arrow	0
			target_arrow	0
		]
		label	"6"
	]
	edge	[
		root_index	-961
		target	-701
		source	-404
		graphics	[
			width	1.5
			fill	"#333333"
			type	"line"
			Line	[
			]
			source_arrow	0
			target_arrow	0
		]
		label	"6"
	]
	edge	[
		root_index	-962
		target	-86
		source	-423
		graphics	[
			width	1.5
			fill	"#333333"
			type	"line"
			Line	[
			]
			source_arrow	0
			target_arrow	0
		]
		label	"6"
	]
	edge	[
		root_index	-963
		target	-366
		source	-435
		graphics	[
			width	1.5
			fill	"#333333"
			type	"line"
			Line	[
			]
			source_arrow	0
			target_arrow	0
		]
		label	"6"
	]
	edge	[
		root_index	-964
		target	-565
		source	-432
		graphics	[
			width	1.5
			fill	"#333333"
			type	"line"
			Line	[
			]
			source_arrow	0
			target_arrow	0
		]
		label	"6"
	]
	edge	[
		root_index	-973
		target	-81
		source	-395
		graphics	[
			width	1.5
			fill	"#333333"
			type	"line"
			Line	[
			]
			source_arrow	0
			target_arrow	0
		]
		label	"6"
	]
	edge	[
		root_index	-974
		target	-633
		source	-410
		graphics	[
			width	1.5
			fill	"#333333"
			type	"line"
			Line	[
			]
			source_arrow	0
			target_arrow	0
		]
		label	"6"
	]
	edge	[
		root_index	-975
		target	-206
		source	-396
		graphics	[
			width	1.5
			fill	"#333333"
			type	"line"
			Line	[
			]
			source_arrow	0
			target_arrow	0
		]
		label	"6"
	]
	edge	[
		root_index	-976
		target	-615
		source	-396
		graphics	[
			width	1.5
			fill	"#333333"
			type	"line"
			Line	[
			]
			source_arrow	0
			target_arrow	0
		]
		label	"6"
	]
	edge	[
		root_index	-969
		target	-771
		source	-399
		graphics	[
			width	1.5
			fill	"#333333"
			type	"line"
			Line	[
			]
			source_arrow	0
			target_arrow	0
		]
		label	"6"
	]
	edge	[
		root_index	-970
		target	-250
		source	-384
		graphics	[
			width	1.5
			fill	"#333333"
			type	"line"
			Line	[
			]
			source_arrow	0
			target_arrow	0
		]
		label	"6"
	]
	edge	[
		root_index	-971
		target	-260
		source	-410
		graphics	[
			width	1.5
			fill	"#333333"
			type	"line"
			Line	[
			]
			source_arrow	0
			target_arrow	0
		]
		label	"6"
	]
	edge	[
		root_index	-972
		target	-658
		source	-410
		graphics	[
			width	1.5
			fill	"#333333"
			type	"line"
			Line	[
			]
			source_arrow	0
			target_arrow	0
		]
		label	"6"
	]
	edge	[
		root_index	-982
		target	-218
		source	-383
		graphics	[
			width	1.5
			fill	"#333333"
			type	"line"
			Line	[
			]
			source_arrow	0
			target_arrow	0
		]
		label	"6"
	]
	edge	[
		root_index	-981
		target	-530
		source	-410
		graphics	[
			width	1.5
			fill	"#333333"
			type	"line"
			Line	[
			]
			source_arrow	0
			target_arrow	0
		]
		label	"6"
	]
	edge	[
		root_index	-984
		target	-359
		source	-404
		graphics	[
			width	1.5
			fill	"#333333"
			type	"line"
			Line	[
			]
			source_arrow	0
			target_arrow	0
		]
		label	"6"
	]
	edge	[
		root_index	-983
		target	-754
		source	-403
		graphics	[
			width	1.5
			fill	"#333333"
			type	"line"
			Line	[
			]
			source_arrow	0
			target_arrow	0
		]
		label	"6"
	]
	edge	[
		root_index	-978
		target	-721
		source	-396
		graphics	[
			width	1.5
			fill	"#333333"
			type	"line"
			Line	[
			]
			source_arrow	0
			target_arrow	0
		]
		label	"6"
	]
	edge	[
		root_index	-977
		target	-19
		source	-396
		graphics	[
			width	1.5
			fill	"#333333"
			type	"line"
			Line	[
			]
			source_arrow	0
			target_arrow	0
		]
		label	"6"
	]
	edge	[
		root_index	-980
		target	-749
		source	-414
		graphics	[
			width	1.5
			fill	"#333333"
			type	"line"
			Line	[
			]
			source_arrow	0
			target_arrow	0
		]
		label	"6"
	]
	edge	[
		root_index	-979
		target	-307
		source	-413
		graphics	[
			width	1.5
			fill	"#333333"
			type	"line"
			Line	[
			]
			source_arrow	0
			target_arrow	0
		]
		label	"6"
	]
	edge	[
		root_index	-990
		target	-446
		source	-396
		graphics	[
			width	1.5
			fill	"#333333"
			type	"line"
			Line	[
			]
			source_arrow	0
			target_arrow	0
		]
		label	"6"
	]
	edge	[
		root_index	-989
		target	-431
		source	-390
		graphics	[
			width	1.5
			fill	"#333333"
			type	"line"
			Line	[
			]
			source_arrow	0
			target_arrow	0
		]
		label	"6"
	]
	edge	[
		root_index	-992
		target	-548
		source	-479
		graphics	[
			width	1.5
			fill	"#333333"
			type	"line"
			Line	[
			]
			source_arrow	0
			target_arrow	0
		]
		label	"6"
	]
	edge	[
		root_index	-991
		target	-47
		source	-479
		graphics	[
			width	1.5
			fill	"#333333"
			type	"line"
			Line	[
			]
			source_arrow	0
			target_arrow	0
		]
		label	"6"
	]
	edge	[
		root_index	-986
		target	-84
		source	-431
		graphics	[
			width	1.5
			fill	"#333333"
			type	"line"
			Line	[
			]
			source_arrow	0
			target_arrow	0
		]
		label	"6"
	]
	edge	[
		root_index	-985
		target	-718
		source	-404
		graphics	[
			width	1.5
			fill	"#333333"
			type	"line"
			Line	[
			]
			source_arrow	0
			target_arrow	0
		]
		label	"6"
	]
	edge	[
		root_index	-988
		target	-47
		source	-396
		graphics	[
			width	1.5
			fill	"#333333"
			type	"line"
			Line	[
			]
			source_arrow	0
			target_arrow	0
		]
		label	"6"
	]
	edge	[
		root_index	-987
		target	-296
		source	-396
		graphics	[
			width	1.5
			fill	"#333333"
			type	"line"
			Line	[
			]
			source_arrow	0
			target_arrow	0
		]
		label	"6"
	]
	edge	[
		root_index	-569
		target	-596
		source	-254
		graphics	[
			width	1.5
			fill	"#333333"
			type	"line"
			Line	[
			]
			source_arrow	0
			target_arrow	0
		]
		label	"6"
	]
	edge	[
		root_index	-570
		target	-698
		source	-253
		graphics	[
			width	1.5
			fill	"#333333"
			type	"line"
			Line	[
			]
			source_arrow	0
			target_arrow	0
		]
		label	"6"
	]
	edge	[
		root_index	-571
		target	-565
		source	-254
		graphics	[
			width	1.5
			fill	"#333333"
			type	"line"
			Line	[
			]
			source_arrow	0
			target_arrow	0
		]
		label	"6"
	]
	edge	[
		root_index	-572
		target	-692
		source	-219
		graphics	[
			width	1.5
			fill	"#333333"
			type	"line"
			Line	[
			]
			source_arrow	0
			target_arrow	0
		]
		label	"6"
	]
	edge	[
		root_index	-573
		target	-148
		source	-166
		graphics	[
			width	1.5
			fill	"#333333"
			type	"line"
			Line	[
			]
			source_arrow	0
			target_arrow	0
		]
		label	"6"
	]
	edge	[
		root_index	-574
		target	-135
		source	-166
		graphics	[
			width	1.5
			fill	"#333333"
			type	"line"
			Line	[
			]
			source_arrow	0
			target_arrow	0
		]
		label	"6"
	]
	edge	[
		root_index	-575
		target	-449
		source	-168
		graphics	[
			width	1.5
			fill	"#333333"
			type	"line"
			Line	[
			]
			source_arrow	0
			target_arrow	0
		]
		label	"6"
	]
	edge	[
		root_index	-576
		target	-206
		source	-166
		graphics	[
			width	1.5
			fill	"#333333"
			type	"line"
			Line	[
			]
			source_arrow	0
			target_arrow	0
		]
		label	"6"
	]
	edge	[
		root_index	-561
		target	-531
		source	-219
		graphics	[
			width	1.5
			fill	"#333333"
			type	"line"
			Line	[
			]
			source_arrow	0
			target_arrow	0
		]
		label	"4"
	]
	edge	[
		root_index	-562
		target	-57
		source	-219
		graphics	[
			width	1.5
			fill	"#333333"
			type	"line"
			Line	[
			]
			source_arrow	0
			target_arrow	0
		]
		label	"6"
	]
	edge	[
		root_index	-563
		target	-61
		source	-219
		graphics	[
			width	1.5
			fill	"#333333"
			type	"line"
			Line	[
			]
			source_arrow	0
			target_arrow	0
		]
		label	"6"
	]
	edge	[
		root_index	-564
		target	-167
		source	-145
		graphics	[
			width	1.5
			fill	"#333333"
			type	"line"
			Line	[
			]
			source_arrow	0
			target_arrow	0
		]
		label	"6"
	]
	edge	[
		root_index	-565
		target	-667
		source	-256
		graphics	[
			width	1.5
			fill	"#333333"
			type	"line"
			Line	[
			]
			source_arrow	0
			target_arrow	0
		]
		label	"6"
	]
	edge	[
		root_index	-566
		target	-230
		source	-140
		graphics	[
			width	1.5
			fill	"#333333"
			type	"line"
			Line	[
			]
			source_arrow	0
			target_arrow	0
		]
		label	"6"
	]
	edge	[
		root_index	-567
		target	-670
		source	-256
		graphics	[
			width	1.5
			fill	"#333333"
			type	"line"
			Line	[
			]
			source_arrow	0
			target_arrow	0
		]
		label	"6"
	]
	edge	[
		root_index	-568
		target	-576
		source	-254
		graphics	[
			width	1.5
			fill	"#333333"
			type	"line"
			Line	[
			]
			source_arrow	0
			target_arrow	0
		]
		label	"6"
	]
	edge	[
		root_index	-554
		target	-206
		source	-148
		graphics	[
			width	1.5
			fill	"#333333"
			type	"line"
			Line	[
			]
			source_arrow	0
			target_arrow	0
		]
		label	"6"
	]
	edge	[
		root_index	-553
		target	-229
		source	-147
		graphics	[
			width	1.5
			fill	"#333333"
			type	"line"
			Line	[
			]
			source_arrow	0
			target_arrow	0
		]
		label	"6"
	]
	edge	[
		root_index	-556
		target	-754
		source	-166
		graphics	[
			width	1.5
			fill	"#333333"
			type	"line"
			Line	[
			]
			source_arrow	0
			target_arrow	0
		]
		label	"6"
	]
	edge	[
		root_index	-555
		target	-167
		source	-147
		graphics	[
			width	1.5
			fill	"#333333"
			type	"line"
			Line	[
			]
			source_arrow	0
			target_arrow	0
		]
		label	"6"
	]
	edge	[
		root_index	-558
		target	-65
		source	-172
		graphics	[
			width	1.5
			fill	"#333333"
			type	"line"
			Line	[
			]
			source_arrow	0
			target_arrow	0
		]
		label	"6"
	]
	edge	[
		root_index	-557
		target	-613
		source	-172
		graphics	[
			width	1.5
			fill	"#333333"
			type	"line"
			Line	[
			]
			source_arrow	0
			target_arrow	0
		]
		label	"6"
	]
	edge	[
		root_index	-560
		target	-522
		source	-172
		graphics	[
			width	1.5
			fill	"#333333"
			type	"line"
			Line	[
			]
			source_arrow	0
			target_arrow	0
		]
		label	"6"
	]
	edge	[
		root_index	-559
		target	-518
		source	-172
		graphics	[
			width	1.5
			fill	"#333333"
			type	"line"
			Line	[
			]
			source_arrow	0
			target_arrow	0
		]
		label	"6"
	]
	edge	[
		root_index	-546
		target	-124
		source	-86
		graphics	[
			width	1.5
			fill	"#333333"
			type	"line"
			Line	[
			]
			source_arrow	0
			target_arrow	0
		]
		label	"6"
	]
	edge	[
		root_index	-545
		target	-435
		source	-86
		graphics	[
			width	1.5
			fill	"#333333"
			type	"line"
			Line	[
			]
			source_arrow	0
			target_arrow	0
		]
		label	"6"
	]
	edge	[
		root_index	-548
		target	-206
		source	-91
		graphics	[
			width	1.5
			fill	"#333333"
			type	"line"
			Line	[
			]
			source_arrow	0
			target_arrow	0
		]
		label	"6"
	]
	edge	[
		root_index	-547
		target	-228
		source	-80
		graphics	[
			width	1.5
			fill	"#333333"
			type	"line"
			Line	[
			]
			source_arrow	0
			target_arrow	0
		]
		label	"6"
	]
	edge	[
		root_index	-550
		target	-448
		source	-147
		graphics	[
			width	1.5
			fill	"#333333"
			type	"line"
			Line	[
			]
			source_arrow	0
			target_arrow	0
		]
		label	"6"
	]
	edge	[
		root_index	-549
		target	-686
		source	-172
		graphics	[
			width	1.5
			fill	"#333333"
			type	"line"
			Line	[
			]
			source_arrow	0
			target_arrow	0
		]
		label	"4"
	]
	edge	[
		root_index	-552
		target	-47
		source	-147
		graphics	[
			width	1.5
			fill	"#333333"
			type	"line"
			Line	[
			]
			source_arrow	0
			target_arrow	0
		]
		label	"6"
	]
	edge	[
		root_index	-551
		target	-168
		source	-145
		graphics	[
			width	1.5
			fill	"#333333"
			type	"line"
			Line	[
			]
			source_arrow	0
			target_arrow	0
		]
		label	"6"
	]
	edge	[
		root_index	-539
		target	-214
		source	-191
		graphics	[
			width	1.5
			fill	"#333333"
			type	"line"
			Line	[
			]
			source_arrow	0
			target_arrow	0
		]
		label	"6"
	]
	edge	[
		root_index	-540
		target	-118
		source	-191
		graphics	[
			width	1.5
			fill	"#333333"
			type	"line"
			Line	[
			]
			source_arrow	0
			target_arrow	0
		]
		label	"6"
	]
	edge	[
		root_index	-537
		target	-576
		source	-76
		graphics	[
			width	1.5
			fill	"#333333"
			type	"line"
			Line	[
			]
			source_arrow	0
			target_arrow	0
		]
		label	"6"
	]
	edge	[
		root_index	-538
		target	-565
		source	-76
		graphics	[
			width	1.5
			fill	"#333333"
			type	"line"
			Line	[
			]
			source_arrow	0
			target_arrow	0
		]
		label	"6"
	]
	edge	[
		root_index	-543
		target	-167
		source	-82
		graphics	[
			width	1.5
			fill	"#333333"
			type	"line"
			Line	[
			]
			source_arrow	0
			target_arrow	0
		]
		label	"6"
	]
	edge	[
		root_index	-544
		target	-306
		source	-75
		graphics	[
			width	1.5
			fill	"#333333"
			type	"line"
			Line	[
			]
			source_arrow	0
			target_arrow	0
		]
		label	"6"
	]
	edge	[
		root_index	-541
		target	-141
		source	-82
		graphics	[
			width	1.5
			fill	"#333333"
			type	"line"
			Line	[
			]
			source_arrow	0
			target_arrow	0
		]
		label	"6"
	]
	edge	[
		root_index	-542
		target	-307
		source	-82
		graphics	[
			width	1.5
			fill	"#333333"
			type	"line"
			Line	[
			]
			source_arrow	0
			target_arrow	0
		]
		label	"6"
	]
	edge	[
		root_index	-531
		target	-451
		source	-190
		graphics	[
			width	1.5
			fill	"#333333"
			type	"line"
			Line	[
			]
			source_arrow	0
			target_arrow	0
		]
		label	"6"
	]
	edge	[
		root_index	-532
		target	-427
		source	-190
		graphics	[
			width	1.5
			fill	"#333333"
			type	"line"
			Line	[
			]
			source_arrow	0
			target_arrow	0
		]
		label	"6"
	]
	edge	[
		root_index	-529
		target	-218
		source	-190
		graphics	[
			width	1.5
			fill	"#333333"
			type	"line"
			Line	[
			]
			source_arrow	0
			target_arrow	0
		]
		label	"6"
	]
	edge	[
		root_index	-530
		target	-46
		source	-190
		graphics	[
			width	1.5
			fill	"#333333"
			type	"line"
			Line	[
			]
			source_arrow	0
			target_arrow	0
		]
		label	"6"
	]
	edge	[
		root_index	-535
		target	-448
		source	-86
		graphics	[
			width	1.5
			fill	"#333333"
			type	"line"
			Line	[
			]
			source_arrow	0
			target_arrow	0
		]
		label	"6"
	]
	edge	[
		root_index	-536
		target	-228
		source	-86
		graphics	[
			width	1.5
			fill	"#333333"
			type	"line"
			Line	[
			]
			source_arrow	0
			target_arrow	0
		]
		label	"6"
	]
	edge	[
		root_index	-533
		target	-84
		source	-83
		graphics	[
			width	1.5
			fill	"#333333"
			type	"line"
			Line	[
			]
			source_arrow	0
			target_arrow	0
		]
		label	"6"
	]
	edge	[
		root_index	-534
		target	-533
		source	-86
		graphics	[
			width	1.5
			fill	"#333333"
			type	"line"
			Line	[
			]
			source_arrow	0
			target_arrow	0
		]
		label	"6"
	]
	edge	[
		root_index	-524
		target	-125
		source	-43
		graphics	[
			width	1.5
			fill	"#333333"
			type	"line"
			Line	[
			]
			source_arrow	0
			target_arrow	0
		]
		label	"6"
	]
	edge	[
		root_index	-523
		target	-212
		source	-43
		graphics	[
			width	1.5
			fill	"#333333"
			type	"line"
			Line	[
			]
			source_arrow	0
			target_arrow	0
		]
		label	"6"
	]
	edge	[
		root_index	-522
		target	-26
		source	-43
		graphics	[
			width	1.5
			fill	"#333333"
			type	"line"
			Line	[
			]
			source_arrow	0
			target_arrow	0
		]
		label	"6"
	]
	edge	[
		root_index	-521
		target	-103
		source	-43
		graphics	[
			width	1.5
			fill	"#333333"
			type	"line"
			Line	[
			]
			source_arrow	0
			target_arrow	0
		]
		label	"6"
	]
	edge	[
		root_index	-528
		target	-530
		source	-192
		graphics	[
			width	1.5
			fill	"#333333"
			type	"line"
			Line	[
			]
			source_arrow	0
			target_arrow	0
		]
		label	"6"
	]
	edge	[
		root_index	-527
		target	-118
		source	-192
		graphics	[
			width	1.5
			fill	"#333333"
			type	"line"
			Line	[
			]
			source_arrow	0
			target_arrow	0
		]
		label	"6"
	]
	edge	[
		root_index	-526
		target	-278
		source	-192
		graphics	[
			width	1.5
			fill	"#333333"
			type	"line"
			Line	[
			]
			source_arrow	0
			target_arrow	0
		]
		label	"6"
	]
	edge	[
		root_index	-525
		target	-214
		source	-192
		graphics	[
			width	1.5
			fill	"#333333"
			type	"line"
			Line	[
			]
			source_arrow	0
			target_arrow	0
		]
		label	"6"
	]
	edge	[
		root_index	-516
		target	-586
		source	-43
		graphics	[
			width	1.5
			fill	"#333333"
			type	"line"
			Line	[
			]
			source_arrow	0
			target_arrow	0
		]
		label	"6"
	]
	edge	[
		root_index	-515
		target	-615
		source	-194
		graphics	[
			width	1.5
			fill	"#333333"
			type	"line"
			Line	[
			]
			source_arrow	0
			target_arrow	0
		]
		label	"6"
	]
	edge	[
		root_index	-514
		target	-224
		source	-122
		graphics	[
			width	1.5
			fill	"#333333"
			type	"line"
			Line	[
			]
			source_arrow	0
			target_arrow	0
		]
		label	"6"
	]
	edge	[
		root_index	-513
		target	-125
		source	-122
		graphics	[
			width	1.5
			fill	"#333333"
			type	"line"
			Line	[
			]
			source_arrow	0
			target_arrow	0
		]
		label	"6"
	]
	edge	[
		root_index	-520
		target	-91
		source	-77
		graphics	[
			width	1.5
			fill	"#333333"
			type	"line"
			Line	[
			]
			source_arrow	0
			target_arrow	0
		]
		label	"6"
	]
	edge	[
		root_index	-519
		target	-61
		source	-78
		graphics	[
			width	1.5
			fill	"#333333"
			type	"line"
			Line	[
			]
			source_arrow	0
			target_arrow	0
		]
		label	"6"
	]
	edge	[
		root_index	-518
		target	-307
		source	-78
		graphics	[
			width	1.5
			fill	"#333333"
			type	"line"
			Line	[
			]
			source_arrow	0
			target_arrow	0
		]
		label	"6"
	]
	edge	[
		root_index	-517
		target	-533
		source	-189
		graphics	[
			width	1.5
			fill	"#333333"
			type	"line"
			Line	[
			]
			source_arrow	0
			target_arrow	0
		]
		label	"6"
	]
	edge	[
		root_index	-637
		target	-100
		source	-75
		graphics	[
			width	1.5
			fill	"#333333"
			type	"line"
			Line	[
			]
			source_arrow	0
			target_arrow	0
		]
		label	"6"
	]
	edge	[
		root_index	-638
		target	-596
		source	-76
		graphics	[
			width	1.5
			fill	"#333333"
			type	"line"
			Line	[
			]
			source_arrow	0
			target_arrow	0
		]
		label	"6"
	]
	edge	[
		root_index	-639
		target	-379
		source	-76
		graphics	[
			width	1.5
			fill	"#333333"
			type	"line"
			Line	[
			]
			source_arrow	0
			target_arrow	0
		]
		label	"6"
	]
	edge	[
		root_index	-640
		target	-80
		source	-76
		graphics	[
			width	1.5
			fill	"#333333"
			type	"line"
			Line	[
			]
			source_arrow	0
			target_arrow	0
		]
		label	"6"
	]
	edge	[
		root_index	-633
		target	-254
		source	-76
		graphics	[
			width	1.5
			fill	"#333333"
			type	"line"
			Line	[
			]
			source_arrow	0
			target_arrow	0
		]
		label	"6"
	]
	edge	[
		root_index	-634
		target	-267
		source	-76
		graphics	[
			width	1.5
			fill	"#333333"
			type	"line"
			Line	[
			]
			source_arrow	0
			target_arrow	0
		]
		label	"6"
	]
	edge	[
		root_index	-635
		target	-119
		source	-76
		graphics	[
			width	1.5
			fill	"#333333"
			type	"line"
			Line	[
			]
			source_arrow	0
			target_arrow	0
		]
		label	"6"
	]
	edge	[
		root_index	-636
		target	-611
		source	-76
		graphics	[
			width	1.5
			fill	"#333333"
			type	"line"
			Line	[
			]
			source_arrow	0
			target_arrow	0
		]
		label	"6"
	]
	edge	[
		root_index	-629
		target	-658
		source	-516
		graphics	[
			width	1.5
			fill	"#333333"
			type	"line"
			Line	[
			]
			source_arrow	0
			target_arrow	0
		]
		label	"6"
	]
	edge	[
		root_index	-630
		target	-206
		source	-516
		graphics	[
			width	1.5
			fill	"#333333"
			type	"line"
			Line	[
			]
			source_arrow	0
			target_arrow	0
		]
		label	"6"
	]
	edge	[
		root_index	-631
		target	-17
		source	-516
		graphics	[
			width	1.5
			fill	"#333333"
			type	"line"
			Line	[
			]
			source_arrow	0
			target_arrow	0
		]
		label	"6"
	]
	edge	[
		root_index	-632
		target	-545
		source	-516
		graphics	[
			width	1.5
			fill	"#333333"
			type	"line"
			Line	[
			]
			source_arrow	0
			target_arrow	0
		]
		label	"6"
	]
	edge	[
		root_index	-625
		target	-771
		source	-72
		graphics	[
			width	1.5
			fill	"#333333"
			type	"line"
			Line	[
			]
			source_arrow	0
			target_arrow	0
		]
		label	"6"
	]
	edge	[
		root_index	-626
		target	-507
		source	-72
		graphics	[
			width	1.5
			fill	"#333333"
			type	"line"
			Line	[
			]
			source_arrow	0
			target_arrow	0
		]
		label	"6"
	]
	edge	[
		root_index	-627
		target	-244
		source	-72
		graphics	[
			width	1.5
			fill	"#333333"
			type	"line"
			Line	[
			]
			source_arrow	0
			target_arrow	0
		]
		label	"6"
	]
	edge	[
		root_index	-628
		target	-420
		source	-71
		graphics	[
			width	1.5
			fill	"#333333"
			type	"line"
			Line	[
			]
			source_arrow	0
			target_arrow	0
		]
		label	"6"
	]
	edge	[
		root_index	-622
		target	-615
		source	-516
		graphics	[
			width	1.5
			fill	"#333333"
			type	"line"
			Line	[
			]
			source_arrow	0
			target_arrow	0
		]
		label	"6"
	]
	edge	[
		root_index	-621
		target	-19
		source	-516
		graphics	[
			width	1.5
			fill	"#333333"
			type	"line"
			Line	[
			]
			source_arrow	0
			target_arrow	0
		]
		label	"6"
	]
	edge	[
[truncated: 124,244 more chars]
