# Supplementary material for: Topological and Functional Properties of the Small GTPases Protein Interaction Network
Source: PLoS One. 2012 Sep 13;7(9):e44882. doi: 10.1371/journal.pone.0044882 (PMC3441499; doi:10.1371/journal.pone.0044882)
Supplement: Spreadsheet S1 — GTPase search. (XLSX) [file pone.0044882.s007.xlsx]

## Sheet: Sheet1
Speadsheet S1. GTPase search
* No experimental interaction data available
GTPase subfamily
Arf
Arf1
Arf3
Arf4
Arf5
Arf6
Arl1
Arl2
Arl3
Arl4a
Arl5a
Arl6
Arl7/4C*
Arl8/5B*
Arl9*
Arl10*
Arl11
Arl12/5C*
Arl13A*
Arl14*
Arl15*
Arl16
Arl17A*
Arl17B*
Arl18*
Sar1a*
Sar1b*
Rho
Cdc42
Miro
Miro2/Rhot2
Rac1
Rac2
Rac3
RhoA
RhoB
RhoBTB1
RhoBTB2
RhoBTB3
RhoC
RhoD
RhoF*
RhoH
RHOJ/TCL
RHOQ/TC10
RhoU
RhoV*
Rnd1
Rnd2
Rnd3
Ras
DiRas1*
DiRas2
DiRas3*
ERAS
HRas
KRas
Mras
NKIRas1
NKIRas2
NRas
Raf1
RalA
RalB
Rap1A
Rap1B
Rap2A
Rap2B
Rap2C*
RasD1
RasD2
RasL10A*
RasL10B*
RasL11A*
RasL11B*
RasL12*
RERG*
RERGL*
RRAS
RRAS2
Rab
Rab1A
Rab1B
Rab2A
Rab2B*
Rab3A
Rab3B
Rab3C
Rab3D
Rab4A
Rab4B
Rab5A
Rab5B
Rab5C
Rab6A
Rab6B
Rab7A
Rab8A
Rab8B
Rab9A
Rab9B
Rab10
Rab11A
Rab11B
Rab12*
Rab13
Rab14
Rab15
Rab17
Rab18
Rab19
Rab20
Rab21
Rab22A
Rab22B/Rab31*
Rab23*
Rab24
Rab25
Rab26
Rab27A
Rab27B
Rab28*
Rab30*
Rab31*
Rab32
Rab33A
Rab33B
Rab34
Rab35
Rab36*
Rab37
Rab38*
Rab39*
Rab40A*
Rab40B*
Rab41*
Rab42*
Rab43*
Rab44*
Rab45/Rasef*
Ran
Ran
RGK
GEM
REM1
REM2*
RRAD
