# Supplementary material for: Topological and Functional Properties of the Small GTPases Protein Interaction Network
Source: PLoS One. 2012 Sep 13;7(9):e44882. doi: 10.1371/journal.pone.0044882 (PMC3441499; doi:10.1371/journal.pone.0044882)
Supplement: Spreadsheet S2 — Predicted protein signatures. (XLSX) [file pone.0044882.s008.xlsx]

## Sheet: interpro
Spreadsheet S2. Predicted protein signatures
INTERPRO term	Count	PValue	Genes
IPR005225:Small GTP-binding protein	92	1.01266e-80	RHOJ, HRAS, RAB9A, RAB5B, RAB9B, RAB5C, RAB1B, RHOQ, RRAD, RHOU, RAB1A, CDC42, ARL5A, ARL11, DIRAS2, RALB, RHOA, RAB24, RALA, RRAS, RHOB, RAB25, ERAS, RHOC, RAB6B, RAB26, RHOD, RAB6A, RAB27B, RAB20, RAB21, RHOH, RAB27A, ARL2, RAP2B, RAP2A, ARL1, RAB4A, RAB4B, GEM, ARL6, ARL3, RND2, RND3, RND1, RAB18, RAB19, RRAS2, RAB17, RAB5A, REM1, RAB14, RAB15, RAB13, RAB10, NKIRAS1, RASD1, NKIRAS2, ARL4A, RAB…
IPR013753:Ras	81	5.91192e-79	RHOJ, HRAS, RAB9A, RAB9B, RAB5B, RAB5C, RAB1B, RHOQ, RRAD, RHOU, RAB1A, CDC42, ARHGAP5, DIRAS2, RALB, RHOA, RAB24, RALA, RRAS, RHOB, RAB25, ERAS, RAB6B, RHOC, RAB26, RHOD, RAB6A, RAB27B, RAB20, RAB21, RHOH, RAB27A, RAP2B, RAP2A, RAB4A, RAB4B, GEM, RND2, RND3, RND1, RAB18, RAB19, RRAS2, RAB17, RAB5A, REM1, RAB14, RAB15, RAB13, RAB10, NKIRAS1, RASD1, RAB3A, RAB7A, RAB3B, RAB3C, RAB3D, MRAS, KRAS, R…
IPR001806:Ras GTPase	83	3.73436e-78	RHOJ, HRAS, RAB9A, RAB9B, RAB5B, RAB5C, RAB1B, RHOQ, RRAD, RHOU, RAB1A, CDC42, ARHGAP5, DIRAS2, RALB, RHOA, RAB24, RALA, RRAS, RHOB, RAB25, ERAS, RAB6B, RHOC, RAB26, RHOD, RAB6A, RAB27B, RAB20, RAB21, RHOH, RAB27A, RAP2B, RAP2A, RAB4A, RAB4B, GEM, RND2, RND3, RND1, RAB18, RAB19, RRAS2, RAB17, RAB5A, REM1, RAB14, RAB15, RAB13, RAB10, NKIRAS1, RASD1, NKIRAS2, ARL4A, RAB3A, RAB7A, RAB3B, RAB3C, RAB3…
IPR001849:Pleckstrin homology	77	7.68067e-41	PLEKHM2, ITSN2, ITSN1, ARHGAP15, MCF2L, ARHGAP21, AKT1, TIAM1, SH3D20, DOCK10, NET1, AKT2, ARHGEF4, PLD2, ARHGEF3, PLD1, ARHGEF2, ARHGEF1, BCR, ROCK1, ROCK2, ARHGEF7, ARHGEF18, ARHGEF6, ARHGEF5, ARHGEF19, ARHGEF12, ARHGAP24, ARHGAP26, ELMO1, ARHGEF11, GRB10, DEF6, RASGRF1, OPHN1, GRB14, KALRN, FGD1, RALGPS1, EXOC8, CYTH1, ASAP2, AKAP13, ASAP1, RTKN, ASAP3, APBB1IP, MCF2L2, PLEKHG2, SOS1, SOS2, PL…
IPR003579:Ras small GTPase, Rab type	39	3.55644e-37	RAB7A, RAB3A, RAB3B, RAB9A, RAB3C, RAB9B, RAB3D, RAB5B, RAB5C, RAB1B, RAB1A, RAB11B, RAB24, RAB11A, RAB25, RAB6B, RAB6A, RAB26, RAB27B, RAB21, RAB27A, RAB2A, RAB8A, RAB8B, RAB4A, RAB4B, RAB33A, RAB32, RAB37, RAB18, RAB35, RAB17, RAB22A, RAB34, RAB14, RAB5A, RAB15, RAB13, RAB10
IPR011993:Pleckstrin homology-type	73	3.16986e-34	PLEKHM2, ITSN2, ITSN1, ARHGAP15, MCF2L, ARHGAP21, AKT1, TIAM1, SH3D20, RANBP3, SPRED2, FRS3, RANBP2, MSN, DOCK10, FRS2, NET1, AKT2, ARHGEF4, PLD1, ARHGEF2, ARHGEF1, ARHGEF18, ARHGEF6, ARHGEF12, ARHGAP24, WAS, ELMO1, ARHGEF11, GRB10, DEF6, RASGRF1, WASL, GRB14, KALRN, FGD1, RALGPS1, RABGAP1, CYTH1, EXOC8, ASAP2, AKAP13, ASAP1, RTKN, ASAP3, APBB1IP, MCF2L2, PLEKHG2, EZR, SOS1, SOS2, PLCD1, RASA3, R…
IPR001452:Src homology-3 domain	61	4.48075e-33	SH3RF1, RUSC2, CASK, ITSN2, ITSN1, CD2AP, MCF2L, ARHGAP4, SH3D20, NCKIPSD, ARHGEF4, NCF2, ARHGEF7, NCF1, BAIAP2, NOXA1, ARHGEF6, ARHGEF19, ARHGEF5, MPP5, ARHGAP26, NCK2, ARHGAP32, ARHGAP33, FNBP1L, NCK1, LCK, MAP3K10, BIN1, SRGAP1, KALRN, MAP3K11, FRK, GRB2, ASAP2, CACNB1, ABI2, ASAP1, CACNB2, CACNB4, SRC, DOCK1, TRIP10, RASA1, PIK3R1, TEC, NGEF, VAV3, TRIO, VAV2, VAV1, TJP1, FNBP1, PLCG1, FYN, P…
IPR002219:Protein kinase C-like, phorbol ester/diacylglycerol binding	32	3.7408e-25	PRKCZ, AKAP13, GMIP, RASGRP4, RASGRP1, RASGRP2, PRKCA, ARHGEF2, VAV3, DGKQ, ROCK1, BRAF, ROCK2, PRKCI, RAF1, PRKCG, ARHGAP29, RGNEF, VAV2, RACGAP1, VAV1, PRKCD, PRKCB, RASSF5, CDC42BPG, RASSF1, ARAF, CHN1, CDC42BPA, CHN2, DGKZ, CIT
IPR001331:Guanine-nucleotide dissociation stimulator, CDC24, conserved site	31	7.51946e-25	FGD1, AKAP13, ITSN1, MCF2L, MCF2L2, PLEKHG2, TIAM1, SOS1, SOS2, NET1, ARHGEF4, NGEF, ARHGEF3, ARHGEF2, BCR, VAV3, ARHGEF1, MCF2, ARHGEF7, ARHGEF6, ARHGEF18, ARHGEF5, ARHGEF19, TRIO, RGNEF, VAV2, ARHGEF12, VAV1, ARHGEF11, RASGRF1, KALRN
IPR000219:Dbl homology (DH) domain	32	1.14899e-24	FGD1, AKAP13, ITSN2, ITSN1, MCF2L, MCF2L2, PLEKHG2, TIAM1, SOS1, SOS2, NET1, ARHGEF4, NGEF, ARHGEF3, ARHGEF2, BCR, VAV3, ARHGEF1, MCF2, ARHGEF7, ARHGEF6, ARHGEF18, ARHGEF19, ARHGEF5, TRIO, RGNEF, VAV2, ARHGEF12, VAV1, ARHGEF11, RASGRF1, KALRN
IPR000095:PAK-box/P21-Rho-binding	17	1.26261e-20	CDC42SE1, WAS, PAK6, PAK7, CDC42EP2, CDC42BPG, CDC42EP1, PAK2, PAK3, CDC42SE2, PAK4, CDC42BPA, PAK1, WASL, CDC42EP4, CDC42EP3, CDC42EP5
IPR017441:Protein kinase, ATP binding site	69	4.11211e-20	CASK, DSTYK, RPS6KB1, LATS1, DMPK, PAK6, AKT1, PAK7, MAP3K4, CSNK2A1, PAK2, PAK3, PAK4, PRKACA, PAK1, INSR, AKT2, PRKCA, EGFR, IRAK2, IRAK1, CDK1, TNIK, BRAF, ROCK1, ROCK2, PRKCI, PKN2, MINK1, PKN1, PRKCG, ALK, PRKCD, MARK4, PRKCB, MAP4K4, LCK, MAPK3, MAP3K10, MAPK8, RIPK4, EIF2AK2, MAP3K11, KALRN, FRK, PRKCZ, NEK2, CAMK2G, MAP4K2, SRC, EPHB2, PTK2, VRK1, VRK2, VRK3, PTK2B, TEC, MAP2K1, BMX, RAF1…
IPR000719:Protein kinase, core	70	1.1782e-19	NRBP1, CASK, DSTYK, RPS6KB1, LATS1, DMPK, PAK6, AKT1, PAK7, MAP3K4, CSNK2A1, PAK2, PAK3, PAK4, PRKACA, PAK1, INSR, AKT2, PRKCA, EGFR, IRAK2, CDK1, IRAK1, TNIK, BRAF, ROCK1, ROCK2, PRKCI, PKN2, MINK1, PKN1, PRKCG, ALK, PRKCD, MARK4, PRKCB, MAP4K4, LCK, MAPK3, MAP3K10, MAPK8, RIPK4, EIF2AK2, MAP3K11, KALRN, FRK, PRKCZ, NEK2, CAMK2G, MAP4K2, SRC, EPHB2, PTK2, VRK1, VRK2, VRK3, PTK2B, TEC, MAP2K1, BM…
IPR003578:Ras small GTPase, Rho type	17	3.67402e-19	RHOJ, RHOQ, RHOU, RND2, CDC42, RND3, RND1, RAC2, RAC3, RAC1, RHOA, RHOBTB2, RHOBTB1, RHOB, RHOC, RHOD, RHOH
IPR002219:Protein kinase C, phorbol ester/diacylglycerol binding	24	6.33649e-19	PRKCA, ARHGEF2, DGKQ, VAV3, ROCK1, BRAF, ROCK2, RAF1, RGNEF, VAV2, RACGAP1, VAV1, RASSF5, CDC42BPG, GMIP, RASGRP4, RASSF1, RASGRP1, ARAF, CHN1, CDC42BPA, CHN2, DGKZ, CIT
IPR000198:RhoGAP	26	8.82412e-18	ARHGAP17, OCRL, ARHGAP15, ARHGAP4, ARHGAP21, ARHGAP5, GMIP, SH3D20, ARHGAP1, PIK3R1, BCR, RALBP1, ARHGAP29, ARHGAP24, RACGAP1, ARHGAP26, ARHGAP31, ARHGAP32, ARHGAP33, GRLF1, CHN1, CHN2, OPHN1, SH3BP1, SRGAP1, ARHGAP10
IPR000159:Ras-association	21	1.55472e-17	DGKQ, RASIP1, APBB1IP, RALGDS, RGL1, RGL2, RASSF3, RASSF5, PLCE1, GRB10, RASSF1, RASSF2, RIN2, RAPGEF6, RIN1, RAPGEF4, RAPGEF2, GRB7, MLLT4, GRB14, RIN3
IPR003577:Ras small GTPase, Ras type	17	1.63753e-17	RAP2B, RAP2A, HRAS, MRAS, NRAS, DIRAS2, KRAS, RRAS2, RALB, RRAS, RALA, RAP1A, RHEB, RAP1B, ERAS, RIT2, RASD1
IPR001895:Guanine-nucleotide dissociation stimulator CDC25	18	2.57126e-16	RALGPS1, RGL4, RALGDS, RGL1, RGL2, PLCE1, RASGRP4, RASGRF1, SOS1, RASGRP1, SOS2, RASGRP2, RAPGEF6, RAPGEF5, RAPGEF4, RAPGEF3, RAPGEF2, RAPGEF1
IPR008937:Ras guanine nucleotide exchange factor	17	3.12513e-16	RALGPS1, RGL4, RGL1, RALGDS, RGL2, RASGRP4, RASGRF1, SOS1, RASGRP1, SOS2, RASGRP2, RAPGEF6, RAPGEF5, RAPGEF4, RAPGEF3, RAPGEF2, RAPGEF1
IPR008271:Serine/threonine protein kinase, active site	54	8.13937e-16	CASK, DSTYK, RPS6KB1, LATS1, DMPK, AKT1, PAK6, PAK7, CSNK2A1, MAP3K4, PAK2, PAK3, PAK4, PRKACA, PAK1, AKT2, PRKCA, IRAK2, IRAK1, CDK1, TNIK, ROCK1, BRAF, ROCK2, PKN2, PRKCI, PKN1, MINK1, PRKCG, PRKCD, MARK4, PRKCB, MAP4K4, MAPK3, MAP3K10, MAPK8, RIPK4, EIF2AK2, KALRN, MAP3K11, PRKCZ, NEK2, CAMK2G, MAP4K2, VRK1, VRK2, VRK3, MAP2K1, TRIO, RAF1, CDC42BPG, ARAF, CDC42BPA, CIT
IPR019804:Ras guanine-nucleotide exchange factor, conserved site	16	2.34301e-14	RALGPS1, RGL4, RGL1, RALGDS, RGL2, PLCE1, RASGRP4, RASGRF1, SOS1, RASGRP1, SOS2, RASGRP2, RAPGEF5, RAPGEF4, RAPGEF3, RAPGEF1
IPR017442:Serine/threonine protein kinase-related	52	2.38971e-14	NRBP1, CASK, DSTYK, RPS6KB1, LATS1, DMPK, AKT1, PAK6, PAK7, CSNK2A1, MAP3K4, PAK2, PAK3, PAK4, PRKACA, PAK1, AKT2, PRKCA, IRAK2, IRAK1, CDK1, TNIK, ROCK1, BRAF, ROCK2, PKN2, PRKCI, MINK1, PKN1, PRKCG, PRKCD, MARK4, PRKCB, MAP4K4, MAPK3, MAP3K10, MAPK8, RIPK4, EIF2AK2, MAP3K11, KALRN, PRKCZ, NEK2, CAMK2G, MAP4K2, MAP2K1, TRIO, RAF1, CDC42BPG, ARAF, CDC42BPA, CIT
IPR000651:Guanine nucleotide exchange factor for Ras-like GTPases, N-terminal	15	2.98891e-14	RGL1, RALGDS, RGL2, RASGRP4, RASGRF1, SOS1, RASGRP1, SOS2, RASGRP2, RAPGEF6, RAPGEF5, RAPGEF4, RAPGEF3, RAPGEF2, RAPGEF1
IPR000980:SH2 motif	28	8.56037e-14	FRK, GRB2, SRC, SH2D1A, PIK3R1, RASA1, TEC, VAV3, BMX, STAT1, VAV2, VAV1, STAT3, NCK2, GRB10, PLCG1, FYN, NCK1, LCK, PLCG2, RIN2, CHN1, CHN2, RIN1, GRB7, ABL2, GRB14, RIN3
IPR017892:Protein kinase, C-terminal	18	1.32058e-13	PRKCA, PRKCZ, ROCK1, ROCK2, PRKCI, PKN2, PKN1, PRKCG, RPS6KB1, LATS1, PRKCD, PRKCB, DMPK, AKT1, CDC42BPG, CDC42BPA, CIT, AKT2
IPR000008:C2 calcium-dependent membrane targeting	30	4.75486e-13	ITSN2, ITSN1, RIMS1, PIK3CA, PLCD1, RASA3, PLCB2, RASA1, PRKCA, BCR, PKN2, PKN1, PRKCG, RPH3A, PRKCD, PRKCB, RAB11FIP5, RAB11FIP2, PLCE1, UNC13D, PLCG1, PLCG2, SYTL4, SYTL5, SYTL2, SMURF2, SYTL3, SMURF1, SYTL1, RAB11FIP1
IPR010911:Rab-binding domain	11	1.05844e-12	MYRIP, MLPH, RPH3AL, EXPH5, SYTL4, SYTL5, SYTL2, SYTL3, RPH3A, SYTL1, RIMS1
IPR002290:Serine/threonine protein kinase	41	1.0768e-12	PRKCZ, NEK2, CAMK2G, MAP4K2, CASK, RPS6KB1, LATS1, DMPK, AKT1, PAK6, PAK7, CSNK2A1, MAP3K4, PAK2, PAK3, PAK4, PRKACA, PAK1, AKT2, PRKCA, CDK1, TNIK, MAP2K1, ROCK1, ROCK2, PKN2, PRKCI, TRIO, PKN1, MINK1, PRKCG, PRKCD, MARK4, PRKCB, MAP4K4, CDC42BPG, MAPK3, CDC42BPA, MAPK8, CIT, KALRN
IPR018029:C2 membrane targeting protein	26	1.51207e-12	ITSN2, ITSN1, RIMS1, PLCD1, RASA3, PLCB2, RASA1, PRKCA, BCR, PRKCG, RPH3A, PRKCB, RAB11FIP5, RAB11FIP2, PLCE1, UNC13D, PLCG1, PLCG2, SYTL4, SYTL5, SYTL2, SMURF2, SMURF1, SYTL3, SYTL1, RAB11FIP1
IPR001478:PDZ/DHR/GLGF	30	4.42079e-12	PARD3, PDLIM7, RHPN1, RHPN2, CASK, RIMS1, ARHGAP21, RGS12, TIAM1, GORASP2, GOPC, RAPGEF6, RAPGEF2, MLLT4, PARD6A, CNKSR2, DVL2, CNKSR1, PARD6B, NOS1, MAGI1, PICK1, MPP5, ARHGEF12, ARHGEF11, DVL1, TJP1, ERBB2IP, SDCBP, PARD6G
IPR000961:AGC-kinase, C-terminal	19	5.06892e-12	PRKCA, PRKCZ, ROCK1, ROCK2, PRKCI, PKN2, PKN1, PRKCG, RPS6KB1, LATS1, PRKCD, PRKCB, DMPK, AKT1, CDC42BPG, CDC42BPA, PRKACA, CIT, AKT2
IPR006688:ADP-ribosylation factor	13	1.31813e-11	ARL2, ARL1, ARFRP1, ARL16, ARF5, ARL6, TRIM23, ARL3, ARL11, ARL5A, ARF3, ARF4, ARL4A
IPR002078:RNA polymerase sigma factor 54, interaction	10	2.11152e-11	RAB8A, RAB18, RAB37, RAB35, RAB11B, RAB1B, RAB26, RAB13, RAB10, RAB1A
IPR006689:ARF/SAR superfamily	13	1.2897e-09	ARL2, ARL1, ARFRP1, ARL16, ARF5, ARL6, TRIM23, ARL3, ARL11, ARL5A, ARF3, ARF4, ARL4A
IPR011989:Armadillo-like helical	23	1.91008e-08	PPP2R1B, PPP2R1A, AP1G2, XPO6, AP4E1, AP1B1, AP1G1, IPO11, RAP1GDS1, RPTOR, JUP, COPG2, CSE1L, IPO7, COPB1, IPO5, USO1, AP3D1, KPNA6, MTOR, KPNA4, KPNA2, TNPO1
IPR015721:Rho GTP exchange factor	8	6.71442e-08	ARHGEF3, ARHGEF2, ARHGEF1, ARHGEF18, AKAP13, ARHGEF12, ARHGEF11, NET1
IPR000108:Neutrophil cytosol factor 2	10	4.59248e-07	SH3RF1, NCF2, GRB2, NOXA1, ASAP2, SH3RF3, ABI2, SH3D19, ITSN2, ITSN1
IPR019018:Rab11-binding domain , FIP domain, C-terminal	6	7.75273e-07	RAB11FIP4, RAB11FIP5, RAB11FIP2, RAB11FIP3, ERC1, RAB11FIP1
IPR003116:Raf-like Ras-binding	6	2.61851e-06	RGS12, BRAF, TIAM1, ARAF, RAF1, RGS14
IPR000861:HR1-like rho-binding repeat	6	2.61851e-06	ROCK1, ROCK2, RHPN1, RHPN2, PKN2, PKN1
IPR015750:Serine/threonine kinase Pak-related	6	2.61851e-06	PAK6, PAK7, PAK2, PAK3, PAK4, PAK1
IPR011511:Variant SH3	14	2.68518e-06	VAV3, BAIAP2, ARHGEF5, ARHGEF19, RUSC2, MPP5, CASK, ITSN2, VAV2, MCF2L, TJP1, ARHGAP33, SH3D19, KALRN
IPR001251:Cellular retinaldehyde-binding/triple function, C-terminal	9	1.07277e-05	MCF2L2, BNIPL, BNIP2, MCF2, NF1, ARHGAP1, TRIO, MCF2L, KALRN
IPR001180:Citron-like	7	1.26169e-05	MAP4K4, CDC42BPG, TNIK, MAP4K2, CDC42BPA, MINK1, CIT
IPR000270:Octicosapeptide/Phox/Bem1p	7	1.26169e-05	PARD6A, PRKCZ, PARD6B, NCF2, NOXA1, PRKCI, PARD6G
IPR002553:Clathrin/coatomer adaptor, adaptin-like, N-terminal	7	1.26169e-05	COPG2, AP4E1, AP1G2, AP1B1, AP1G1, COPB1, AP3D1
IPR015745:Protein kinase C	6	1.46323e-05	PRKCA, PRKCZ, PRKCI, PRKCG, PRKCD, PRKCB
IPR008152:Clathrin adaptor, alpha/beta/gamma-adaptin, appendage, Ig-like subdomain	6	1.46323e-05	AP1G2, AP1B1, AP1G1, GGA1, GGA2, GGA3
IPR008153:Clathrin adaptor, gamma-adaptin, appendage	5	1.53713e-05	AP1G2, AP1G1, GGA1, GGA2, GGA3
IPR015592:Ras small GTPase, Ras-related	5	1.53713e-05	NRAS, HRAS, KRAS, RRAS2, RRAS
IPR001494:Importin-beta, N-terminal	7	2.02761e-05	XPO6, CSE1L, IPO7, IPO5, IPO11, XPO7, TNPO1
IPR001245:Tyrosine protein kinase	17	3.71211e-05	EGFR, FRK, BMX, ALK, SRC, EPHB2, PTK2, PTK2B, FYN, NTRK1, LCK, MAP3K10, TNK2, INSR, ABL2, MAP3K11, TEC
IPR008266:Tyrosine protein kinase, active site	15	5.60536e-05	EGFR, FRK, BMX, ALK, SRC, EPHB2, PTK2, PTK2B, FYN, NTRK1, LCK, TNK2, INSR, ABL2, TEC
IPR017455:Zinc finger, FYVE-related	9	6.74666e-05	FGD1, RPH3AL, RUFY1, HGS, EEA1, RPH3A, ZFYVE20, RIMS1, ANKFY1
IPR000308:14-3-3 protein	5	0.00010049	YWHAZ, YWHAH, YWHAB, YWHAQ, YWHAE
IPR011072:HR1 rho-binding repeat	5	0.00010049	RHPN1, RHPN2, PKN2, RTKN, PKN1
IPR001715:Calponin-like actin-binding	12	0.00015985	SYNE1, VAV3, ARHGEF7, NAV2, ARHGEF6, IQGAP2, MICAL1, VAV2, VAV1, IQGAP1, FLNA, MICALL1
IPR015596:Rab3	4	0.000292387	RAB3A, RAB3B, RAB3C, RAB3D
IPR018203:GDP dissociation inhibitor	4	0.000292387	GDI1, GDI2, CHML, CHM
IPR002005:Rab GTPase activator	4	0.000292387	GDI1, GDI2, CHML, CHM
IPR003123:Vacuolar sorting protein 9	5	0.000544383	RABGEF1, RIN2, RIN1, ALS2CL, RIN3
IPR014768:GTPase-binding/formin homology 3	5	0.000544383	FMNL1, DIAPH1, DIAPH2, DAAM1, FHOD1
IPR008145:Guanylate kinase/L-type calcium channel region	7	0.000626046	TJP1, MAGI1, MPP5, CACNB1, CASK, CACNB2, CACNB4
IPR003315:Rabphilin-3A effector, zinc-binding	4	0.000707912	RPH3AL, SYTL4, SYTL5, RPH3A
IPR018444:Dil domain	4	0.00137126	MYO5A, RASIP1, MYO5B, MLLT4
IPR002710:Dilute	4	0.00137126	MYO5A, RASIP1, MYO5B, MLLT4
IPR013995:Vacuolar sorting protein 9, subgroup	4	0.00137126	RABGEF1, RIN2, RIN1, RIN3
IPR003104:Actin-binding FH2 and DRF autoregulatory	5	0.00226606	FMNL1, DIAPH1, DIAPH2, DAAM1, FHOD1
IPR001936:Ras GTPase-activating protein	5	0.00226606	NF1, IQGAP2, RASA3, RASA1, IQGAP1
IPR000237:GRIP	4	0.00232434	GOLGA1, GOLGA4, GCC2, GCC1
IPR010703:Dedicator of cytokinesis	4	0.00232434	DOCK9, DOCK7, DOCK8, DOCK10
IPR014767:Diaphanous autoregulatory	4	0.00232434	FMNL1, DIAPH1, DIAPH2, DAAM1
IPR003109:GoLoco motif	4	0.00232434	RGS12, RAP1GAP, GPSM2, RGS14
IPR000488:Death	7	0.0027431	IRAK2, TNFRSF1A, IRAK1, TNFRSF10B, MYD88, FADD, FAS
IPR001711:Phospholipase C, phosphatidylinositol-specific, Y domain	5	0.00298755	PLCE1, PLCG1, PLCG2, PLCD1, PLCB2
IPR001192:Phospholipase C, phosphoinositol-specific, C-terminal (PLC)	5	0.00298755	PLCE1, PLCG1, PLCG2, PLCD1, PLCB2
IPR015425:Actin-binding FH2	5	0.00298755	FMNL1, DIAPH1, DIAPH2, DAAM1, FHOD1
IPR010473:Diaphanous GTPase-binding	4	0.0036024	FMNL1, DIAPH1, DIAPH2, DAAM1
IPR010472:Diaphanous FH3	4	0.0036024	FMNL1, DIAPH1, DIAPH2, DAAM1
IPR000225:Armadillo	7	0.00425925	JUP, RAP1GDS1, USO1, KPNA6, KPNA4, KPNA2, CTNNB1
IPR018125:Chromo shadow, subgroup	3	0.00521455	CBX3, CBX1, CBX5
IPR000751:M-phase inducer phosphatase	3	0.00521455	CDC25C, CDC25A, CDC25B
IPR008251:Chromo shadow	3	0.00521455	CBX3, CBX1, CBX5
IPR015595:Rab11-related	3	0.00521455	RAB11B, RAB11A, RAB25
IPR015212:Regulator of G protein signalling-like fold	3	0.00521455	ARHGEF1, ARHGEF12, ARHGEF11
IPR000406:RHO protein GDP dissociation inhibitor	3	0.00521455	ARHGDIG, ARHGDIA, ARHGDIB
IPR015599:Rab5-related	3	0.00521455	RAB5B, RAB5C, RAB5A
IPR017874:CRIC domain	3	0.00521455	CNKSR2, CNKSR1, MAGI1
IPR015042:BPS (Between PH and SH2)	3	0.00521455	GRB10, GRB7, GRB14
IPR019555:CRIC domain, Chordata	3	0.00521455	CNKSR2, CNKSR1, MAGI1
IPR004895:Prenylated rab acceptor PRA1	3	0.00521455	RABAC1, PRAF2, ARL6IP5
IPR014375:Protein kinase C, alpha/beta/gamma types	3	0.00521455	PRKCA, PRKCG, PRKCB
IPR018205:VHS subgroup	4	0.00523463	HGS, GGA1, GGA2, GGA3
IPR011524:SARAH	4	0.00523463	RASSF3, RASSF5, RASSF1, RASSF2
IPR002014:VHS	4	0.00523463	HGS, GGA1, GGA2, GGA3
IPR000909:Phospholipase C, phosphatidylinositol-specific , X region	5	0.00741609	PLCE1, PLCG1, PLCG2, PLCD1, PLCB2
IPR000306:Zinc finger, FYVE-type	6	0.00791509	FGD1, RUFY1, HGS, EEA1, ZFYVE20, ANKFY1
IPR018159:Spectrin/alpha-actinin	6	0.00911562	MCF2L2, SYNE1, MCF2, TRIO, MCF2L, KALRN
IPR000261:EPS15 homology (EH)	4	0.00965143	REPS2, REPS1, ITSN2, ITSN1
IPR014930:Myotonic dystrophy protein kinase, coiled coil	3	0.0101367	CDC42BPG, CDC42BPA, DMPK
IPR000584:Voltage-dependent calcium channel, L-type, beta subunit	3	0.0101367	CACNB1, CACNB2, CACNB4
IPR001330:Prenyltransferase/squalene oxidase	3	0.0101367	FNTB, PGGT1B, RABGGTB
IPR017358:GTP-binding, GEM/REM/Rad	3	0.0101367	REM1, RRAD, GEM
IPR001060:Fps/Fes/Fer/CIP4 homology	5	0.0107103	ARHGAP4, FNBP1, FNBP1L, TRIP10, SRGAP1
IPR016129:Peptidase C14, ICE, catalytic subunit p20, active site	4	0.0124689	CASP10, CASP3, CASP7, CASP8
IPR002138:Peptidase C14, caspase non-catalytic subunit p10	4	0.0124689	CASP10, CASP3, CASP7, CASP8
IPR018316:Tubulin/FtsZ, 2-layer sandwich domain	5	0.0126608	TUBB, TUBB2A, TUBA4A, TUBG1, TUBA1A
IPR017975:Tubulin, conserved site	5	0.014824	TUBB, TUBB2A, TUBA4A, TUBG1, TUBA1A
IPR010504:Arfaptin-like	3	0.0164226	PICK1, ARFIP2, ARFIP1
IPR003008:Tubulin/FtsZ, GTPase domain	5	0.017207	TUBB, TUBB2A, TUBA4A, TUBG1, TUBA1A
IPR000217:Tubulin	5	0.017207	TUBB, TUBB2A, TUBA4A, TUBG1, TUBA1A
IPR015917:Peptidase C14, caspase precursor p45, core	4	0.0193731	CASP10, CASP3, CASP7, CASP8
IPR017946:PLC-like phosphodiesterase, TIM beta/alpha-barrel domain	5	0.0198156	PLCE1, PLCG1, PLCG2, PLCD1, PLCB2
IPR011029:DEATH-like	8	0.0227868	IRAK2, TNFRSF1A, CASP10, TNFRSF10B, MYD88, CASP8, FADD, FAS
IPR001309:Peptidase C14, ICE, catalytic subunit p20	4	0.0234695	CASP10, CASP3, CASP7, CASP8
IPR011600:Peptidase C14, caspase catalytic	4	0.0234695	CASP10, CASP3, CASP7, CASP8
IPR001202:WW/Rsp5/WWP	7	0.0238586	MAGI1, SH3D20, IQGAP2, SMURF2, SMURF1, IQGAP1, PIN1
IPR004152:GAT	3	0.0239482	GGA1, GGA2, GGA3
IPR002373:cAMP/cGMP-dependent protein kinase	3	0.0239482	PRKAR2A, RAPGEF4, RAPGEF3
IPR000357:HEAT	7	0.0280849	JUP, PPP2R1B, PPP2R1A, TBCD, IPO5, TNPO1, RPTOR
IPR000341:Phosphoinositide 3-kinase, ras-binding	3	0.0325978	PIK3CG, PIK3CD, PIK3CA
IPR016034:Phosphatidylinositol-4-phosphate 5-kinase, core, subgroup	3	0.0325978	PIP5K1C, PIP5K1A, PIP4K2A
IPR001875:Death effector	3	0.0325978	CASP10, CASP8, FADD
IPR018936:Phosphatidylinositol 3- and 4-kinase, conserved site	4	0.0383321	PIK3CG, PIK3CD, PIK3CA, MTOR
IPR000403:Phosphatidylinositol 3- and 4-kinase, catalytic	4	0.0383321	PIK3CG, PIK3CD, PIK3CA, MTOR
IPR017984:Chromo domain subgroup	3	0.0422629	CBX3, CBX1, CBX5
IPR002652:Importin-alpha-like, importin-beta-binding region	3	0.0422629	KPNA6, KPNA4, KPNA2
IPR002420:Phosphoinositide 3-kinase, C2	3	0.0422629	PIK3CG, PIK3CD, PIK3CA
IPR001562:Zinc finger, Btk motif	3	0.0422629	BMX, RASA3, TEC
IPR002498:Phosphatidylinositol-4-phosphate 5-kinase, core	3	0.0422629	PIP5K1C, PIP5K1A, PIP4K2A
IPR011992:EF-Hand type	17	0.0438061	REPS2, REPS1, S100A9, ITSN2, STAT1, ITSN1, STAT3, CAPN1, RAB11FIP4, PLCE1, RAB11FIP3, RASGRP1, RASGRP2, PLCD1, PLCB2, CALM1, CIB1
IPR004012:RUN	4	0.0441288	PLEKHM2, RUSC2, RUFY1, RUNDC3A
IPR001368:TNFR/CD27/30/40/95 cysteine-rich region	5	0.0492502	TNFRSF1A, TNFRSF10C, TNFRSF10B, TNFRSF12A, FAS
INTERPRO unassigned entries
ACTA1 actin, alpha 1, skeletal muscle
ACTB actin, beta
ACTR3 ARP3 actin-related protein 3 homolog (yeast)
AGER advanced glycosylation end product-specific receptor
AGTR1 angiotensin II receptor, type 1
AHSG alpha-2-HS-glycoprotein
ANKRD11 ankyrin repeat domain 11; hypothetical protein LOC100128265
ANXA2 annexin A2 pseudogene 3; annexin A2; annexin A2 pseudogene 1
AP3S2 adaptor-related protein complex 3, sigma 2 subunit
AP4M1 adaptor-related protein complex 4, mu 1 subunit
AR androgen receptor
ARFGAP1 ADP-ribosylation factor GTPase activating protein 1
ARL2BP ADP-ribosylation factor-like 2 binding protein
ARL6IP1 ADP-ribosylation factor-like 6 interacting protein 1
ARL6IP4 ADP-ribosylation-like factor 6 interacting protein 4
ARL6IP6 ADP-ribosylation-like factor 6 interacting protein 6
ATL2 atlastin GTPase 2
ATP6V0C ATPase, H+ transporting, lysosomal 16kDa, V0 subunit c
ATP6V1C1 ATPase, H+ transporting, lysosomal 42kDa, V1 subunit C1
BBS1 Bardet-Biedl syndrome 1
BCL2 B-cell CLL/lymphoma 2
BCL3 B-cell CLL/lymphoma 3
BICD1 bicaudal D homolog 1 (Drosophila)
BICD2 bicaudal D homolog 2 (Drosophila)
BID BH3 interacting domain death agonist
BIRC6 baculoviral IAP repeat-containing 6
BLZF1 basic leucine zipper nuclear factor 1
BRAP BRCA1 associated protein
BSN bassoon (presynaptic cytomatrix protein)
BSND Bartter syndrome, infantile, with sensorineural deafness (Barttin)
BTF3 basic transcription factor 3; basic transcription factor 3, like 1 pseudogene
C19orf62 chromosome 19 open reading frame 62
C2 complement component 2
CAV1 caveolin 1, caveolae protein, 22kDa
CCDC104 coiled-coil domain containing 104
CDH1 cadherin 1, type 1, E-cadherin (epithelial)
CDH2 cadherin 2, type 1, N-cadherin (neuronal)
CHMP6 chromatin modifying protein 6
CHRM3 cholinergic receptor, muscarinic 3
CLIP1 CAP-GLY domain containing linker protein 1
CNTNAP1 contactin associated protein 1
CREB3L2 cAMP responsive element binding protein 3-like 2
CRMP1 collapsin response mediator protein 1
CSDA cold shock domain protein A; cold shock domain protein A pseudogene 1
CSPG4 chondroitin sulfate proteoglycan 4
CUL1 cullin 1
CYBB cytochrome b-245, beta polypeptide
CYFIP1 cytoplasmic FMR1 interacting protein 1
D2HGDH D-2-hydroxyglutarate dehydrogenase
DCTN1 dynactin 1 (p150, glued homolog, Drosophila)
DMXL2 Dmx-like 2
DPYSL2 dihydropyrimidinase-like 2
DTNBP1 dystrobrevin binding protein 1
DUT deoxyuridine triphosphatase
DYNC1LI1 dynein, cytoplasmic 1, light intermediate chain 1
DYNLL1 dynein, light chain, LC8-type 1
EIF1B eukaryotic translation initiation factor 1B
EIF2C4 eukaryotic translation initiation factor 2C, 4
EIF6 eukaryotic translation initiation factor 6
ELMO3 engulfment and cell motility 3
EP300 E1A binding protein p300
EPB42 erythrocyte membrane protein band 4.2
ERRFI1 ERBB receptor feedback inhibitor 1
EXOC1 exocyst complex component 1
EXOC2 exocyst complex component 2
EXOC3 exocyst complex component 3
EXOC4 exocyst complex component 4
EXOC5 exocyst complex component 5
EXOC6B exocyst complex component 6B
EXOC7 exocyst complex component 7
FAF1 Fas (TNFRSF6) associated factor 1
FAM71C family with sequence similarity 71, member C
FASLG Fas ligand (TNF superfamily, member 6)
FBN1 fibrillin 1
FBXO42 F-box protein 42
FNTA farnesyltransferase, CAAX box, alpha
FOXC1 forkhead box C1
GABARAPL2 GABA(A) receptor-associated protein-like 2
GAPDH glyceraldehyde-3-phosphate dehydrogenase-like 6; hypothetical protein LOC100133042; glyceraldehyde-3-phosphate dehydrogenase
GCH1 GTP cyclohydrolase 1
GNA12 guanine nucleotide binding protein (G protein) alpha 12
GNAI1 guanine nucleotide binding protein (G protein), alpha inhibiting activity polypeptide 1
GNAI2 guanine nucleotide binding protein (G protein), alpha inhibiting activity polypeptide 2
GNB1 guanine nucleotide binding protein (G protein), beta polypeptide 1
GOLGA2 golgi autoantigen, golgin subfamily a, 2
GOLGA5 golgi autoantigen, golgin subfamily a, 5
GOSR1 golgi SNAP receptor complex member 1
GOSR2 golgi SNAP receptor complex member 2
GZMB granzyme B (granzyme 2, cytotoxic T-lymphocyte-associated serine esterase 1)
HDAC1 histone deacetylase 1
HGF hepatocyte growth factor (hepapoietin A; scatter factor)
HNF1A HNF1 homeobox A
HPS4 Hermansky-Pudlak syndrome 4
HSPA1A heat shock 70kDa protein 1A; heat shock 70kDa protein 1B
ICMT isoprenylcysteine carboxyl methyltransferase
ID3 inhibitor of DNA binding 3, dominant negative helix-loop-helix protein
IFNGR1 interferon gamma receptor 1
IGHV3-48 immunoglobulin heavy variable 3-48
IKBKG inhibitor of kappa light polypeptide gene enhancer in B-cells, kinase gamma
IKZF3 IKAROS family zinc finger 3 (Aiolos)
IL1RAP interleukin 1 receptor accessory protein
IL3 interleukin 3 (colony-stimulating factor, multiple)
ITGB1 integrin, beta 1 (fibronectin receptor, beta polypeptide, antigen CD29 includes MDF2, MSK12)
ITPR1 inositol 1,4,5-triphosphate receptor, type 1
KCNA2 potassium voltage-gated channel, shaker-related subfamily, member 2
KCTD10 potassium channel tetramerisation domain containing 10
KDELR1 KDEL (Lys-Asp-Glu-Leu) endoplasmic reticulum protein retention receptor 1
KDM5B similar to Jumonji, AT rich interactive domain 1B (RBP2-like); lysine (K)-specific demethylase 5B
KIAA2026 KIAA2026
KIF20A kinesin family member 20A
KIF23 kinesin family member 23
KIF3B kinesin family member 3B
KPTN kaptin (actin binding protein)
KRIT1 KRIT1, ankyrin repeat containing
KRT28 keratin 28
KRT81 keratin 81
KTN1 kinectin 1 (kinesin receptor)
LGALS1 lectin, galactoside-binding, soluble, 1
LRPAP1 low density lipoprotein receptor-related protein associated protein 1
MAP1A microtubule-associated protein 1A
MDM4 Mdm4 p53 binding protein homolog (mouse)
MED31 mediator complex subunit 31
MEOX2 mesenchyme homeobox 2
MEPCE methylphosphate capping enzyme
METAP2 methionyl aminopeptidase 2
MICALCL MICAL C-terminal like
MIP major intrinsic protein of lens fiber
MTNR1A melatonin receptor 1A
MUC12 mucin 12, cell surface associated; similar to mucin 11
MYC v-myc myelocytomatosis viral oncogene homolog (avian)
MYO6 myosin VI
NCKAP1 NCK-associated protein 1
NDEL1 nudE nuclear distribution gene E homolog (A. nidulans)-like 1
NFKBIA nuclear factor of kappa light polypeptide gene enhancer in B-cells inhibitor, alpha
NFKBIB nuclear factor of kappa light polypeptide gene enhancer in B-cells inhibitor, beta
NME1 non-metastatic cells 1, protein (NM23A) expressed in; NME1-NME2 readthrough transcript; non-metastatic cells 2, protein (NM23B) expressed in
NMT1 N-myristoyltransferase 1
NOS2 nitric oxide synthase 2, inducible
NPM1 nucleophosmin 1 (nucleolar phosphoprotein B23, numatrin) pseudogene 21; hypothetical LOC100131044; similar to nucleophosmin 1; nucleophosmin (nucleolar phosphoprotein B23, numatrin)
NQO2 NAD(P)H dehydrogenase, quinone 2
NXF1 nuclear RNA export factor 1
OCLN occludin pseudogene; occludin
OPRM1 opioid receptor, mu 1
OPTN optineurin
OTUB1 OTU domain, ubiquitin aldehyde binding 1
PDE6D phosphodiesterase 6D, cGMP-specific, rod, delta
PDGFB platelet-derived growth factor beta polypeptide (simian sarcoma viral (v-sis) oncogene homolog)
PFN1 profilin 1
PHGDH phosphoglycerate dehydrogenase
PIGR polymeric immunoglobulin receptor
PITPNM1 phosphatidylinositol transfer protein, membrane-associated 1
PITPNM2 phosphatidylinositol transfer protein, membrane-associated 2
PITX2 paired-like homeodomain 2
PKIG protein kinase (cAMP-dependent, catalytic) inhibitor gamma
PLAU plasminogen activator, urokinase
PLIN2 adipose differentiation-related protein
PLIN3 mannose-6-phosphate receptor binding protein 1
PLXNA1 plexin A1
PLXNB1 plexin B1
PLXNB2 plexin B2
PMM1 phosphomannomutase 1
PPIG peptidylprolyl isomerase G (cyclophilin G)
PPP1R12A protein phosphatase 1, regulatory (inhibitor) subunit 12A
PPP2CA protein phosphatase 2 (formerly 2A), catalytic subunit, alpha isoform
PPP2CB protein phosphatase 2 (formerly 2A), catalytic subunit, beta isoform
PPP2R2B protein phosphatase 2 (formerly 2A), regulatory subunit B, beta isoform
PPP2R2C protein phosphatase 2 (formerly 2A), regulatory subunit B, gamma isoform
PPP2R5D protein phosphatase 2, regulatory subunit B', delta isoform
PSEN1 presenilin 1
PSEN2 presenilin 2 (Alzheimer disease 4)
PSMA7 proteasome (prosome, macropain) subunit, alpha type, 7
PTPLAD1 protein tyrosine phosphatase-like A domain containing 1
PTPN1 protein tyrosine phosphatase, non-receptor type 1
PTPN2 protein tyrosine phosphatase, non-receptor type 2
PXN paxillin
RAB3IL1 RAB3A interacting protein (rabin3)-like 1
RAB3IP RAB3A interacting protein (rabin3)
RABEP1 rabaptin, RAB GTPase binding effector protein 1
RABEPK Rab9 effector protein with kelch motifs
RABGGTA Rab geranylgeranyltransferase, alpha subunit
RABIF RAB interacting factor
RANBP10 RAN binding protein 10
RANGAP1 Ran GTPase activating protein 1
RARRES3 retinoic acid receptor responder (tazarotene induced) 3
RCC2 regulator of chromosome condensation 2
RHOBTB3 Rho-related BTB domain containing 3
RILP Rab interacting lysosomal protein
RNF115 ring finger protein 115
RNF139 ring finger protein 139
RP1L1 retinitis pigmentosa 1-like 1
RP2 retinitis pigmentosa 2 (X-linked recessive)
RTN4 reticulon 4
RUVBL2 RuvB-like 2 (E. coli)
SCOC short coiled-coil protein
SEC13 SEC13 homolog (S. cerevisiae)
SEC61B Sec61 beta subunit
SERTAD1 SERTA domain containing 1
SET SET nuclear oncogene; similar to SET translocation
SFPQ splicing factor proline/glutamine-rich (polypyrimidine tract binding protein associated)
SHOC2 soc-2 suppressor of clear homolog (C. elegans)
SLC2A4 solute carrier family 2 (facilitated glucose transporter), member 4
SMAD2 SMAD family member 2
SMARCA4 SWI/SNF related, matrix associated, actin dependent regulator of chromatin, subfamily a, member 4
SNRPE small nuclear ribonucleoprotein polypeptide E-like 1; small nuclear ribonucleoprotein polypeptide E; similar to hCG23490
SOD2 superoxide dismutase 2, mitochondrial
SPAG8 sperm associated antigen 8
SPAG9 sperm associated antigen 9
STAU1 staufen, RNA binding protein, homolog 1 (Drosophila)
STX1A syntaxin 1A (brain)
STX4 syntaxin 4
SYNJ2 synaptojanin 2
TBC1D3G, TBC1D3F TBC1 domain family, member 3E; TBC1 domain family, member 3F; TBC1 domain family, member 3G; TBC1 domain family member 3C-like protein ENSP00000341742; TBC1 domain family, member 3H; TBC1 domain family, member 3; TBC1 domain family, member 3I; TBC1 domain family, member 3B; TBC1 domain family, member 3C
TBXA2R thromboxane A2 receptor
TCEB3 transcription elongation factor B (SIII), polypeptide 3 (110kDa, elongin A)
TES testis derived transcript (3 LIM domains)
TFRC transferrin receptor (p90, CD71)
TGM2 transglutaminase 2 (C polypeptide, protein-glutamine-gamma-glutamyltransferase)
TLR2 toll-like receptor 2
TLR9 toll-like receptor 9
TM9SF2 transmembrane 9 superfamily member 2
TM9SF4 transmembrane 9 superfamily protein member 4
TMED10 transmembrane emp24-like trafficking protein 10 (yeast)
TMED2 transmembrane emp24 domain trafficking protein 2
TMF1 TATA element modulatory factor 1
TNF tumor necrosis factor (TNF superfamily, member 2)
TNFAIP1 tumor necrosis factor, alpha-induced protein 1 (endothelial)
TP73 tumor protein p73
TPM2 tropomyosin 2 (beta)
TRAF3 TNF receptor-associated factor 3
TRIP13 thyroid hormone receptor interactor 13
TRPC1 transient receptor potential cation channel, subfamily C, member 1
TSC2 tuberous sclerosis 2
TTC1 tetratricopeptide repeat domain 1
UBB ubiquitin B
UBC ubiquitin C
UBXN11 UBX domain protein 11
UNC119 unc-119 homolog (C. elegans)
USP6NL USP6 N-terminal like
VIM vimentin
VPS13C vacuolar protein sorting 13 homolog C (S. cerevisiae)
VPS24 vacuolar protein sorting 24 homolog (S. cerevisiae); ring finger protein 103
VPS45 vacuolar protein sorting 45 homolog (S. cerevisiae)
VPS4A vacuolar protein sorting 4 homolog A (S. cerevisiae)
WASF1 WAS protein family, member 1
WASF2 WAS protein family, member 2
WDR44 WD repeat domain 44
XPO4 exportin 4
XPOT exportin, tRNA (nuclear export receptor for tRNAs); similar to Exportin-T (tRNA exportin) (Exportin(tRNA))
ZHX2 zinc fingers and homeoboxes 2
ZNF212 zinc finger protein 212
ZNF709 zinc finger protein 709
