# Supplementary material for: Topological and Functional Properties of the Small GTPases Protein Interaction Network
Source: PLoS One. 2012 Sep 13;7(9):e44882. doi: 10.1371/journal.pone.0044882 (PMC3441499; doi:10.1371/journal.pone.0044882)
Supplement: Spreadsheet S3 — KEGG pathway mapping. (XLSX) [file pone.0044882.s009.xlsx]

## Sheet: KEGG
Spreadsheet S3. KEGG pathway mapping
Term	Count	PValue	Genes
Cancer
hsa05211:Renal cell carcinoma	31	3.6e-19	HRAS, PDGFB, GRB2, PAK6, AKT1, CDC42, PAK7, KRAS, PAK2, PAK3, PAK4, SOS1, SOS2, RAC1, PIK3CA, PAK1, RAPGEF1, PIK3R1, AKT2, PIK3CG, MAP2K1, BRAF, PIK3CD, RAF1, HGF, NRAS, EP300, ARAF, MAPK3, RAP1A, RAP1B
hsa05200:Pathways in cancer	67	2.3e-18	HRAS, PDGFB, FASLG, CTNNB1, AKT1, CDC42, CASP3, CASP8, RHOA, RALB, PIK3CA, RALA, NOS2, FAS, MYC, AKT2, PRKCA, EGFR, PIK3CG, AR, PLD1, BCR, BRAF, RALBP1, PIK3CD, PRKCG, FADD, PRKCB, JUP, EP300, MAPK3, MAPK8, BID, GRB2, NFKBIA, CDH1, ITGB1, PTK2, KRAS, RAC2, RAC3, SOS1, BCL2, SOS2, RAC1, PIK3R1, TRAF3, DVL2, MAP2K1, RAF1, SMAD2, HGF, APPL1, STAT1, STAT3, RALGDS, DVL1, NRAS, RASSF5, PLCG1, HDAC1, RA…
hsa05214:Glioma	27	2.2e-16	HRAS, PDGFB, GRB2, CAMK2G, AKT1, KRAS, SOS1, SOS2, PIK3CA, PIK3R1, AKT2, PRKCA, EGFR, PIK3CG, BRAF, MAP2K1, PIK3CD, RAF1, PRKCG, PRKCB, NRAS, PLCG1, ARAF, PLCG2, MAPK3, MTOR, CALM1
hsa05223:Non-small cell lung cancer	25	3.1e-16	HRAS, GRB2, AKT1, KRAS, SOS1, SOS2, PIK3CA, PIK3R1, AKT2, PRKCA, EGFR, PIK3CG, BRAF, MAP2K1, PIK3CD, RAF1, PRKCG, PRKCB, NRAS, RASSF5, PLCG1, RASSF1, PLCG2, MAPK3, ARAF
hsa05212:Pancreatic cancer	28	1.45e-15	AKT1, CDC42, KRAS, RAC2, RAC3, RAC1, RALB, RALA, PIK3CA, PIK3R1, AKT2, EGFR, PIK3CG, PLD1, BRAF, MAP2K1, RALBP1, ARHGEF6, PIK3CD, RAF1, SMAD2, STAT1, STAT3, RALGDS, ARAF, IKBKG, MAPK3, MAPK8
hsa05210:Colorectal cancer	29	1.7e-14	GRB2, CTNNB1, AKT1, CASP3, KRAS, RAC2, RAC3, BCL2, SOS1, SOS2, RAC1, PIK3CA, MYC, PIK3R1, AKT2, EGFR, DVL2, PIK3CG, MAP2K1, BRAF, PIK3CD, RAF1, SMAD2, APPL1, RALGDS, DVL1, ARAF, MAPK3, MAPK8
hsa05221:Acute myeloid leukemia	23	3.2e-13	PIK3CG, HRAS, MAP2K1, BRAF, GRB2, PIK3CD, RAF1, RPS6KB1, STAT3, JUP, AKT1, NRAS, KRAS, SOS1, ARAF, SOS2, IKBKG, MAPK3, PIK3CA, MTOR, MYC, PIK3R1, AKT2
hsa05213:Endometrial cancer	21	2.3e-12	EGFR, PIK3CG, HRAS, MAP2K1, BRAF, GRB2, PIK3CD, RAF1, CDH1, CTNNB1, AKT1, NRAS, KRAS, SOS1, ARAF, SOS2, MAPK3, PIK3CA, MYC, PIK3R1, AKT2
hsa05215:Prostate cancer	27	4.9e-12	HRAS, PDGFB, GRB2, NFKBIA, CTNNB1, AKT1, KRAS, BCL2, SOS1, SOS2, CREB3L2, PIK3CA, PIK3R1, AKT2, EGFR, PIK3CG, AR, BRAF, MAP2K1, PIK3CD, RAF1, NRAS, EP300, ARAF, IKBKG, MAPK3, MTOR
hsa05220:Chronic myeloid leukemia	22	1e-09	PIK3CG, HRAS, BCR, MAP2K1, BRAF, GRB2, PIK3CD, NFKBIA, RAF1, AKT1, NRAS, KRAS, HDAC1, SOS1, ARAF, SOS2, IKBKG, MAPK3, PIK3CA, MYC, PIK3R1, AKT2
hsa05218:Melanoma	18	4.1e-07	EGFR, PIK3CG, HRAS, MAP2K1, PDGFB, BRAF, PIK3CD, RAF1, CDH1, HGF, AKT1, NRAS, KRAS, ARAF, MAPK3, PIK3CA, PIK3R1, AKT2
hsa05219:Bladder cancer	12	9.7e-06	EGFR, NRAS, HRAS, KRAS, MAP2K1, BRAF, RASSF1, ARAF, MAPK3, RAF1, CDH1, MYC
hsa05216:Thyroid cancer	10	8.5e-06	NRAS, HRAS, KRAS, MAP2K1, BRAF, NTRK1, MAPK3, CDH1, MYC, CTNNB1
Metabolic/Endocrine
hsa04930:Type II diabetes mellitus	12	3.5e-05	PIK3CG, PRKCZ, TNF, SLC2A4, MAPK3, PIK3CD, PIK3CA, MAPK8, MTOR, INSR, PRKCD, PIK3R1
Signal Transduction
hsa04012:ErbB signaling pathway	39	4e-24	HRAS, GRB2, CAMK2G, RPS6KB1, SRC, PAK6, AKT1, PAK7, PTK2, KRAS, PAK2, PAK3, PAK4, SOS1, SOS2, PIK3CA, PAK1, MYC, PIK3R1, AKT2, PIK3CG, EGFR, PRKCA, MAP2K1, BRAF, PIK3CD, RAF1, PRKCG, PRKCB, NCK2, NRAS, PLCG1, NCK1, ARAF, MAPK3, PLCG2, MAPK8, MTOR, ABL2
hsa04010:MAPK signaling pathway	56	8.4e-16	HRAS, PDGFB, GNA12, FASLG, AKT1, CDC42, CASP3, MAP3K4, PAK2, RRAS, PRKACA, FAS, PAK1, RAPGEF2, MYC, AKT2, PRKCA, EGFR, BRAF, PRKCG, FLNA, PRKCB, MAP4K4, RASGRF1, RRAS2, MAPK3, MAPK8, MAP3K11, TNF, GRB2, MRAS, MAP4K2, CACNB1, CACNB2, HSPA1A, CACNB4, TNFRSF1A, KRAS, RAC2, RASGRP4, RAC3, RASGRP1, SOS1, SOS2, RAC1, RASGRP2, RASA1, MAP2K1, NF1, RAF1, CDC25B, NRAS, NTRK1, IKBKG, RAP1A, RAP1B
hsa04370:VEGF signaling pathway	24	2.2e-11	PRKCA, PIK3CG, HRAS, MAP2K1, PIK3CD, RAF1, PRKCG, PXN, SRC, PRKCB, AKT1, CDC42, NRAS, PTK2, KRAS, PLCG1, RAC2, RAC3, RAC1, PLCG2, MAPK3, PIK3CA, PIK3R1, AKT2
hsa04310:Wnt signaling pathway	28	3.5e-07	PPP2R5D, CAMK2G, DAAM1, CTNNB1, CSNK2A1, RAC2, RAC3, PPP2CA, PPP2CB, RAC1, RHOA, PRKACA, MYC, PLCB2, CUL1, DVL2, PPP2R1B, PRKCA, PPP2R1A, ROCK1, ROCK2, PRKCG, SMAD2, DVL1, PRKCB, EP300, PSEN1, MAPK8
hsa04150:mTOR signaling pathway	13	2e-05	PIK3CG, BRAF, PIK3CD, RPS6KB1, RPTOR, AKT1, MAPK3, TSC2, PIK3CA, RHEB, MTOR, PIK3R1, AKT2
hsa04020:Calcium signaling pathway	20	0.011	PRKCA, EGFR, TRPC1, NOS1, CAMK2G, PRKCG, ITPR1, PRKCB, AGTR1, PLCE1, PLCG1, CHRM3, PTK2B, PLCG2, TBXA2R, PLCD1, PRKACA, NOS2, PLCB2, CALM1
hsa00562:Inositol phosphate metabolism	13	3.2e-05	PIK3CG, PIK3CD, PIP5K1C, PIP5K1A, OCRL, PLCE1, PLCG1, PLCG2, SYNJ2, PIK3CA, PLCD1, PIP4K2A, PLCB2
hsa04070:Phosphatidylinositol signaling system	21	4.8e-09	PRKCA, PIK3CG, DGKQ, PIK3CD, PIP5K1C, PRKCG, PIP5K1A, OCRL, ITPR1, PRKCB, PLCE1, PLCG1, PLCG2, PIK3CA, DGKZ, SYNJ2, PLCD1, PIP4K2A, PLCB2, PIK3R1, CALM1
Cellular processes
hsa04510:Focal adhesion	57	6e-23	HRAS, PDGFB, PIP5K1C, CTNNB1, AKT1, PAK6, CDC42, PAK7, ARHGAP5, PAK2, PAK3, PAK4, RHOA, PIK3CA, PAK1, RAPGEF1, AKT2, PRKCA, EGFR, PIK3CG, ROCK1, BRAF, ROCK2, PIK3CD, PRKCG, FLNA, PRKCB, RASGRF1, MAPK3, MAPK8, CAV1, GRB2, DIAPH1, ITGB1, SRC, PXN, PTK2, DOCK1, RAC2, RAC3, BCL2, SOS1, SOS2, RAC1, PPP1R12A, PIK3R1, ACTB, VAV3, MAP2K1, RAF1, HGF, VAV2, VAV1, FYN, GRLF1, RAP1A, RAP1B
hsa04530:Tight junction	43	1e-19	PRKCZ, PARD3, RAB3B, HRAS, OCLN, GNAI2, GNAI1, MRAS, CASK, SRC, CTNNB1, AKT1, CDC42, CSNK2A1, KRAS, PPP2CA, PPP2CB, EXOC4, RHOA, EXOC3, RRAS, PPP2R2B, PPP2R2C, MLLT4, AKT2, PARD6A, PPP2R1B, PRKCA, ACTB, PPP2R1A, PARD6B, MAGI1, MPP5, PRKCI, PRKCG, CSDA, PRKCD, PRKCB, NRAS, TJP1, RRAS2, PARD6G, RAB13
hsa04520:Adherens junction	26	7.4e-13	PARD3, WASF1, WASF2, CDH1, SRC, IQGAP1, CTNNB1, CDC42, CSNK2A1, RAC2, RAC3, RAC1, RHOA, INSR, MLLT4, ACTB, EGFR, BAIAP2, SMAD2, WAS, TJP1, EP300, FYN, MAPK3, PTPN1, WASL
hsa04540:Gap junction	26	3.2e-11	HRAS, PDGFB, GNAI2, GRB2, TUBB2A, GNAI1, SRC, TUBB, KRAS, SOS1, SOS2, PRKACA, TUBA1A, PLCB2, PRKCA, EGFR, CDK1, MAP2K1, RAF1, PRKCG, ITPR1, PRKCB, NRAS, TJP1, MAPK3, TUBA4A
Cell motility
hsa04810:Regulation of actin cytoskeleton	69	1.6e-31	HRAS, PDGFB, WASF1, WASF2, GNA12, IQGAP2, PIP5K1C, PIP5K1A, IQGAP1, PAK6, CDC42, PAK7, PAK2, PAK3, TIAM1, PAK4, RHOA, PIK3CA, RRAS, PAK1, MSN, ARHGEF4, EGFR, PIK3CG, ARHGEF1, BRAF, ROCK1, ROCK2, ARHGEF7, BAIAP2, ARHGEF6, PIK3CD, ARHGEF12, WAS, CHRM3, RRAS2, MAPK3, WASL, FGD1, DIAPH1, DIAPH2, MRAS, ABI2, ITGB1, PXN, PFN1, PTK2, KRAS, DOCK1, EZR, RAC2, RAC3, SOS1, SOS2, RAC1, PPP1R12A, PIK3R1, ACTB…								27 from RAC1, 14 from HRAS
Transport and catabolism
hsa04144:Endocytosis	44	9.9e-15	ARFGAP1, PRKCZ, PARD3, HRAS, RAB5B, RAB5C, CHMP6, ASAP2, PIP5K1C, ASAP1, EEA1, HSPA1A, PIP5K1A, ASAP3, ZFYVE20, SRC, CDC42, RAB11B, VPS4A, RAB11A, PARD6A, EGFR, PARD6B, PLD2, PLD1, VPS45, RAB4A, PRKCI, RUFY1, RAB11FIP4, RAB11FIP5, RAB11FIP2, RAB11FIP3, RABEP1, TFRC, NTRK1, RAB22A, VPS24, RAB5A, HGS, SMURF2, PARD6G, SMURF1, RAB11FIP1
Cell growth and death
hsa04210:Apoptosis	30	6e-15	BID, TNF, NFKBIA, FASLG, AKT1, TNFRSF1A, CASP3, PRKAR2A, MYD88, BCL2, CASP7, IL1RAP, CASP8, PIK3CA, PRKACA, FAS, PIK3R1, AKT2, PIK3CG, IRAK2, IL3, IRAK1, PIK3CD, FADD, CAPN1, CASP10, TNFRSF10C, TNFRSF10B, NTRK1, IKBKG
hsa04114:Oocyte meiosis	20	2.4e-05	PPP2R1B, CDK1, PPP2R1A, YWHAZ, AR, MAP2K1, PPP2R5D, CAMK2G, YWHAB, CDC25C, YWHAE, ITPR1, YWHAH, PPP2CA, MAPK3, PPP2CB, YWHAQ, PRKACA, CUL1, CALM1
Carbohydrate metabolism
hsa00562:Inositol phosphate metabolism	13	3.2e-05	PIK3CG, PIK3CD, PIP5K1C, PIP5K1A, OCRL, PLCE1, PLCG1, PLCG2, SYNJ2, PIK3CA, PLCD1, PIP4K2A, PLCB2
Nervous system
hsa04722:Neurotrophin signaling pathway	45	4.2e-23	YWHAZ, HRAS, GRB2, CAMK2G, NFKBIB, NFKBIA, FASLG, AKT1, CDC42, KRAS, SOS1, BCL2, SOS2, RAC1, RHOA, PIK3CA, RAPGEF1, FRS2, ARHGDIA, PIK3R1, ARHGDIB, AKT2, PIK3CG, IRAK2, IRAK1, MAP2K1, BRAF, PIK3CD, YWHAB, RAF1, YWHAE, PRKCD, TP73, NRAS, YWHAH, PLCG1, PSEN1, NTRK1, MAPK3, PLCG2, YWHAQ, RAP1A, MAPK8, RAP1B, CALM1
hsa04720:Long-term potentiation	21	8.6e-10	PRKCA, HRAS, BRAF, MAP2K1, CAMK2G, RAF1, PRKCG, ITPR1, PRKCB, NRAS, EP300, KRAS, ARAF, MAPK3, PPP1R12A, RAP1A, RAP1B, PRKACA, RAPGEF3, PLCB2, CALM1
hsa04730:Long-term depression	21	1.2e-09	PRKCA, PPP2R1B, PPP2R1A, HRAS, NOS1, MAP2K1, GNAI2, BRAF, GNAI1, GNA12, RAF1, PRKCG, ITPR1, PRKCB, NRAS, KRAS, PPP2CA, ARAF, MAPK3, PPP2CB, PLCB2
Endocrine system
hsa04910:Insulin signaling pathway	35	5.2e-13	PRKCZ, HRAS, EXOC7, GRB2, RHOQ, RPS6KB1, AKT1, PRKAR2A, KRAS, SLC2A4, SOS1, SOS2, PIK3CA, PRKACA, TRIP10, RAPGEF1, INSR, PIK3R1, AKT2, PIK3CG, MAP2K1, BRAF, PIK3CD, PRKCI, RAF1, RPTOR, NRAS, ARAF, TSC2, MAPK3, RHEB, MAPK8, MTOR, PTPN1, CALM1
hsa04912:GnRH signaling pathway	25	1.9e-09	HRAS, GRB2, CAMK2G, SRC, CDC42, MAP3K4, KRAS, PTK2B, SOS1, SOS2, PRKACA, PLCB2, PRKCA, EGFR, PLD2, PLD1, MAP2K1, RAF1, PRKCD, ITPR1, PRKCB, NRAS, MAPK3, MAPK8, CALM1
hsa04916:Melanogenesis	20	4.5e-61	PRKCA, DVL2, HRAS, MAP2K1, GNAI2, GNAI1, CAMK2G, RAF1, PRKCG, CTNNB1, DVL1, PRKCB, NRAS, EP300, KRAS, MAPK3, CREB3L2, PRKACA, PLCB2, CALM1
hsa04920:Adipocytokine signaling pathway	11	0.0038	AKT1, TNFRSF1A, TNF, SLC2A4, NFKBIB, IKBKG, NFKBIA, MAPK8, MTOR, STAT3, AKT2
hsa04914:Progesterone-mediated oocyte maturation	20	4.3e-07	PIK3CG, CDK1, MAP2K1, GNAI2, BRAF, GNAI1, PIK3CD, RAF1, CDC25C, CDC25A, CDC25B, AKT1, KRAS, ARAF, MAPK3, PIK3CA, MAPK8, PRKACA, PIK3R1, AKT2
Immune system
hsa04670:Leukocyte transendothelial migration	41	2.8e-20	OCLN, GNAI2, GNAI1, ITGB1, PXN, CTNNB1, CDC42, PTK2, ARHGAP5, EZR, RAC2, PTK2B, RAC1, RHOA, PIK3CA, RAPGEF4, RAPGEF3, MSN, MLLT4, PIK3R1, RHOH, PIK3CG, PRKCA, ACTB, VAV3, NCF2, ROCK1, ROCK2, NCF1, PIK3CD, PRKCG, VAV2, VAV1, PRKCB, RASSF5, CYBB, PLCG1, PLCG2, GRLF1, RAP1A, RAP1B
hsa04062:Chemokine signaling pathway	51	9.7e-20	HRAS, AKT1, CDC42, TIAM1, RHOA, PIK3CA, PRKACA, PAK1, PLCB2, AKT2, PIK3CG, ROCK1, BRAF, NCF1, ROCK2, PIK3CD, WAS, PRKCD, ELMO1, PRKCB, GNB1, MAPK3, WASL, PRKCZ, PARD3, GNAI2, GNAI1, GRB2, NFKBIB, NFKBIA, PXN, PTK2, KRAS, RAC2, PTK2B, SOS1, SOS2, RAC1, RASGRP2, PIK3R1, VAV3, MAP2K1, RAF1, VAV2, STAT1, VAV1, STAT3, NRAS, IKBKG, RAP1A, RAP1B
hsa04666:Fc gamma R-mediated phagocytosis	35	2.2e-18	WASF1, WASF2, ASAP2, PIP5K1C, ASAP1, RPS6KB1, ASAP3, PIP5K1A, AKT1, CDC42, RAC2, RAC1, PIK3CA, PAK1, PIK3R1, AKT2, PIK3CG, PRKCA, PLD2, PLD1, VAV3, MAP2K1, NCF1, PIK3CD, RAF1, PRKCG, VAV2, VAV1, PRKCD, WAS, PRKCB, PLCG1, PLCG2, MAPK3, WASL
hsa04660:T cell receptor signaling pathway	37	3.7e-18	HRAS, TNF, GRB2, NFKBIB, NFKBIA, PAK6, AKT1, CDC42, PAK7, KRAS, PAK2, PAK3, RASGRP1, PAK4, SOS1, SOS2, RHOA, PIK3CA, PAK1, PIK3R1, TEC, AKT2, PIK3CG, VAV3, MAP2K1, PIK3CD, RAF1, VAV2, VAV1, NCK2, NRAS, PLCG1, FYN, NCK1, MAPK3, IKBKG, LCK
hsa04650:Natural killer cell mediated cytotoxicity	40	2.9e-17	BID, HRAS, TNF, GRB2, FASLG, SH2D1A, CASP3, KRAS, RAC2, RAC3, PTK2B, SOS1, SOS2, RAC1, PIK3CA, FAS, PAK1, IFNGR1, PIK3R1, PIK3CG, PRKCA, VAV3, MAP2K1, BRAF, PIK3CD, RAF1, PRKCG, GZMB, VAV2, VAV1, PRKCB, NRAS, TNFRSF10C, TNFRSF10B, PLCG1, FYN, ARAF, MAPK3, LCK, PLCG2
hsa04664:Fc epsilon RI signaling pathway	30	1.6e-16	HRAS, TNF, GRB2, AKT1, KRAS, RAC2, RAC3, SOS1, SOS2, RAC1, PIK3CA, PIK3R1, AKT2, PRKCA, PIK3CG, IL3, VAV3, MAP2K1, PIK3CD, RAF1, VAV2, VAV1, PRKCD, PRKCB, NRAS, PLCG1, FYN, PLCG2, MAPK3, MAPK8
hsa04620:Toll-like receptor signaling pathway	21	1.6e-06	PIK3CG, IRAK1, TNF, MAP2K1, PIK3CD, TLR2, NFKBIA, FADD, STAT1, TLR9, AKT1, MYD88, CASP8, IKBKG, MAPK3, RAC1, PIK3CA, MAPK8, PIK3R1, AKT2, TRAF3
hsa04662:B cell receptor signaling pathway	26	3.7e-13	HRAS, GRB2, NFKBIB, NFKBIA, AKT1, KRAS, RAC2, RAC3, SOS1, RAC1, SOS2, PIK3CA, PIK3R1, AKT2, PIK3CG, VAV3, MAP2K1, PIK3CD, RAF1, VAV2, VAV1, PRKCB, NRAS, PLCG2, IKBKG, MAPK3
hsa04350:TGF-beta signaling pathway	18	9.7e-06	PPP2R1B, PPP2R1A, TNF, ROCK1, ROCK2, SMAD2, RPS6KB1, EP300, PPP2CA, MAPK3, PPP2CB, RHOA, SMURF2, ID3, SMURF1, MYC, CUL1, PITX2
hsa04622:RIG-I-like receptor signaling pathway	10	0.017	CASP10, TNF, NFKBIB, IKBKG, CASP8, NFKBIA, MAPK8, FADD, TRAF3, PIN1
Excretory system
hsa04960:Aldosterone-regulated sodium reabsorption	10	0.00023	PRKCA, PIK3CG, KRAS, MAPK3, PIK3CD, PIK3CA, PRKCG, INSR, PIK3R1, PRKCB
Circulatory system
hsa04270:Vascular smooth muscle contraction	22	2.5e-06	PRKCA, ARHGEF1, ROCK1, BRAF, MAP2K1, ROCK2, GNA12, RAF1, PRKCG, ARHGEF12, PRKCD, ITPR1, ARHGEF11, PRKCB, AGTR1, ARAF, MAPK3, RHOA, PPP1R12A, PRKACA, PLCB2, CALM1
Cardiovascular disease
hsa05416:Viral myocarditis	10	0.017	BID, ACTB, CAV1, CASP3, RAC2, RAC3, FYN, CASP8, RAC1, ABL2
Infectious disease
hsa05120:Epithelial cell signaling in Helicobacter pylori infection	14	0.0001	EGFR, NFKBIA, SRC, ATP6V1C1, ATP6V0C, CDC42, TJP1, CASP3, PLCG1, PLCG2, IKBKG, RAC1, MAPK8, PAK1
hsa05130:Pathogenic Escherichia coli infection	23	2.1e-13	PRKCA, ACTB, ARHGEF2, YWHAZ, OCLN, ROCK1, TUBB2A, ROCK2, CDH1, WAS, ITGB1, CTNNB1, CDC42, NCK2, TUBB, EZR, FYN, NCK1, YWHAQ, RHOA, TUBA4A, WASL, TUBA1A
hsa05110:Vibrio cholerae infection	12	0.00021	PRKCA, ATP6V0C, ATP6V1C1, ACTB, TJP1, SEC61B, PLCG1, PLCG2, PRKCG, PRKACA, KDELR1, PRKCB
Development
hsa04360:Axon guidance	35	1.2e-13	HRAS, GNAI2, PLXNA1, GNAI1, ITGB1, EPHB2, PAK6, CDC42, PAK7, PTK2, KRAS, PAK2, RAC2, RAC3, PAK3, PAK4, RAC1, RHOA, RHOD, PAK1, RASA1, NGEF, ROCK1, PLXNB1, ROCK2, PLXNB2, DPYSL2, ARHGEF12, NCK2, NRAS, RND1, FYN, NCK1, MAPK3, SRGAP1
hsa04320:Dorso-ventral axis formation	7	0.00085	EGFR, KRAS, MAP2K1, GRB2, SOS1, MAPK3, SOS2
